# Supplementary material for: Ex-ante assessment of different vaccination-based control schedules against the peste des petits ruminants virus in sub-Saharan Africa
Source: PLoS One. 2018 Jan 19;13(1):e0190296. doi: 10.1371/journal.pone.0190296 (PMC5774693; doi:10.1371/journal.pone.0190296)
Supplement: S1 Table — The file structure and its use are fully described in [60]. (ZIP) [file pone.0190296.s002.zip]

Archive with 1 entries (1 files):
- m_vsplit_ppr_ovi_louga_8397.txt
