# Supplementary material for: Ex-ante assessment of different vaccination-based control schedules against the peste des petits ruminants virus in sub-Saharan Africa
Source: PLoS One. 2018 Jan 19;13(1):e0190296. doi: 10.1371/journal.pone.0190296 (PMC5774693; doi:10.1371/journal.pone.0190296)
Supplement: S1 Table — The file structure and its use are fully described in [60]. (ZIP) [file pone.0190296.s002.zip › m_vsplit_ppr_ovi_louga_8397.txt]

country	admin1	admin2	admin3	species	idherd	f_ethnic	idanim	breed	sex	idanim_fath	idanim_moth	paritymoth	agemoth	litter	litteraliv	locbir	datbir	phabir	cyclebir	phasebir	ai	cast	idmov	pha	cycle	phase	cell	startpha	endpha	durpha	ini	startmov	endmov	trisk	ageent	typent	ageexi	typexi	typdea	diagdis	typsla	nbpar	nbabor	nbborn	nbbornaliv	rankdeliv	agedeliv
1	SEN	LOU	NDE	NA	OVI	ABAN	EWO	SNLOOV07032	W/P	F	NA	NA	NA	NA	NA	NA	0	1983-12-15	180	1983	12	NA	NA	166209	185	1984	5	5	1984-05-02	1984-05-31	30	1	1984-05-02	1984-05-31	30	NA	NA	NA	NA	NA	NA	NA	0	0	NA	NA	NA	NA
2	SEN	LOU	NDE	NA	OVI	ABAN	EWO	SNLOOV07032	W/P	F	NA	NA	NA	NA	NA	NA	0	1983-12-15	180	1983	12	NA	NA	166210	186	1984	6	6	1984-06-01	1984-07-01	31	1	1984-06-01	1984-07-01	31	NA	NA	NA	NA	NA	NA	NA	0	0	NA	NA	NA	NA
3	SEN	LOU	NDE	NA	OVI	ABAN	EWO	SNLOOV07032	W/P	F	NA	NA	NA	NA	NA	NA	0	1983-12-15	180	1983	12	NA	NA	166211	187	1984	7	7	1984-07-02	1984-07-31	30	1	1984-07-02	1984-07-31	30	NA	NA	NA	NA	NA	NA	NA	0	0	NA	NA	NA	NA
4	SEN	LOU	NDE	NA	OVI	ABAN	EWO	SNLOOV07032	W/P	F	NA	NA	NA	NA	NA	NA	0	1983-12-15	180	1983	12	NA	NA	166212	188	1984	8	8	1984-08-01	1984-08-31	31	1	1984-08-01	1984-08-31	31	NA	NA	NA	NA	NA	NA	NA	0	0	NA	NA	NA	NA
5	SEN	LOU	NDE	NA	OVI	ABAN	EWO	SNLOOV07032	W/P	F	NA	NA	NA	NA	NA	NA	0	1983-12-15	180	1983	12	NA	NA	166213	189	1984	9	9	1984-09-01	1984-09-30	30	1	1984-09-01	1984-09-05	5	NA	NA	265	SAL	NA	NA	NA	0	0	NA	NA	NA	NA
6	SEN	LOU	NDE	NA	OVI	ABAN	EWO	SNLOOV07021	W/P	F	NA	SNLOOV07020	NA	1035	NA	NA	0	1982-10-15	166	1982	10	NA	NA	166091	176	1983	8	10	1983-08-01	1983-08-31	31	1	1983-08-01	1983-08-31	31	NA	NA	NA	NA	NA	NA	NA	0	0	NA	NA	NA	NA
7	SEN	LOU	NDE	NA	OVI	ABAN	EWO	SNLOOV07021	W/P	F	NA	SNLOOV07020	NA	1035	NA	NA	0	1982-10-15	166	1982	10	NA	NA	166092	177	1983	9	11	1983-09-01	1983-09-30	30	1	1983-09-01	1983-09-30	30	NA	NA	NA	NA	NA	NA	NA	0	0	NA	NA	NA	NA
8	SEN	LOU	NDE	NA	OVI	ABAN	EWO	SNLOOV07021	W/P	F	NA	SNLOOV07020	NA	1035	NA	NA	0	1982-10-15	166	1982	10	NA	NA	166093	178	1983	10	12	1983-10-01	1983-10-31	31	1	1983-10-01	1983-10-31	31	NA	NA	NA	NA	NA	NA	NA	0	0	NA	NA	NA	NA
9	SEN	LOU	NDE	NA	OVI	ABAN	EWO	SNLOOV07021	W/P	F	NA	SNLOOV07020	NA	1035	NA	NA	0	1982-10-15	166	1982	10	NA	NA	166094	179	1983	11	13	1983-11-01	1983-11-30	30	1	1983-11-01	1983-11-30	30	NA	NA	NA	NA	NA	NA	NA	0	0	NA	NA	NA	NA
10	SEN	LOU	NDE	NA	OVI	ABAN	EWO	SNLOOV07021	W/P	F	NA	SNLOOV07020	NA	1035	NA	NA	0	1982-10-15	166	1982	10	NA	NA	166095	180	1983	12	14	1983-12-01	1983-12-31	31	1	1983-12-01	1983-12-01	1	NA	NA	412	SAL	NA	NA	NA	0	0	NA	NA	NA	NA
11	SEN	LOU	NDE	NA	OVI	ABAN	EWO	SNLOOV07022	W/P	F	NA	SNLOOV07018	NA	3288	NA	NA	0	1980-12-15	144	1980	12	NA	NA	166096	174	1983	6	30	1983-06-02	1983-07-01	30	0	1983-07-01	1983-07-01	1	928	BEG	NA	NA	NA	NA	NA	0	0	NA	NA	NA	NA
12	SEN	LOU	NDE	NA	OVI	ABAN	EWO	SNLOOV07022	W/P	F	NA	SNLOOV07018	NA	3288	NA	NA	0	1980-12-15	144	1980	12	NA	NA	166097	175	1983	7	31	1983-07-02	1983-07-31	30	1	1983-07-02	1983-07-31	30	NA	NA	NA	NA	NA	NA	NA	0	0	NA	NA	NA	NA
13	SEN	LOU	NDE	NA	OVI	ABAN	EWO	SNLOOV07022	W/P	F	NA	SNLOOV07018	NA	3288	NA	NA	0	1980-12-15	144	1980	12	NA	NA	166098	176	1983	8	32	1983-08-01	1983-08-31	31	1	1983-08-01	1983-08-31	31	NA	NA	NA	NA	NA	NA	NA	0	0	NA	NA	NA	NA
14	SEN	LOU	NDE	NA	OVI	ABAN	EWO	SNLOOV07022	W/P	F	NA	SNLOOV07018	NA	3288	NA	NA	0	1980-12-15	144	1980	12	NA	NA	166099	177	1983	9	33	1983-09-01	1983-09-30	30	1	1983-09-01	1983-09-30	30	NA	NA	NA	NA	NA	NA	NA	0	0	NA	NA	NA	NA
15	SEN	LOU	NDE	NA	OVI	ABAN	EWO	SNLOOV07022	W/P	F	NA	SNLOOV07018	NA	3288	NA	NA	0	1980-12-15	144	1980	12	NA	NA	166100	178	1983	10	34	1983-10-01	1983-10-31	31	1	1983-10-01	1983-10-31	31	NA	NA	NA	NA	NA	NA	NA	0	0	NA	NA	NA	NA
16	SEN	LOU	NDE	NA	OVI	ABAN	EWO	SNLOOV07022	W/P	F	NA	SNLOOV07018	NA	3288	NA	NA	0	1980-12-15	144	1980	12	NA	NA	166101	179	1983	11	35	1983-11-01	1983-11-30	30	1	1983-11-01	1983-11-30	30	NA	NA	NA	NA	NA	NA	NA	0	0	NA	NA	NA	NA
17	SEN	LOU	NDE	NA	OVI	ABAN	EWO	SNLOOV07022	W/P	F	NA	SNLOOV07018	NA	3288	NA	NA	0	1980-12-15	144	1980	12	NA	NA	166102	180	1983	12	36	1983-12-01	1983-12-31	31	1	1983-12-01	1983-12-31	31	NA	NA	NA	NA	NA	NA	NA	0	0	NA	NA	NA	NA
18	SEN	LOU	NDE	NA	OVI	ABAN	EWO	SNLOOV07022	W/P	F	NA	SNLOOV07018	NA	3288	NA	NA	0	1980-12-15	144	1980	12	NA	NA	166103	181	1984	1	37	1984-01-01	1984-01-30	30	1	1984-01-01	1984-01-30	30	NA	NA	NA	NA	NA	NA	NA	0	0	NA	NA	NA	NA
19	SEN	LOU	NDE	NA	OVI	ABAN	EWO	SNLOOV07022	W/P	F	NA	SNLOOV07018	NA	3288	NA	NA	0	1980-12-15	144	1980	12	NA	NA	166104	182	1984	2	38	1984-01-31	1984-03-01	31	1	1984-01-31	1984-03-01	31	NA	NA	NA	NA	NA	NA	NA	0	0	NA	NA	NA	NA
20	SEN	LOU	NDE	NA	OVI	ABAN	EWO	SNLOOV07022	W/P	F	NA	SNLOOV07018	NA	3288	NA	NA	0	1980-12-15	144	1980	12	NA	NA	166105	183	1984	3	39	1984-03-02	1984-03-31	30	1	1984-03-02	1984-03-31	30	NA	NA	NA	NA	NA	NA	NA	1	0	1	1	3	1192
21	SEN	LOU	NDE	NA	OVI	ABAN	EWO	SNLOOV07022	W/P	F	NA	SNLOOV07018	NA	3288	NA	NA	0	1980-12-15	144	1980	12	NA	NA	166106	184	1984	4	40	1984-04-01	1984-05-01	31	1	1984-04-01	1984-05-01	31	NA	NA	NA	NA	NA	NA	NA	0	0	NA	NA	NA	NA
22	SEN	LOU	NDE	NA	OVI	ABAN	EWO	SNLOOV07022	W/P	F	NA	SNLOOV07018	NA	3288	NA	NA	0	1980-12-15	144	1980	12	NA	NA	166107	185	1984	5	41	1984-05-02	1984-05-31	30	1	1984-05-02	1984-05-31	30	NA	NA	NA	NA	NA	NA	NA	0	0	NA	NA	NA	NA
23	SEN	LOU	NDE	NA	OVI	ABAN	EWO	SNLOOV07022	W/P	F	NA	SNLOOV07018	NA	3288	NA	NA	0	1980-12-15	144	1980	12	NA	NA	166108	186	1984	6	42	1984-06-01	1984-07-01	31	1	1984-06-01	1984-07-01	31	NA	NA	NA	NA	NA	NA	NA	0	0	NA	NA	NA	NA
24	SEN	LOU	NDE	NA	OVI	ABAN	EWO	SNLOOV07022	W/P	F	NA	SNLOOV07018	NA	3288	NA	NA	0	1980-12-15	144	1980	12	NA	NA	166109	187	1984	7	43	1984-07-02	1984-07-31	30	1	1984-07-02	1984-07-31	30	NA	NA	NA	NA	NA	NA	NA	0	0	NA	NA	NA	NA
25	SEN	LOU	NDE	NA	OVI	ABAN	EWO	SNLOOV07022	W/P	F	NA	SNLOOV07018	NA	3288	NA	NA	0	1980-12-15	144	1980	12	NA	NA	166110	188	1984	8	44	1984-08-01	1984-08-31	31	1	1984-08-01	1984-08-31	31	NA	NA	NA	NA	NA	NA	NA	0	0	NA	NA	NA	NA
26	SEN	LOU	NDE	NA	OVI	ABAN	EWO	SNLOOV07022	W/P	F	NA	SNLOOV07018	NA	3288	NA	NA	0	1980-12-15	144	1980	12	NA	NA	166111	189	1984	9	45	1984-09-01	1984-09-30	30	1	1984-09-01	1984-09-07	7	NA	NA	1362	SLA	NA	NA	ORD	0	0	NA	NA	NA	NA
27	SEN	LOU	NDE	NA	OVI	ABAN	EWO	SNLOOV07023	W/P	F	NA	SNLOOV07020	NA	1217	NA	NA	0	1983-04-15	172	1983	4	NA	NA	166112	174	1983	6	2	1983-06-02	1983-07-01	30	0	1983-07-01	1983-07-01	1	77	BEG	NA	NA	NA	NA	NA	0	0	NA	NA	NA	NA
28	SEN	LOU	NDE	NA	OVI	ABAN	EWO	SNLOOV07023	W/P	F	NA	SNLOOV07020	NA	1217	NA	NA	0	1983-04-15	172	1983	4	NA	NA	166113	175	1983	7	3	1983-07-02	1983-07-31	30	1	1983-07-02	1983-07-31	30	NA	NA	NA	NA	NA	NA	NA	0	0	NA	NA	NA	NA
29	SEN	LOU	NDE	NA	OVI	ABAN	EWO	SNLOOV07023	W/P	F	NA	SNLOOV07020	NA	1217	NA	NA	0	1983-04-15	172	1983	4	NA	NA	166114	176	1983	8	4	1983-08-01	1983-08-31	31	1	1983-08-01	1983-08-31	31	NA	NA	NA	NA	NA	NA	NA	0	0	NA	NA	NA	NA
30	SEN	LOU	NDE	NA	OVI	ABAN	EWO	SNLOOV07023	W/P	F	NA	SNLOOV07020	NA	1217	NA	NA	0	1983-04-15	172	1983	4	NA	NA	166115	177	1983	9	5	1983-09-01	1983-09-30	30	1	1983-09-01	1983-09-30	30	NA	NA	NA	NA	NA	NA	NA	0	0	NA	NA	NA	NA
31	SEN	LOU	NDE	NA	OVI	ABAN	EWO	SNLOOV07023	W/P	F	NA	SNLOOV07020	NA	1217	NA	NA	0	1983-04-15	172	1983	4	NA	NA	166116	178	1983	10	6	1983-10-01	1983-10-31	31	1	1983-10-01	1983-10-31	31	NA	NA	NA	NA	NA	NA	NA	0	0	NA	NA	NA	NA
32	SEN	LOU	NDE	NA	OVI	ABAN	EWO	SNLOOV07023	W/P	F	NA	SNLOOV07020	NA	1217	NA	NA	0	1983-04-15	172	1983	4	NA	NA	166117	179	1983	11	7	1983-11-01	1983-11-30	30	1	1983-11-01	1983-11-30	30	NA	NA	NA	NA	NA	NA	NA	0	0	NA	NA	NA	NA
33	SEN	LOU	NDE	NA	OVI	ABAN	EWO	SNLOOV07023	W/P	F	NA	SNLOOV07020	NA	1217	NA	NA	0	1983-04-15	172	1983	4	NA	NA	166118	180	1983	12	8	1983-12-01	1983-12-31	31	1	1983-12-01	1983-12-31	31	NA	NA	NA	NA	NA	NA	NA	0	0	NA	NA	NA	NA
34	SEN	LOU	NDE	NA	OVI	ABAN	EWO	SNLOOV07023	W/P	F	NA	SNLOOV07020	NA	1217	NA	NA	0	1983-04-15	172	1983	4	NA	NA	166119	181	1984	1	9	1984-01-01	1984-01-30	30	1	1984-01-01	1984-01-30	30	NA	NA	NA	NA	NA	NA	NA	0	0	NA	NA	NA	NA
35	SEN	LOU	NDE	NA	OVI	ABAN	EWO	SNLOOV07023	W/P	F	NA	SNLOOV07020	NA	1217	NA	NA	0	1983-04-15	172	1983	4	NA	NA	166120	182	1984	2	10	1984-01-31	1984-03-01	31	1	1984-01-31	1984-03-01	31	NA	NA	NA	NA	NA	NA	NA	0	0	NA	NA	NA	NA
36	SEN	LOU	NDE	NA	OVI	ABAN	EWO	SNLOOV07023	W/P	F	NA	SNLOOV07020	NA	1217	NA	NA	0	1983-04-15	172	1983	4	NA	NA	166121	183	1984	3	11	1984-03-02	1984-03-31	30	1	1984-03-02	1984-03-31	30	NA	NA	NA	NA	NA	NA	NA	0	0	NA	NA	NA	NA
37	SEN	LOU	NDE	NA	OVI	ABAN	EWO	SNLOOV07023	W/P	F	NA	SNLOOV07020	NA	1217	NA	NA	0	1983-04-15	172	1983	4	NA	NA	166122	184	1984	4	12	1984-04-01	1984-05-01	31	1	1984-04-01	1984-05-01	31	NA	NA	NA	NA	NA	NA	NA	0	0	NA	NA	NA	NA
38	SEN	LOU	NDE	NA	OVI	ABAN	EWO	SNLOOV07023	W/P	F	NA	SNLOOV07020	NA	1217	NA	NA	0	1983-04-15	172	1983	4	NA	NA	166123	185	1984	5	13	1984-05-02	1984-05-31	30	1	1984-05-02	1984-05-31	30	NA	NA	NA	NA	NA	NA	NA	0	0	NA	NA	NA	NA
39	SEN	LOU	NDE	NA	OVI	ABAN	EWO	SNLOOV07023	W/P	F	NA	SNLOOV07020	NA	1217	NA	NA	0	1983-04-15	172	1983	4	NA	NA	166124	186	1984	6	14	1984-06-01	1984-07-01	31	1	1984-06-01	1984-07-01	31	NA	NA	NA	NA	NA	NA	NA	0	0	NA	NA	NA	NA
40	SEN	LOU	NDE	NA	OVI	ABAN	EWO	SNLOOV07023	W/P	F	NA	SNLOOV07020	NA	1217	NA	NA	0	1983-04-15	172	1983	4	NA	NA	166125	187	1984	7	15	1984-07-02	1984-07-31	30	1	1984-07-02	1984-07-31	30	NA	NA	NA	NA	NA	NA	NA	0	0	NA	NA	NA	NA
41	SEN	LOU	NDE	NA	OVI	ABAN	EWO	SNLOOV07023	W/P	F	NA	SNLOOV07020	NA	1217	NA	NA	0	1983-04-15	172	1983	4	NA	NA	166126	188	1984	8	16	1984-08-01	1984-08-31	31	1	1984-08-01	1984-08-11	11	NA	NA	484	SLA	NA	NA	ORD	0	0	NA	NA	NA	NA
42	SEN	LOU	NDE	NA	OVI	ABAN	EWO	SNLOOV07024	W/P	F	NA	SNLOOV07018	NA	4139	NA	NA	0	1983-04-15	172	1983	4	NA	NA	166127	174	1983	6	2	1983-06-02	1983-07-01	30	0	1983-07-01	1983-07-01	1	77	BEG	NA	NA	NA	NA	NA	0	0	NA	NA	NA	NA
43	SEN	LOU	NDE	NA	OVI	ABAN	EWO	SNLOOV07024	W/P	F	NA	SNLOOV07018	NA	4139	NA	NA	0	1983-04-15	172	1983	4	NA	NA	166128	175	1983	7	3	1983-07-02	1983-07-31	30	1	1983-07-02	1983-07-31	30	NA	NA	NA	NA	NA	NA	NA	0	0	NA	NA	NA	NA
44	SEN	LOU	NDE	NA	OVI	ABAN	EWO	SNLOOV07024	W/P	F	NA	SNLOOV07018	NA	4139	NA	NA	0	1983-04-15	172	1983	4	NA	NA	166129	176	1983	8	4	1983-08-01	1983-08-31	31	1	1983-08-01	1983-08-31	31	NA	NA	NA	NA	NA	NA	NA	0	0	NA	NA	NA	NA
45	SEN	LOU	NDE	NA	OVI	ABAN	EWO	SNLOOV07024	W/P	F	NA	SNLOOV07018	NA	4139	NA	NA	0	1983-04-15	172	1983	4	NA	NA	166130	177	1983	9	5	1983-09-01	1983-09-30	30	1	1983-09-01	1983-09-30	30	NA	NA	NA	NA	NA	NA	NA	0	0	NA	NA	NA	NA
46	SEN	LOU	NDE	NA	OVI	ABAN	EWO	SNLOOV07024	W/P	F	NA	SNLOOV07018	NA	4139	NA	NA	0	1983-04-15	172	1983	4	NA	NA	166131	178	1983	10	6	1983-10-01	1983-10-31	31	1	1983-10-01	1983-10-31	31	NA	NA	NA	NA	NA	NA	NA	0	0	NA	NA	NA	NA
47	SEN	LOU	NDE	NA	OVI	ABAN	EWO	SNLOOV07024	W/P	F	NA	SNLOOV07018	NA	4139	NA	NA	0	1983-04-15	172	1983	4	NA	NA	166132	179	1983	11	7	1983-11-01	1983-11-30	30	1	1983-11-01	1983-11-30	30	NA	NA	NA	NA	NA	NA	NA	0	0	NA	NA	NA	NA
48	SEN	LOU	NDE	NA	OVI	ABAN	EWO	SNLOOV07024	W/P	F	NA	SNLOOV07018	NA	4139	NA	NA	0	1983-04-15	172	1983	4	NA	NA	166133	180	1983	12	8	1983-12-01	1983-12-31	31	1	1983-12-01	1983-12-31	31	NA	NA	NA	NA	NA	NA	NA	0	0	NA	NA	NA	NA
49	SEN	LOU	NDE	NA	OVI	ABAN	EWO	SNLOOV07024	W/P	F	NA	SNLOOV07018	NA	4139	NA	NA	0	1983-04-15	172	1983	4	NA	NA	166134	181	1984	1	9	1984-01-01	1984-01-30	30	1	1984-01-01	1984-01-30	30	NA	NA	NA	NA	NA	NA	NA	0	0	NA	NA	NA	NA
50	SEN	LOU	NDE	NA	OVI	ABAN	EWO	SNLOOV07024	W/P	F	NA	SNLOOV07018	NA	4139	NA	NA	0	1983-04-15	172	1983	4	NA	NA	166135	182	1984	2	10	1984-01-31	1984-03-01	31	1	1984-01-31	1984-03-01	31	NA	NA	NA	NA	NA	NA	NA	0	0	NA	NA	NA	NA
51	SEN	LOU	NDE	NA	OVI	ABAN	EWO	SNLOOV07024	W/P	F	NA	SNLOOV07018	NA	4139	NA	NA	0	1983-04-15	172	1983	4	NA	NA	166136	183	1984	3	11	1984-03-02	1984-03-31	30	1	1984-03-02	1984-03-31	30	NA	NA	NA	NA	NA	NA	NA	0	0	NA	NA	NA	NA
52	SEN	LOU	NDE	NA	OVI	ABAN	EWO	SNLOOV07024	W/P	F	NA	SNLOOV07018	NA	4139	NA	NA	0	1983-04-15	172	1983	4	NA	NA	166137	184	1984	4	12	1984-04-01	1984-05-01	31	1	1984-04-01	1984-05-01	31	NA	NA	NA	NA	NA	NA	NA	0	0	NA	NA	NA	NA
53	SEN	LOU	NDE	NA	OVI	ABAN	EWO	SNLOOV07024	W/P	F	NA	SNLOOV07018	NA	4139	NA	NA	0	1983-04-15	172	1983	4	NA	NA	166138	185	1984	5	13	1984-05-02	1984-05-31	30	1	1984-05-02	1984-05-31	30	NA	NA	NA	NA	NA	NA	NA	0	0	NA	NA	NA	NA
54	SEN	LOU	NDE	NA	OVI	ABAN	EWO	SNLOOV07024	W/P	F	NA	SNLOOV07018	NA	4139	NA	NA	0	1983-04-15	172	1983	4	NA	NA	166139	186	1984	6	14	1984-06-01	1984-07-01	31	1	1984-06-01	1984-07-01	31	NA	NA	NA	NA	NA	NA	NA	0	0	NA	NA	NA	NA
55	SEN	LOU	NDE	NA	OVI	ABAN	EWO	SNLOOV07024	W/P	F	NA	SNLOOV07018	NA	4139	NA	NA	0	1983-04-15	172	1983	4	NA	NA	166140	187	1984	7	15	1984-07-02	1984-07-31	30	1	1984-07-02	1984-07-31	30	NA	NA	NA	NA	NA	NA	NA	0	0	NA	NA	NA	NA
56	SEN	LOU	NDE	NA	OVI	ABAN	EWO	SNLOOV07024	W/P	F	NA	SNLOOV07018	NA	4139	NA	NA	0	1983-04-15	172	1983	4	NA	NA	166141	188	1984	8	16	1984-08-01	1984-08-31	31	1	1984-08-01	1984-08-31	31	NA	NA	NA	NA	NA	NA	NA	0	0	NA	NA	NA	NA
57	SEN	LOU	NDE	NA	OVI	ABAN	EWO	SNLOOV07024	W/P	F	NA	SNLOOV07018	NA	4139	NA	NA	0	1983-04-15	172	1983	4	NA	NA	166142	189	1984	9	17	1984-09-01	1984-09-30	30	1	1984-09-01	1984-09-30	30	NA	NA	NA	NA	NA	NA	NA	0	0	NA	NA	NA	NA
58	SEN	LOU	NDE	NA	OVI	ABAN	EWO	SNLOOV07024	W/P	F	NA	SNLOOV07018	NA	4139	NA	NA	0	1983-04-15	172	1983	4	NA	NA	166143	190	1984	10	18	1984-10-01	1984-10-31	31	1	1984-10-01	1984-10-31	31	NA	NA	NA	NA	NA	NA	NA	0	0	NA	NA	NA	NA
59	SEN	LOU	NDE	NA	OVI	ABAN	EWO	SNLOOV07024	W/P	F	NA	SNLOOV07018	NA	4139	NA	NA	0	1983-04-15	172	1983	4	NA	NA	166144	191	1984	11	19	1984-11-01	1984-11-30	30	1	1984-11-01	1984-11-15	15	NA	NA	580	SAL	NA	NA	NA	0	0	NA	NA	NA	NA
60	SEN	LOU	NDE	NA	OVI	ABAN	EWO	SNLOOV07025	W/P	F	NA	SNLOOV07026	NA	943	NA	NA	0	1981-04-15	148	1981	4	NA	NA	166145	174	1983	6	26	1983-06-02	1983-07-01	30	0	1983-07-01	1983-07-01	1	807	BEG	NA	NA	NA	NA	NA	0	0	NA	NA	NA	NA
61	SEN	LOU	NDE	NA	OVI	ABAN	EWO	SNLOOV07025	W/P	F	NA	SNLOOV07026	NA	943	NA	NA	0	1981-04-15	148	1981	4	NA	NA	166146	175	1983	7	27	1983-07-02	1983-07-31	30	1	1983-07-02	1983-07-31	30	NA	NA	NA	NA	NA	NA	NA	0	0	NA	NA	NA	NA
62	SEN	LOU	NDE	NA	OVI	ABAN	EWO	SNLOOV07025	W/P	F	NA	SNLOOV07026	NA	943	NA	NA	0	1981-04-15	148	1981	4	NA	NA	166147	176	1983	8	28	1983-08-01	1983-08-31	31	1	1983-08-01	1983-08-31	31	NA	NA	NA	NA	NA	NA	NA	0	0	NA	NA	NA	NA
63	SEN	LOU	NDE	NA	OVI	ABAN	EWO	SNLOOV07025	W/P	F	NA	SNLOOV07026	NA	943	NA	NA	0	1981-04-15	148	1981	4	NA	NA	166148	177	1983	9	29	1983-09-01	1983-09-30	30	1	1983-09-01	1983-09-30	30	NA	NA	NA	NA	NA	NA	NA	0	0	NA	NA	NA	NA
64	SEN	LOU	NDE	NA	OVI	ABAN	EWO	SNLOOV07025	W/P	F	NA	SNLOOV07026	NA	943	NA	NA	0	1981-04-15	148	1981	4	NA	NA	166149	178	1983	10	30	1983-10-01	1983-10-31	31	1	1983-10-01	1983-10-31	31	NA	NA	NA	NA	NA	NA	NA	0	0	NA	NA	NA	NA
65	SEN	LOU	NDE	NA	OVI	ABAN	EWO	SNLOOV07025	W/P	F	NA	SNLOOV07026	NA	943	NA	NA	0	1981-04-15	148	1981	4	NA	NA	166150	179	1983	11	31	1983-11-01	1983-11-30	30	1	1983-11-01	1983-11-30	30	NA	NA	NA	NA	NA	NA	NA	0	0	NA	NA	NA	NA
66	SEN	LOU	NDE	NA	OVI	ABAN	EWO	SNLOOV07025	W/P	F	NA	SNLOOV07026	NA	943	NA	NA	0	1981-04-15	148	1981	4	NA	NA	166151	180	1983	12	32	1983-12-01	1983-12-31	31	1	1983-12-01	1983-12-31	31	NA	NA	NA	NA	NA	NA	NA	1	0	1	1	1	974
67	SEN	LOU	NDE	NA	OVI	ABAN	EWO	SNLOOV07025	W/P	F	NA	SNLOOV07026	NA	943	NA	NA	0	1981-04-15	148	1981	4	NA	NA	166152	181	1984	1	33	1984-01-01	1984-01-30	30	1	1984-01-01	1984-01-30	30	NA	NA	NA	NA	NA	NA	NA	0	0	NA	NA	NA	NA
68	SEN	LOU	NDE	NA	OVI	ABAN	EWO	SNLOOV07025	W/P	F	NA	SNLOOV07026	NA	943	NA	NA	0	1981-04-15	148	1981	4	NA	NA	166153	182	1984	2	34	1984-01-31	1984-03-01	31	1	1984-01-31	1984-03-01	31	NA	NA	NA	NA	NA	NA	NA	0	0	NA	NA	NA	NA
69	SEN	LOU	NDE	NA	OVI	ABAN	EWO	SNLOOV07025	W/P	F	NA	SNLOOV07026	NA	943	NA	NA	0	1981-04-15	148	1981	4	NA	NA	166154	183	1984	3	35	1984-03-02	1984-03-31	30	1	1984-03-02	1984-03-31	30	NA	NA	NA	NA	NA	NA	NA	0	0	NA	NA	NA	NA
70	SEN	LOU	NDE	NA	OVI	ABAN	EWO	SNLOOV07025	W/P	F	NA	SNLOOV07026	NA	943	NA	NA	0	1981-04-15	148	1981	4	NA	NA	166155	184	1984	4	36	1984-04-01	1984-05-01	31	1	1984-04-01	1984-05-01	31	NA	NA	NA	NA	NA	NA	NA	0	0	NA	NA	NA	NA
71	SEN	LOU	NDE	NA	OVI	ABAN	EWO	SNLOOV07025	W/P	F	NA	SNLOOV07026	NA	943	NA	NA	0	1981-04-15	148	1981	4	NA	NA	166156	185	1984	5	37	1984-05-02	1984-05-31	30	1	1984-05-02	1984-05-25	24	NA	NA	1136	DEA	FEE	NA	NA	0	0	NA	NA	NA	NA
72	SEN	LOU	NDE	NA	OVI	ABAN	EWO	SNLOOV07026	W/P	F	NA	NA	NA	NA	NA	NA	0	1978-09-15	117	1978	9	NA	NA	166157	174	1983	6	57	1983-06-02	1983-07-01	30	0	1983-07-01	1983-07-01	1	1750	BEG	NA	NA	NA	NA	NA	0	0	NA	NA	NA	NA
73	SEN	LOU	NDE	NA	OVI	ABAN	EWO	SNLOOV07026	W/P	F	NA	NA	NA	NA	NA	NA	0	1978-09-15	117	1978	9	NA	NA	166158	175	1983	7	58	1983-07-02	1983-07-31	30	1	1983-07-02	1983-07-31	30	NA	NA	NA	NA	NA	NA	NA	0	0	NA	NA	NA	NA
74	SEN	LOU	NDE	NA	OVI	ABAN	EWO	SNLOOV07026	W/P	F	NA	NA	NA	NA	NA	NA	0	1978-09-15	117	1978	9	NA	NA	166159	176	1983	8	59	1983-08-01	1983-08-31	31	1	1983-08-01	1983-08-31	31	NA	NA	NA	NA	NA	NA	NA	0	0	NA	NA	NA	NA
75	SEN	LOU	NDE	NA	OVI	ABAN	EWO	SNLOOV07026	W/P	F	NA	NA	NA	NA	NA	NA	0	1978-09-15	117	1978	9	NA	NA	166160	177	1983	9	60	1983-09-01	1983-09-30	30	1	1983-09-01	1983-09-30	30	NA	NA	NA	NA	NA	NA	NA	0	0	NA	NA	NA	NA
76	SEN	LOU	NDE	NA	OVI	ABAN	EWO	SNLOOV07026	W/P	F	NA	NA	NA	NA	NA	NA	0	1978-09-15	117	1978	9	NA	NA	166161	178	1983	10	61	1983-10-01	1983-10-31	31	1	1983-10-01	1983-10-31	31	NA	NA	NA	NA	NA	NA	NA	0	0	NA	NA	NA	NA
77	SEN	LOU	NDE	NA	OVI	ABAN	EWO	SNLOOV07026	W/P	F	NA	NA	NA	NA	NA	NA	0	1978-09-15	117	1978	9	NA	NA	166162	179	1983	11	62	1983-11-01	1983-11-30	30	1	1983-11-01	1983-11-30	30	NA	NA	NA	NA	NA	NA	NA	0	0	NA	NA	NA	NA
78	SEN	LOU	NDE	NA	OVI	ABAN	EWO	SNLOOV07026	W/P	F	NA	NA	NA	NA	NA	NA	0	1978-09-15	117	1978	9	NA	NA	166163	180	1983	12	63	1983-12-01	1983-12-31	31	1	1983-12-01	1983-12-31	31	NA	NA	NA	NA	NA	NA	NA	0	0	NA	NA	NA	NA
79	SEN	LOU	NDE	NA	OVI	ABAN	EWO	SNLOOV07026	W/P	F	NA	NA	NA	NA	NA	NA	0	1978-09-15	117	1978	9	NA	NA	166164	181	1984	1	64	1984-01-01	1984-01-30	30	1	1984-01-01	1984-01-30	30	NA	NA	NA	NA	NA	NA	NA	0	0	NA	NA	NA	NA
80	SEN	LOU	NDE	NA	OVI	ABAN	EWO	SNLOOV07026	W/P	F	NA	NA	NA	NA	NA	NA	0	1978-09-15	117	1978	9	NA	NA	166165	182	1984	2	65	1984-01-31	1984-03-01	31	1	1984-01-31	1984-03-01	31	NA	NA	NA	NA	NA	NA	NA	1	0	1	1	6	1971
81	SEN	LOU	NDE	NA	OVI	ABAN	EWO	SNLOOV07026	W/P	F	NA	NA	NA	NA	NA	NA	0	1978-09-15	117	1978	9	NA	NA	166166	183	1984	3	66	1984-03-02	1984-03-31	30	1	1984-03-02	1984-03-31	30	NA	NA	NA	NA	NA	NA	NA	0	0	NA	NA	NA	NA
82	SEN	LOU	NDE	NA	OVI	ABAN	EWO	SNLOOV07026	W/P	F	NA	NA	NA	NA	NA	NA	0	1978-09-15	117	1978	9	NA	NA	166167	184	1984	4	67	1984-04-01	1984-05-01	31	1	1984-04-01	1984-05-01	31	NA	NA	NA	NA	NA	NA	NA	0	0	NA	NA	NA	NA
83	SEN	LOU	NDE	NA	OVI	ABAN	EWO	SNLOOV07026	W/P	F	NA	NA	NA	NA	NA	NA	0	1978-09-15	117	1978	9	NA	NA	166168	185	1984	5	68	1984-05-02	1984-05-31	30	1	1984-05-02	1984-05-31	30	NA	NA	NA	NA	NA	NA	NA	0	0	NA	NA	NA	NA
84	SEN	LOU	NDE	NA	OVI	ABAN	EWO	SNLOOV07026	W/P	F	NA	NA	NA	NA	NA	NA	0	1978-09-15	117	1978	9	NA	NA	166169	186	1984	6	69	1984-06-01	1984-07-01	31	1	1984-06-01	1984-07-01	31	NA	NA	NA	NA	NA	NA	NA	0	0	NA	NA	NA	NA
85	SEN	LOU	NDE	NA	OVI	ABAN	EWO	SNLOOV07026	W/P	F	NA	NA	NA	NA	NA	NA	0	1978-09-15	117	1978	9	NA	NA	166170	187	1984	7	70	1984-07-02	1984-07-31	30	1	1984-07-02	1984-07-15	14	NA	NA	2130	SAL	NA	NA	NA	0	0	NA	NA	NA	NA
86	SEN	LOU	NDE	NA	OVI	ABAN	EWO	SNLOOV00240	W/P	M	NA	SNLOOV07018	1	4414	1	1	1	1984-01-15	181	1984	1	NA	NA	1543	181	1984	1	0	1984-01-01	1984-01-30	30	1	1984-01-15	1984-01-30	16	0	BIR	NA	NA	NA	NA	NA	0	0	NA	NA	NA	NA
87	SEN	LOU	NDE	NA	OVI	ABAN	EWO	SNLOOV00240	W/P	M	NA	SNLOOV07018	1	4414	1	1	1	1984-01-15	181	1984	1	NA	NA	1544	182	1984	2	1	1984-01-31	1984-03-01	31	1	1984-01-31	1984-03-01	31	NA	NA	NA	NA	NA	NA	NA	0	0	NA	NA	NA	NA
88	SEN	LOU	NDE	NA	OVI	ABAN	EWO	SNLOOV00240	W/P	M	NA	SNLOOV07018	1	4414	1	1	1	1984-01-15	181	1984	1	NA	NA	1545	183	1984	3	2	1984-03-02	1984-03-31	30	1	1984-03-02	1984-03-31	30	NA	NA	NA	NA	NA	NA	NA	0	0	NA	NA	NA	NA
89	SEN	LOU	NDE	NA	OVI	ABAN	EWO	SNLOOV00240	W/P	M	NA	SNLOOV07018	1	4414	1	1	1	1984-01-15	181	1984	1	NA	NA	1546	184	1984	4	3	1984-04-01	1984-05-01	31	1	1984-04-01	1984-05-01	31	NA	NA	NA	NA	NA	NA	NA	0	0	NA	NA	NA	NA
90	SEN	LOU	NDE	NA	OVI	ABAN	EWO	SNLOOV00240	W/P	M	NA	SNLOOV07018	1	4414	1	1	1	1984-01-15	181	1984	1	NA	NA	1547	185	1984	5	4	1984-05-02	1984-05-31	30	1	1984-05-02	1984-05-31	30	NA	NA	NA	NA	NA	NA	NA	0	0	NA	NA	NA	NA
91	SEN	LOU	NDE	NA	OVI	ABAN	EWO	SNLOOV00240	W/P	M	NA	SNLOOV07018	1	4414	1	1	1	1984-01-15	181	1984	1	NA	NA	1548	186	1984	6	5	1984-06-01	1984-07-01	31	1	1984-06-01	1984-07-01	31	NA	NA	NA	NA	NA	NA	NA	0	0	NA	NA	NA	NA
92	SEN	LOU	NDE	NA	OVI	ABAN	EWO	SNLOOV00240	W/P	M	NA	SNLOOV07018	1	4414	1	1	1	1984-01-15	181	1984	1	NA	NA	1549	187	1984	7	6	1984-07-02	1984-07-31	30	1	1984-07-02	1984-07-31	30	NA	NA	NA	NA	NA	NA	NA	0	0	NA	NA	NA	NA
93	SEN	LOU	NDE	NA	OVI	ABAN	EWO	SNLOOV00240	W/P	M	NA	SNLOOV07018	1	4414	1	1	1	1984-01-15	181	1984	1	NA	NA	1550	188	1984	8	7	1984-08-01	1984-08-31	31	1	1984-08-01	1984-08-15	15	NA	NA	213	SAL	NA	NA	NA	0	0	NA	NA	NA	NA
94	SEN	LOU	NDE	NA	OVI	ABAN	EWO	SNLOOV00241	W/P	F	NA	SNLOOV07019	2	749	1	1	1	1984-02-03	182	1984	2	NA	NA	1551	182	1984	2	0	1984-01-31	1984-03-01	31	1	1984-02-03	1984-03-01	28	0	BIR	NA	NA	NA	NA	NA	0	0	NA	NA	NA	NA
95	SEN	LOU	NDE	NA	OVI	ABAN	EWO	SNLOOV00241	W/P	F	NA	SNLOOV07019	2	749	1	1	1	1984-02-03	182	1984	2	NA	NA	1552	183	1984	3	1	1984-03-02	1984-03-31	30	1	1984-03-02	1984-03-31	30	NA	NA	NA	NA	NA	NA	NA	0	0	NA	NA	NA	NA
96	SEN	LOU	NDE	NA	OVI	ABAN	EWO	SNLOOV00241	W/P	F	NA	SNLOOV07019	2	749	1	1	1	1984-02-03	182	1984	2	NA	NA	1553	184	1984	4	2	1984-04-01	1984-05-01	31	1	1984-04-01	1984-04-15	15	NA	NA	72	DEA	DIS	D30	NA	0	0	NA	NA	NA	NA
97	SEN	LOU	NDE	NA	OVI	ABAN	EWO	SNLOOV00242	W/P	F	NA	SNLOOV07025	1	974	1	1	1	1983-12-15	180	1983	12	NA	NA	1554	180	1983	12	0	1983-12-01	1983-12-31	31	1	1983-12-15	1983-12-31	17	0	BIR	NA	NA	NA	NA	NA	0	0	NA	NA	NA	NA
98	SEN	LOU	NDE	NA	OVI	ABAN	EWO	SNLOOV00242	W/P	F	NA	SNLOOV07025	1	974	1	1	1	1983-12-15	180	1983	12	NA	NA	1555	181	1984	1	1	1984-01-01	1984-01-30	30	1	1984-01-01	1984-01-30	30	NA	NA	NA	NA	NA	NA	NA	0	0	NA	NA	NA	NA
99	SEN	LOU	NDE	NA	OVI	ABAN	EWO	SNLOOV00242	W/P	F	NA	SNLOOV07025	1	974	1	1	1	1983-12-15	180	1983	12	NA	NA	1556	182	1984	2	2	1984-01-31	1984-03-01	31	1	1984-01-31	1984-03-01	31	NA	NA	NA	NA	NA	NA	NA	0	0	NA	NA	NA	NA
100	SEN	LOU	NDE	NA	OVI	ABAN	EWO	SNLOOV00242	W/P	F	NA	SNLOOV07025	1	974	1	1	1	1983-12-15	180	1983	12	NA	NA	1557	183	1984	3	3	1984-03-02	1984-03-31	30	1	1984-03-02	1984-03-31	30	NA	NA	NA	NA	NA	NA	NA	0	0	NA	NA	NA	NA
101	SEN	LOU	NDE	NA	OVI	ABAN	EWO	SNLOOV00242	W/P	F	NA	SNLOOV07025	1	974	1	1	1	1983-12-15	180	1983	12	NA	NA	1558	184	1984	4	4	1984-04-01	1984-05-01	31	1	1984-04-01	1984-04-15	15	NA	NA	122	SAL	NA	NA	NA	0	0	NA	NA	NA	NA
102	SEN	LOU	NDE	NA	OVI	ABAN	EWO	SNLOOV00243	W/P	F	NA	SNLOOV07026	6	1971	1	1	1	1984-02-07	182	1984	2	NA	NA	1559	182	1984	2	0	1984-01-31	1984-03-01	31	1	1984-02-07	1984-03-01	24	0	BIR	NA	NA	NA	NA	NA	0	0	NA	NA	NA	NA
103	SEN	LOU	NDE	NA	OVI	ABAN	EWO	SNLOOV00243	W/P	F	NA	SNLOOV07026	6	1971	1	1	1	1984-02-07	182	1984	2	NA	NA	1560	183	1984	3	1	1984-03-02	1984-03-31	30	1	1984-03-02	1984-03-31	30	NA	NA	NA	NA	NA	NA	NA	0	0	NA	NA	NA	NA
104	SEN	LOU	NDE	NA	OVI	ABAN	EWO	SNLOOV00243	W/P	F	NA	SNLOOV07026	6	1971	1	1	1	1984-02-07	182	1984	2	NA	NA	1561	184	1984	4	2	1984-04-01	1984-05-01	31	1	1984-04-01	1984-04-15	15	NA	NA	68	DEA	DIS	D30	NA	0	0	NA	NA	NA	NA
105	SEN	LOU	NDE	NA	OVI	ABAN	EWO	SNLOOV00244	W/P	F	NA	SNLOOV07030	5	1873	1	1	1	1984-01-31	182	1984	2	NA	NA	1562	182	1984	2	0	1984-01-31	1984-03-01	31	1	1984-01-31	1984-03-01	31	0	BIR	NA	NA	NA	NA	NA	0	0	NA	NA	NA	NA
106	SEN	LOU	NDE	NA	OVI	ABAN	EWO	SNLOOV00244	W/P	F	NA	SNLOOV07030	5	1873	1	1	1	1984-01-31	182	1984	2	NA	NA	1563	183	1984	3	1	1984-03-02	1984-03-31	30	1	1984-03-02	1984-03-31	30	NA	NA	NA	NA	NA	NA	NA	0	0	NA	NA	NA	NA
107	SEN	LOU	NDE	NA	OVI	ABAN	EWO	SNLOOV00244	W/P	F	NA	SNLOOV07030	5	1873	1	1	1	1984-01-31	182	1984	2	NA	NA	1564	184	1984	4	2	1984-04-01	1984-05-01	31	1	1984-04-01	1984-04-15	15	NA	NA	75	DEA	DIS	D30	NA	0	0	NA	NA	NA	NA
108	SEN	LOU	NDE	NA	OVI	ABAN	EWO	SNLOOV07019	W/P	F	NA	SNLOOV07018	NA	3684	NA	NA	0	1982-01-15	157	1982	1	NA	NA	166072	175	1983	7	18	1983-07-02	1983-07-31	30	1	1983-07-02	1983-07-31	30	NA	NA	NA	NA	NA	NA	NA	0	0	NA	NA	NA	NA
109	SEN	LOU	NDE	NA	OVI	ABAN	EWO	SNLOOV07019	W/P	F	NA	SNLOOV07018	NA	3684	NA	NA	0	1982-01-15	157	1982	1	NA	NA	166073	176	1983	8	19	1983-08-01	1983-08-31	31	1	1983-08-01	1983-08-31	31	NA	NA	NA	NA	NA	NA	NA	0	0	NA	NA	NA	NA
110	SEN	LOU	NDE	NA	OVI	ABAN	EWO	SNLOOV07019	W/P	F	NA	SNLOOV07018	NA	3684	NA	NA	0	1982-01-15	157	1982	1	NA	NA	166074	177	1983	9	20	1983-09-01	1983-09-30	30	1	1983-09-01	1983-09-30	30	NA	NA	NA	NA	NA	NA	NA	0	0	NA	NA	NA	NA
111	SEN	LOU	NDE	NA	OVI	ABAN	EWO	SNLOOV07019	W/P	F	NA	SNLOOV07018	NA	3684	NA	NA	0	1982-01-15	157	1982	1	NA	NA	166075	178	1983	10	21	1983-10-01	1983-10-31	31	1	1983-10-01	1983-10-31	31	NA	NA	NA	NA	NA	NA	NA	0	0	NA	NA	NA	NA
112	SEN	LOU	NDE	NA	OVI	ABAN	EWO	SNLOOV07019	W/P	F	NA	SNLOOV07018	NA	3684	NA	NA	0	1982-01-15	157	1982	1	NA	NA	166076	179	1983	11	22	1983-11-01	1983-11-30	30	1	1983-11-01	1983-11-30	30	NA	NA	NA	NA	NA	NA	NA	0	0	NA	NA	NA	NA
113	SEN	LOU	NDE	NA	OVI	ABAN	EWO	SNLOOV07019	W/P	F	NA	SNLOOV07018	NA	3684	NA	NA	0	1982-01-15	157	1982	1	NA	NA	166077	180	1983	12	23	1983-12-01	1983-12-31	31	1	1983-12-01	1983-12-31	31	NA	NA	NA	NA	NA	NA	NA	0	0	NA	NA	NA	NA
114	SEN	LOU	NDE	NA	OVI	ABAN	EWO	SNLOOV07019	W/P	F	NA	SNLOOV07018	NA	3684	NA	NA	0	1982-01-15	157	1982	1	NA	NA	166078	181	1984	1	24	1984-01-01	1984-01-30	30	1	1984-01-01	1984-01-30	30	NA	NA	NA	NA	NA	NA	NA	0	0	NA	NA	NA	NA
115	SEN	LOU	NDE	NA	OVI	ABAN	EWO	SNLOOV07019	W/P	F	NA	SNLOOV07018	NA	3684	NA	NA	0	1982-01-15	157	1982	1	NA	NA	166079	182	1984	2	25	1984-01-31	1984-03-01	31	1	1984-01-31	1984-03-01	31	NA	NA	NA	NA	NA	NA	NA	1	0	1	1	2	749
116	SEN	LOU	NDE	NA	OVI	ABAN	EWO	SNLOOV07019	W/P	F	NA	SNLOOV07018	NA	3684	NA	NA	0	1982-01-15	157	1982	1	NA	NA	166080	183	1984	3	26	1984-03-02	1984-03-31	30	1	1984-03-02	1984-03-31	30	NA	NA	NA	NA	NA	NA	NA	0	0	NA	NA	NA	NA
117	SEN	LOU	NDE	NA	OVI	ABAN	EWO	SNLOOV07019	W/P	F	NA	SNLOOV07018	NA	3684	NA	NA	0	1982-01-15	157	1982	1	NA	NA	166081	184	1984	4	27	1984-04-01	1984-05-01	31	1	1984-04-01	1984-04-15	15	NA	NA	821	DEA	DIS	D60	NA	0	0	NA	NA	NA	NA
118	SEN	LOU	NDE	NA	OVI	ABAN	EWO	SNLOOV07020	W/P	F	NA	SNLOOV07018	NA	2922	NA	NA	0	1979-12-15	132	1979	12	NA	NA	166082	174	1983	6	42	1983-06-02	1983-07-01	30	0	1983-07-01	1983-07-01	1	1294	BEG	NA	NA	NA	NA	NA	0	0	NA	NA	NA	NA
119	SEN	LOU	NDE	NA	OVI	ABAN	EWO	SNLOOV07020	W/P	F	NA	SNLOOV07018	NA	2922	NA	NA	0	1979-12-15	132	1979	12	NA	NA	166083	175	1983	7	43	1983-07-02	1983-07-31	30	1	1983-07-02	1983-07-31	30	NA	NA	NA	NA	NA	NA	NA	0	0	NA	NA	NA	NA
120	SEN	LOU	NDE	NA	OVI	ABAN	EWO	SNLOOV07020	W/P	F	NA	SNLOOV07018	NA	2922	NA	NA	0	1979-12-15	132	1979	12	NA	NA	166084	176	1983	8	44	1983-08-01	1983-08-31	31	1	1983-08-01	1983-08-31	31	NA	NA	NA	NA	NA	NA	NA	0	0	NA	NA	NA	NA
121	SEN	LOU	NDE	NA	OVI	ABAN	EWO	SNLOOV07020	W/P	F	NA	SNLOOV07018	NA	2922	NA	NA	0	1979-12-15	132	1979	12	NA	NA	166085	177	1983	9	45	1983-09-01	1983-09-30	30	1	1983-09-01	1983-09-30	30	NA	NA	NA	NA	NA	NA	NA	0	0	NA	NA	NA	NA
122	SEN	LOU	NDE	NA	OVI	ABAN	EWO	SNLOOV07020	W/P	F	NA	SNLOOV07018	NA	2922	NA	NA	0	1979-12-15	132	1979	12	NA	NA	166086	178	1983	10	46	1983-10-01	1983-10-31	31	1	1983-10-01	1983-10-31	31	NA	NA	NA	NA	NA	NA	NA	0	0	NA	NA	NA	NA
123	SEN	LOU	NDE	NA	OVI	ABAN	EWO	SNLOOV07020	W/P	F	NA	SNLOOV07018	NA	2922	NA	NA	0	1979-12-15	132	1979	12	NA	NA	166087	179	1983	11	47	1983-11-01	1983-11-30	30	1	1983-11-01	1983-11-30	30	NA	NA	NA	NA	NA	NA	NA	0	0	NA	NA	NA	NA
124	SEN	LOU	NDE	NA	OVI	ABAN	EWO	SNLOOV07020	W/P	F	NA	SNLOOV07018	NA	2922	NA	NA	0	1979-12-15	132	1979	12	NA	NA	166088	180	1983	12	48	1983-12-01	1983-12-31	31	1	1983-12-01	1983-12-01	1	NA	NA	1447	SAL	NA	NA	NA	0	0	NA	NA	NA	NA
125	SEN	LOU	NDE	NA	OVI	ABAN	EWO	SNLOOV07021	W/P	F	NA	SNLOOV07020	NA	1035	NA	NA	0	1982-10-15	166	1982	10	NA	NA	166089	174	1983	6	8	1983-06-02	1983-07-01	30	0	1983-07-01	1983-07-01	1	259	BEG	NA	NA	NA	NA	NA	0	0	NA	NA	NA	NA
126	SEN	LOU	NDE	NA	OVI	ABAN	EWO	SNLOOV07021	W/P	F	NA	SNLOOV07020	NA	1035	NA	NA	0	1982-10-15	166	1982	10	NA	NA	166090	175	1983	7	9	1983-07-02	1983-07-31	30	1	1983-07-02	1983-07-31	30	NA	NA	NA	NA	NA	NA	NA	0	0	NA	NA	NA	NA
127	SEN	LOU	NDE	NA	OVI	ABAN	EWO	SNLOOV07027	W/P	F	NA	SNLOOV07026	NA	1642	NA	NA	0	1983-03-15	171	1983	3	NA	NA	166171	174	1983	6	3	1983-06-02	1983-07-01	30	0	1983-07-01	1983-07-01	1	108	BEG	NA	NA	NA	NA	NA	0	0	NA	NA	NA	NA
128	SEN	LOU	NDE	NA	OVI	ABAN	EWO	SNLOOV07027	W/P	F	NA	SNLOOV07026	NA	1642	NA	NA	0	1983-03-15	171	1983	3	NA	NA	166172	175	1983	7	4	1983-07-02	1983-07-31	30	1	1983-07-02	1983-07-31	30	NA	NA	NA	NA	NA	NA	NA	0	0	NA	NA	NA	NA
129	SEN	LOU	NDE	NA	OVI	ABAN	EWO	SNLOOV07027	W/P	F	NA	SNLOOV07026	NA	1642	NA	NA	0	1983-03-15	171	1983	3	NA	NA	166173	176	1983	8	5	1983-08-01	1983-08-31	31	1	1983-08-01	1983-08-31	31	NA	NA	NA	NA	NA	NA	NA	0	0	NA	NA	NA	NA
130	SEN	LOU	NDE	NA	OVI	ABAN	EWO	SNLOOV07027	W/P	F	NA	SNLOOV07026	NA	1642	NA	NA	0	1983-03-15	171	1983	3	NA	NA	166174	177	1983	9	6	1983-09-01	1983-09-30	30	1	1983-09-01	1983-09-18	18	NA	NA	187	SLA	NA	NA	ORD	0	0	NA	NA	NA	NA
131	SEN	LOU	NDE	NA	OVI	ABAN	EWO	SNLOOV07018	W/P	F	NA	NA	NA	NA	NA	NA	0	1971-12-15	36	1971	12	NA	NA	166054	174	1983	6	138	1983-06-02	1983-07-01	30	0	1983-07-01	1983-07-01	1	4216	BEG	NA	NA	NA	NA	NA	0	0	NA	NA	NA	NA
132	SEN	LOU	NDE	NA	OVI	ABAN	EWO	SNLOOV07018	W/P	F	NA	NA	NA	NA	NA	NA	0	1971-12-15	36	1971	12	NA	NA	166055	175	1983	7	139	1983-07-02	1983-07-31	30	1	1983-07-02	1983-07-31	30	NA	NA	NA	NA	NA	NA	NA	0	0	NA	NA	NA	NA
133	SEN	LOU	NDE	NA	OVI	ABAN	EWO	SNLOOV07018	W/P	F	NA	NA	NA	NA	NA	NA	0	1971-12-15	36	1971	12	NA	NA	166056	176	1983	8	140	1983-08-01	1983-08-31	31	1	1983-08-01	1983-08-31	31	NA	NA	NA	NA	NA	NA	NA	0	0	NA	NA	NA	NA
134	SEN	LOU	NDE	NA	OVI	ABAN	EWO	SNLOOV07018	W/P	F	NA	NA	NA	NA	NA	NA	0	1971-12-15	36	1971	12	NA	NA	166057	177	1983	9	141	1983-09-01	1983-09-30	30	1	1983-09-01	1983-09-30	30	NA	NA	NA	NA	NA	NA	NA	0	0	NA	NA	NA	NA
135	SEN	LOU	NDE	NA	OVI	ABAN	EWO	SNLOOV07018	W/P	F	NA	NA	NA	NA	NA	NA	0	1971-12-15	36	1971	12	NA	NA	166058	178	1983	10	142	1983-10-01	1983-10-31	31	1	1983-10-01	1983-10-31	31	NA	NA	NA	NA	NA	NA	NA	0	0	NA	NA	NA	NA
136	SEN	LOU	NDE	NA	OVI	ABAN	EWO	SNLOOV07018	W/P	F	NA	NA	NA	NA	NA	NA	0	1971-12-15	36	1971	12	NA	NA	166059	179	1983	11	143	1983-11-01	1983-11-30	30	1	1983-11-01	1983-11-30	30	NA	NA	NA	NA	NA	NA	NA	0	0	NA	NA	NA	NA
137	SEN	LOU	NDE	NA	OVI	ABAN	EWO	SNLOOV07018	W/P	F	NA	NA	NA	NA	NA	NA	0	1971-12-15	36	1971	12	NA	NA	166060	180	1983	12	144	1983-12-01	1983-12-31	31	1	1983-12-01	1983-12-31	31	NA	NA	NA	NA	NA	NA	NA	0	0	NA	NA	NA	NA
138	SEN	LOU	NDE	NA	OVI	ABAN	EWO	SNLOOV07018	W/P	F	NA	NA	NA	NA	NA	NA	0	1971-12-15	36	1971	12	NA	NA	166061	181	1984	1	145	1984-01-01	1984-01-30	30	1	1984-01-01	1984-01-30	30	NA	NA	NA	NA	NA	NA	NA	1	0	1	1	1	4414
139	SEN	LOU	NDE	NA	OVI	ABAN	EWO	SNLOOV07018	W/P	F	NA	NA	NA	NA	NA	NA	0	1971-12-15	36	1971	12	NA	NA	166062	182	1984	2	146	1984-01-31	1984-03-01	31	1	1984-01-31	1984-03-01	31	NA	NA	NA	NA	NA	NA	NA	0	0	NA	NA	NA	NA
140	SEN	LOU	NDE	NA	OVI	ABAN	EWO	SNLOOV07018	W/P	F	NA	NA	NA	NA	NA	NA	0	1971-12-15	36	1971	12	NA	NA	166063	183	1984	3	147	1984-03-02	1984-03-31	30	1	1984-03-02	1984-03-31	30	NA	NA	NA	NA	NA	NA	NA	0	0	NA	NA	NA	NA
141	SEN	LOU	NDE	NA	OVI	ABAN	EWO	SNLOOV07018	W/P	F	NA	NA	NA	NA	NA	NA	0	1971-12-15	36	1971	12	NA	NA	166064	184	1984	4	148	1984-04-01	1984-05-01	31	1	1984-04-01	1984-05-01	31	NA	NA	NA	NA	NA	NA	NA	0	0	NA	NA	NA	NA
142	SEN	LOU	NDE	NA	OVI	ABAN	EWO	SNLOOV07018	W/P	F	NA	NA	NA	NA	NA	NA	0	1971-12-15	36	1971	12	NA	NA	166065	185	1984	5	149	1984-05-02	1984-05-31	30	1	1984-05-02	1984-05-31	30	NA	NA	NA	NA	NA	NA	NA	0	0	NA	NA	NA	NA
143	SEN	LOU	NDE	NA	OVI	ABAN	EWO	SNLOOV07018	W/P	F	NA	NA	NA	NA	NA	NA	0	1971-12-15	36	1971	12	NA	NA	166066	186	1984	6	150	1984-06-01	1984-07-01	31	1	1984-06-01	1984-07-01	31	NA	NA	NA	NA	NA	NA	NA	0	0	NA	NA	NA	NA
144	SEN	LOU	NDE	NA	OVI	ABAN	EWO	SNLOOV07018	W/P	F	NA	NA	NA	NA	NA	NA	0	1971-12-15	36	1971	12	NA	NA	166067	187	1984	7	151	1984-07-02	1984-07-31	30	1	1984-07-02	1984-07-31	30	NA	NA	NA	NA	NA	NA	NA	0	0	NA	NA	NA	NA
145	SEN	LOU	NDE	NA	OVI	ABAN	EWO	SNLOOV07018	W/P	F	NA	NA	NA	NA	NA	NA	0	1971-12-15	36	1971	12	NA	NA	166068	188	1984	8	152	1984-08-01	1984-08-31	31	1	1984-08-01	1984-08-31	31	NA	NA	NA	NA	NA	NA	NA	0	0	NA	NA	NA	NA
146	SEN	LOU	NDE	NA	OVI	ABAN	EWO	SNLOOV07018	W/P	F	NA	NA	NA	NA	NA	NA	0	1971-12-15	36	1971	12	NA	NA	166069	189	1984	9	153	1984-09-01	1984-09-30	30	1	1984-09-01	1984-09-30	30	NA	NA	NA	NA	NA	NA	NA	0	0	NA	NA	NA	NA
147	SEN	LOU	NDE	NA	OVI	ABAN	EWO	SNLOOV07018	W/P	F	NA	NA	NA	NA	NA	NA	0	1971-12-15	36	1971	12	NA	NA	166070	190	1984	10	154	1984-10-01	1984-10-31	31	1	1984-10-01	1984-10-15	15	NA	NA	4688	SAL	NA	NA	NA	0	0	NA	NA	NA	NA
148	SEN	LOU	NDE	NA	OVI	ABAN	EWO	SNLOOV07019	W/P	F	NA	SNLOOV07018	NA	3684	NA	NA	0	1982-01-15	157	1982	1	NA	NA	166071	174	1983	6	17	1983-06-02	1983-07-01	30	0	1983-07-01	1983-07-01	1	532	BEG	NA	NA	NA	NA	NA	0	0	NA	NA	NA	NA
149	SEN	LOU	NDE	NA	OVI	ABAN	EWO	SNLOOV07030	W/P	F	NA	NA	NA	NA	NA	NA	0	1978-12-15	120	1978	12	NA	NA	166193	182	1984	2	62	1984-01-31	1984-03-01	31	1	1984-01-31	1984-03-01	31	NA	NA	NA	NA	NA	NA	NA	1	0	1	1	5	1873
150	SEN	LOU	NDE	NA	OVI	ABAN	EWO	SNLOOV07030	W/P	F	NA	NA	NA	NA	NA	NA	0	1978-12-15	120	1978	12	NA	NA	166194	183	1984	3	63	1984-03-02	1984-03-31	30	1	1984-03-02	1984-03-31	30	NA	NA	NA	NA	NA	NA	NA	0	0	NA	NA	NA	NA
151	SEN	LOU	NDE	NA	OVI	ABAN	EWO	SNLOOV07030	W/P	F	NA	NA	NA	NA	NA	NA	0	1978-12-15	120	1978	12	NA	NA	166195	184	1984	4	64	1984-04-01	1984-05-01	31	1	1984-04-01	1984-04-15	15	NA	NA	1948	SAL	NA	NA	NA	0	0	NA	NA	NA	NA
152	SEN	LOU	NDE	NA	OVI	ABAN	EWO	SNLOOV07031	W/P	F	NA	SNLOOV07022	3	1192	1	1	1	1984-03-21	183	1984	3	NA	NA	166196	183	1984	3	0	1984-03-02	1984-03-31	30	1	1984-03-21	1984-03-31	11	0	BIR	NA	NA	NA	NA	NA	0	0	NA	NA	NA	NA
153	SEN	LOU	NDE	NA	OVI	ABAN	EWO	SNLOOV07031	W/P	F	NA	SNLOOV07022	3	1192	1	1	1	1984-03-21	183	1984	3	NA	NA	166197	184	1984	4	1	1984-04-01	1984-05-01	31	1	1984-04-01	1984-05-01	31	NA	NA	NA	NA	NA	NA	NA	0	0	NA	NA	NA	NA
154	SEN	LOU	NDE	NA	OVI	ABAN	EWO	SNLOOV07031	W/P	F	NA	SNLOOV07022	3	1192	1	1	1	1984-03-21	183	1984	3	NA	NA	166198	185	1984	5	2	1984-05-02	1984-05-31	30	1	1984-05-02	1984-05-31	30	NA	NA	NA	NA	NA	NA	NA	0	0	NA	NA	NA	NA
155	SEN	LOU	NDE	NA	OVI	ABAN	EWO	SNLOOV07031	W/P	F	NA	SNLOOV07022	3	1192	1	1	1	1984-03-21	183	1984	3	NA	NA	166199	186	1984	6	3	1984-06-01	1984-07-01	31	1	1984-06-01	1984-07-01	31	NA	NA	NA	NA	NA	NA	NA	0	0	NA	NA	NA	NA
156	SEN	LOU	NDE	NA	OVI	ABAN	EWO	SNLOOV07031	W/P	F	NA	SNLOOV07022	3	1192	1	1	1	1984-03-21	183	1984	3	NA	NA	166200	187	1984	7	4	1984-07-02	1984-07-31	30	1	1984-07-02	1984-07-31	30	NA	NA	NA	NA	NA	NA	NA	0	0	NA	NA	NA	NA
157	SEN	LOU	NDE	NA	OVI	ABAN	EWO	SNLOOV07031	W/P	F	NA	SNLOOV07022	3	1192	1	1	1	1984-03-21	183	1984	3	NA	NA	166201	188	1984	8	5	1984-08-01	1984-08-31	31	1	1984-08-01	1984-08-31	31	NA	NA	NA	NA	NA	NA	NA	0	0	NA	NA	NA	NA
158	SEN	LOU	NDE	NA	OVI	ABAN	EWO	SNLOOV07031	W/P	F	NA	SNLOOV07022	3	1192	1	1	1	1984-03-21	183	1984	3	NA	NA	166202	189	1984	9	6	1984-09-01	1984-09-30	30	1	1984-09-01	1984-09-30	30	NA	NA	NA	NA	NA	NA	NA	0	0	NA	NA	NA	NA
159	SEN	LOU	NDE	NA	OVI	ABAN	EWO	SNLOOV07031	W/P	F	NA	SNLOOV07022	3	1192	1	1	1	1984-03-21	183	1984	3	NA	NA	166203	190	1984	10	7	1984-10-01	1984-10-31	31	1	1984-10-01	1984-10-16	16	NA	NA	209	SAL	NA	NA	NA	0	0	NA	NA	NA	NA
160	SEN	LOU	NDE	NA	OVI	ABAN	EWO	SNLOOV07032	W/P	F	NA	NA	NA	NA	NA	NA	0	1983-12-15	180	1983	12	NA	NA	166204	180	1983	12	0	1983-12-01	1983-12-31	31	0	1983-12-15	1983-12-31	17	0	BEG	NA	NA	NA	NA	NA	0	0	NA	NA	NA	NA
161	SEN	LOU	NDE	NA	OVI	ABAN	EWO	SNLOOV07032	W/P	F	NA	NA	NA	NA	NA	NA	0	1983-12-15	180	1983	12	NA	NA	166205	181	1984	1	1	1984-01-01	1984-01-30	30	1	1984-01-01	1984-01-30	30	NA	NA	NA	NA	NA	NA	NA	0	0	NA	NA	NA	NA
162	SEN	LOU	NDE	NA	OVI	ABAN	EWO	SNLOOV07032	W/P	F	NA	NA	NA	NA	NA	NA	0	1983-12-15	180	1983	12	NA	NA	166206	182	1984	2	2	1984-01-31	1984-03-01	31	1	1984-01-31	1984-03-01	31	NA	NA	NA	NA	NA	NA	NA	0	0	NA	NA	NA	NA
163	SEN	LOU	NDE	NA	OVI	ABAN	EWO	SNLOOV07032	W/P	F	NA	NA	NA	NA	NA	NA	0	1983-12-15	180	1983	12	NA	NA	166207	183	1984	3	3	1984-03-02	1984-03-31	30	1	1984-03-02	1984-03-31	30	NA	NA	NA	NA	NA	NA	NA	0	0	NA	NA	NA	NA
164	SEN	LOU	NDE	NA	OVI	ABAN	EWO	SNLOOV07032	W/P	F	NA	NA	NA	NA	NA	NA	0	1983-12-15	180	1983	12	NA	NA	166208	184	1984	4	4	1984-04-01	1984-05-01	31	1	1984-04-01	1984-05-01	31	NA	NA	NA	NA	NA	NA	NA	0	0	NA	NA	NA	NA
165	SEN	LOU	NDE	NA	OVI	ABAN	EWO	SNLOOV07028	W/P	F	NA	NA	NA	NA	NA	NA	0	1977-12-15	108	1977	12	NA	NA	166181	180	1983	12	72	1983-12-01	1983-12-31	31	1	1983-12-01	1983-12-31	31	NA	NA	NA	NA	NA	NA	NA	0	0	NA	NA	NA	NA
166	SEN	LOU	NDE	NA	OVI	ABAN	EWO	SNLOOV07028	W/P	F	NA	NA	NA	NA	NA	NA	0	1977-12-15	108	1977	12	NA	NA	166182	181	1984	1	73	1984-01-01	1984-01-30	30	1	1984-01-01	1984-01-04	4	NA	NA	2211	SAL	NA	NA	NA	0	0	NA	NA	NA	NA
167	SEN	LOU	NDE	NA	OVI	ABAN	EWO	SNLOOV07029	W/P	M	NA	SNLOOV07028	NA	1523	NA	NA	0	1982-02-15	158	1982	2	NA	NA	166183	174	1983	6	16	1983-06-02	1983-07-01	30	0	1983-07-01	1983-07-01	1	501	BEG	NA	NA	NA	NA	NA	0	0	NA	NA	NA	NA
168	SEN	LOU	NDE	NA	OVI	ABAN	EWO	SNLOOV07029	W/P	M	NA	SNLOOV07028	NA	1523	NA	NA	0	1982-02-15	158	1982	2	NA	NA	166184	175	1983	7	17	1983-07-02	1983-07-31	30	1	1983-07-02	1983-07-31	30	NA	NA	NA	NA	NA	NA	NA	0	0	NA	NA	NA	NA
169	SEN	LOU	NDE	NA	OVI	ABAN	EWO	SNLOOV07029	W/P	M	NA	SNLOOV07028	NA	1523	NA	NA	0	1982-02-15	158	1982	2	NA	NA	166185	176	1983	8	18	1983-08-01	1983-08-31	31	1	1983-08-01	1983-08-31	31	NA	NA	NA	NA	NA	NA	NA	0	0	NA	NA	NA	NA
170	SEN	LOU	NDE	NA	OVI	ABAN	EWO	SNLOOV07029	W/P	M	NA	SNLOOV07028	NA	1523	NA	NA	0	1982-02-15	158	1982	2	NA	NA	166186	177	1983	9	19	1983-09-01	1983-09-30	30	1	1983-09-01	1983-09-30	30	NA	NA	NA	NA	NA	NA	NA	0	0	NA	NA	NA	NA
171	SEN	LOU	NDE	NA	OVI	ABAN	EWO	SNLOOV07029	W/P	M	NA	SNLOOV07028	NA	1523	NA	NA	0	1982-02-15	158	1982	2	NA	NA	166187	178	1983	10	20	1983-10-01	1983-10-31	31	1	1983-10-01	1983-10-31	31	NA	NA	NA	NA	NA	NA	NA	0	0	NA	NA	NA	NA
172	SEN	LOU	NDE	NA	OVI	ABAN	EWO	SNLOOV07028	W/P	F	NA	NA	NA	NA	NA	NA	0	1977-12-15	108	1977	12	NA	NA	166175	174	1983	6	66	1983-06-02	1983-07-01	30	0	1983-07-01	1983-07-01	1	2024	BEG	NA	NA	NA	NA	NA	0	0	NA	NA	NA	NA
173	SEN	LOU	NDE	NA	OVI	ABAN	EWO	SNLOOV07028	W/P	F	NA	NA	NA	NA	NA	NA	0	1977-12-15	108	1977	12	NA	NA	166176	175	1983	7	67	1983-07-02	1983-07-31	30	1	1983-07-02	1983-07-31	30	NA	NA	NA	NA	NA	NA	NA	0	0	NA	NA	NA	NA
174	SEN	LOU	NDE	NA	OVI	ABAN	EWO	SNLOOV07028	W/P	F	NA	NA	NA	NA	NA	NA	0	1977-12-15	108	1977	12	NA	NA	166177	176	1983	8	68	1983-08-01	1983-08-31	31	1	1983-08-01	1983-08-31	31	NA	NA	NA	NA	NA	NA	NA	0	0	NA	NA	NA	NA
175	SEN	LOU	NDE	NA	OVI	ABAN	EWO	SNLOOV07028	W/P	F	NA	NA	NA	NA	NA	NA	0	1977-12-15	108	1977	12	NA	NA	166178	177	1983	9	69	1983-09-01	1983-09-30	30	1	1983-09-01	1983-09-30	30	NA	NA	NA	NA	NA	NA	NA	0	0	NA	NA	NA	NA
176	SEN	LOU	NDE	NA	OVI	ABAN	EWO	SNLOOV07028	W/P	F	NA	NA	NA	NA	NA	NA	0	1977-12-15	108	1977	12	NA	NA	166179	178	1983	10	70	1983-10-01	1983-10-31	31	1	1983-10-01	1983-10-31	31	NA	NA	NA	NA	NA	NA	NA	0	0	NA	NA	NA	NA
177	SEN	LOU	NDE	NA	OVI	ABAN	EWO	SNLOOV07028	W/P	F	NA	NA	NA	NA	NA	NA	0	1977-12-15	108	1977	12	NA	NA	166180	179	1983	11	71	1983-11-01	1983-11-30	30	1	1983-11-01	1983-11-30	30	NA	NA	NA	NA	NA	NA	NA	0	0	NA	NA	NA	NA
178	SEN	LOU	NDE	NA	OVI	ABAN	EWO	SNLOOV07029	W/P	M	NA	SNLOOV07028	NA	1523	NA	NA	0	1982-02-15	158	1982	2	NA	NA	166189	180	1983	12	22	1983-12-01	1983-12-31	31	1	1983-12-01	1983-12-31	31	NA	NA	NA	NA	NA	NA	NA	0	0	NA	NA	NA	NA
179	SEN	LOU	NDE	NA	OVI	ABAN	EWO	SNLOOV07029	W/P	M	NA	SNLOOV07028	NA	1523	NA	NA	0	1982-02-15	158	1982	2	NA	NA	166190	181	1984	1	23	1984-01-01	1984-01-30	30	1	1984-01-01	1984-01-12	12	NA	NA	696	SAL	NA	NA	NA	0	0	NA	NA	NA	NA
180	SEN	LOU	NDE	NA	OVI	ABAN	EWO	SNLOOV07030	W/P	F	NA	NA	NA	NA	NA	NA	0	1978-12-15	120	1978	12	NA	NA	166191	180	1983	12	60	1983-12-01	1983-12-31	31	0	1983-12-14	1983-12-31	18	1825	PUR	NA	NA	NA	NA	NA	0	0	NA	NA	NA	NA
181	SEN	LOU	NDE	NA	OVI	ABAN	EWO	SNLOOV07029	W/P	M	NA	SNLOOV07028	NA	1523	NA	NA	0	1982-02-15	158	1982	2	NA	NA	166188	179	1983	11	21	1983-11-01	1983-11-30	30	1	1983-11-01	1983-11-30	30	NA	NA	NA	NA	NA	NA	NA	0	0	NA	NA	NA	NA
182	SEN	LOU	NDE	NA	OVI	ABAN	EWO	SNLOOV07030	W/P	F	NA	NA	NA	NA	NA	NA	0	1978-12-15	120	1978	12	NA	NA	166192	181	1984	1	61	1984-01-01	1984-01-30	30	1	1984-01-01	1984-01-30	30	NA	NA	NA	NA	NA	NA	NA	0	0	NA	NA	NA	NA
183	SEN	LOU	DIO	NA	OVI	ABDI	EWO	SNLOOV01047	W/P	F	NA	SNLOOV07271	4	1716	1	1	1	1983-10-28	178	1983	10	NA	NA	6604	209	1986	5	31	1986-05-02	1986-06-01	31	1	1986-05-02	1986-06-01	31	NA	NA	NA	NA	NA	NA	NA	0	0	NA	NA	NA	NA
184	SEN	LOU	DIO	NA	OVI	ABDI	EWO	SNLOOV01047	W/P	F	NA	SNLOOV07271	4	1716	1	1	1	1983-10-28	178	1983	10	NA	NA	6605	210	1986	6	32	1986-06-02	1986-07-01	30	1	1986-06-02	1986-07-01	30	NA	NA	NA	NA	NA	NA	NA	0	0	NA	NA	NA	NA
185	SEN	LOU	DIO	NA	OVI	ABDI	EWO	SNLOOV07883	W/P	F	NA	NA	NA	NA	NA	NA	0	1982-01-15	157	1982	1	NA	NA	182739	219	1987	3	62	1987-03-02	1987-04-01	31	1	1987-03-02	1987-04-01	31	NA	NA	NA	NA	NA	NA	NA	0	0	NA	NA	NA	NA
186	SEN	LOU	DIO	NA	OVI	ABDI	EWO	SNLOOV07883	W/P	F	NA	NA	NA	NA	NA	NA	0	1982-01-15	157	1982	1	NA	NA	182741	221	1987	5	64	1987-05-02	1987-06-01	31	1	1987-05-02	1987-06-01	31	NA	NA	NA	NA	NA	NA	NA	0	0	NA	NA	NA	NA
187	SEN	LOU	DIO	NA	OVI	ABDI	EWO	SNLOOV07883	W/P	F	NA	NA	NA	NA	NA	NA	0	1982-01-15	157	1982	1	NA	NA	182742	222	1987	6	65	1987-06-02	1987-07-01	30	1	1987-06-02	1987-07-01	30	NA	NA	NA	NA	NA	NA	NA	0	0	NA	NA	NA	NA
188	SEN	LOU	DIO	NA	OVI	ABDI	EWO	SNLOOV07883	W/P	F	NA	NA	NA	NA	NA	NA	0	1982-01-15	157	1982	1	NA	NA	182743	223	1987	7	66	1987-07-02	1987-07-31	30	1	1987-07-02	1987-07-31	30	NA	NA	NA	NA	NA	NA	NA	0	0	NA	NA	NA	NA
189	SEN	LOU	DIO	NA	OVI	ABDI	EWO	SNLOOV07883	W/P	F	NA	NA	NA	NA	NA	NA	0	1982-01-15	157	1982	1	NA	NA	182740	220	1987	4	63	1987-04-02	1987-05-01	30	1	1987-04-02	1987-05-01	30	NA	NA	NA	NA	NA	NA	NA	0	0	NA	NA	NA	NA
190	SEN	LOU	DIO	NA	OVI	ABDI	EWO	SNLOOV01047	W/P	F	NA	SNLOOV07271	4	1716	1	1	1	1983-10-28	178	1983	10	NA	NA	6589	194	1985	2	16	1985-01-31	1985-03-01	30	1	1985-01-31	1985-03-01	30	NA	NA	NA	NA	NA	NA	NA	0	0	NA	NA	NA	NA
191	SEN	LOU	DIO	NA	OVI	ABDI	EWO	SNLOOV01047	W/P	F	NA	SNLOOV07271	4	1716	1	1	1	1983-10-28	178	1983	10	NA	NA	6590	195	1985	3	17	1985-03-02	1985-04-01	31	1	1985-03-02	1985-04-01	31	NA	NA	NA	NA	NA	NA	NA	0	0	NA	NA	NA	NA
192	SEN	LOU	DIO	NA	OVI	ABDI	EWO	SNLOOV01047	W/P	F	NA	SNLOOV07271	4	1716	1	1	1	1983-10-28	178	1983	10	NA	NA	6591	196	1985	4	18	1985-04-02	1985-05-01	30	1	1985-04-02	1985-05-01	30	NA	NA	NA	NA	NA	NA	NA	0	0	NA	NA	NA	NA
193	SEN	LOU	DIO	NA	OVI	ABDI	EWO	SNLOOV01047	W/P	F	NA	SNLOOV07271	4	1716	1	1	1	1983-10-28	178	1983	10	NA	NA	6592	197	1985	5	19	1985-05-02	1985-06-01	31	1	1985-05-02	1985-06-01	31	NA	NA	NA	NA	NA	NA	NA	0	0	NA	NA	NA	NA
194	SEN	LOU	DIO	NA	OVI	ABDI	EWO	SNLOOV01047	W/P	F	NA	SNLOOV07271	4	1716	1	1	1	1983-10-28	178	1983	10	NA	NA	6593	198	1985	6	20	1985-06-02	1985-07-01	30	1	1985-06-02	1985-07-01	30	NA	NA	NA	NA	NA	NA	NA	0	0	NA	NA	NA	NA
195	SEN	LOU	DIO	NA	OVI	ABDI	EWO	SNLOOV01047	W/P	F	NA	SNLOOV07271	4	1716	1	1	1	1983-10-28	178	1983	10	NA	NA	6594	199	1985	7	21	1985-07-02	1985-07-31	30	1	1985-07-02	1985-07-31	30	NA	NA	NA	NA	NA	NA	NA	0	0	NA	NA	NA	NA
196	SEN	LOU	DIO	NA	OVI	ABDI	EWO	SNLOOV01047	W/P	F	NA	SNLOOV07271	4	1716	1	1	1	1983-10-28	178	1983	10	NA	NA	6595	200	1985	8	22	1985-08-01	1985-08-31	31	1	1985-08-01	1985-08-31	31	NA	NA	NA	NA	NA	NA	NA	0	0	NA	NA	NA	NA
197	SEN	LOU	DIO	NA	OVI	ABDI	EWO	SNLOOV01047	W/P	F	NA	SNLOOV07271	4	1716	1	1	1	1983-10-28	178	1983	10	NA	NA	6596	201	1985	9	23	1985-09-01	1985-09-30	30	1	1985-09-01	1985-09-30	30	NA	NA	NA	NA	NA	NA	NA	0	0	NA	NA	NA	NA
198	SEN	LOU	DIO	NA	OVI	ABDI	EWO	SNLOOV01047	W/P	F	NA	SNLOOV07271	4	1716	1	1	1	1983-10-28	178	1983	10	NA	NA	6597	202	1985	10	24	1985-10-01	1985-10-31	31	1	1985-10-01	1985-10-31	31	NA	NA	NA	NA	NA	NA	NA	0	0	NA	NA	NA	NA
199	SEN	LOU	DIO	NA	OVI	ABDI	EWO	SNLOOV01047	W/P	F	NA	SNLOOV07271	4	1716	1	1	1	1983-10-28	178	1983	10	NA	NA	6598	203	1985	11	25	1985-11-01	1985-11-30	30	1	1985-11-01	1985-11-30	30	NA	NA	NA	NA	NA	NA	NA	0	0	NA	NA	NA	NA
200	SEN	LOU	DIO	NA	OVI	ABDI	EWO	SNLOOV01047	W/P	F	NA	SNLOOV07271	4	1716	1	1	1	1983-10-28	178	1983	10	NA	NA	6599	204	1985	12	26	1985-12-01	1985-12-31	31	1	1985-12-01	1985-12-31	31	NA	NA	NA	NA	NA	NA	NA	1	0	1	1	2	791
201	SEN	LOU	DIO	NA	OVI	ABDI	EWO	SNLOOV01047	W/P	F	NA	SNLOOV07271	4	1716	1	1	1	1983-10-28	178	1983	10	NA	NA	6600	205	1986	1	27	1986-01-01	1986-01-30	30	1	1986-01-01	1986-01-30	30	NA	NA	NA	NA	NA	NA	NA	0	0	NA	NA	NA	NA
202	SEN	LOU	DIO	NA	OVI	ABDI	EWO	SNLOOV01047	W/P	F	NA	SNLOOV07271	4	1716	1	1	1	1983-10-28	178	1983	10	NA	NA	6601	206	1986	2	28	1986-01-31	1986-03-01	30	1	1986-01-31	1986-03-01	30	NA	NA	NA	NA	NA	NA	NA	0	0	NA	NA	NA	NA
203	SEN	LOU	DIO	NA	OVI	ABDI	EWO	SNLOOV01047	W/P	F	NA	SNLOOV07271	4	1716	1	1	1	1983-10-28	178	1983	10	NA	NA	6602	207	1986	3	29	1986-03-02	1986-04-01	31	1	1986-03-02	1986-04-01	31	NA	NA	NA	NA	NA	NA	NA	0	0	NA	NA	NA	NA
204	SEN	LOU	DIO	NA	OVI	ABDI	EWO	SNLOOV01047	W/P	F	NA	SNLOOV07271	4	1716	1	1	1	1983-10-28	178	1983	10	NA	NA	6603	208	1986	4	30	1986-04-02	1986-05-01	30	1	1986-04-02	1986-05-01	30	NA	NA	NA	NA	NA	NA	NA	0	0	NA	NA	NA	NA
205	SEN	LOU	DIO	NA	OVI	ABDI	EWO	SNLOOV07883	W/P	F	NA	NA	NA	NA	NA	NA	0	1982-01-15	157	1982	1	NA	NA	182696	176	1983	8	19	1983-08-01	1983-08-31	31	1	1983-08-01	1983-08-31	31	NA	NA	NA	NA	NA	NA	NA	0	0	NA	NA	NA	NA
206	SEN	LOU	DIO	NA	OVI	ABDI	EWO	SNLOOV07883	W/P	F	NA	NA	NA	NA	NA	NA	0	1982-01-15	157	1982	1	NA	NA	182697	177	1983	9	20	1983-09-01	1983-09-30	30	1	1983-09-01	1983-09-30	30	NA	NA	NA	NA	NA	NA	NA	0	0	NA	NA	NA	NA
207	SEN	LOU	DIO	NA	OVI	ABDI	EWO	SNLOOV01047	W/P	F	NA	SNLOOV07271	4	1716	1	1	1	1983-10-28	178	1983	10	NA	NA	6606	211	1986	7	33	1986-07-02	1986-07-31	30	1	1986-07-02	1986-07-31	30	NA	NA	NA	NA	NA	NA	NA	0	0	NA	NA	NA	NA
208	SEN	LOU	DIO	NA	OVI	ABDI	EWO	SNLOOV01047	W/P	F	NA	SNLOOV07271	4	1716	1	1	1	1983-10-28	178	1983	10	NA	NA	6607	212	1986	8	34	1986-08-01	1986-08-31	31	1	1986-08-01	1986-08-31	31	NA	NA	NA	NA	NA	NA	NA	0	0	NA	NA	NA	NA
209	SEN	LOU	DIO	NA	OVI	ABDI	EWO	SNLOOV01047	W/P	F	NA	SNLOOV07271	4	1716	1	1	1	1983-10-28	178	1983	10	NA	NA	6608	213	1986	9	35	1986-09-01	1986-09-30	30	1	1986-09-01	1986-09-30	30	NA	NA	NA	NA	NA	NA	NA	0	0	NA	NA	NA	NA
210	SEN	LOU	DIO	NA	OVI	ABDI	EWO	SNLOOV01047	W/P	F	NA	SNLOOV07271	4	1716	1	1	1	1983-10-28	178	1983	10	NA	NA	6609	214	1986	10	36	1986-10-01	1986-10-31	31	1	1986-10-01	1986-10-31	31	NA	NA	NA	NA	NA	NA	NA	1	0	1	1	3	1094
211	SEN	LOU	DIO	NA	OVI	ABDI	EWO	SNLOOV01047	W/P	F	NA	SNLOOV07271	4	1716	1	1	1	1983-10-28	178	1983	10	NA	NA	6610	215	1986	11	37	1986-11-01	1986-11-30	30	1	1986-11-01	1986-11-30	30	NA	NA	NA	NA	NA	NA	NA	0	0	NA	NA	NA	NA
212	SEN	LOU	DIO	NA	OVI	ABDI	EWO	SNLOOV07883	W/P	F	NA	NA	NA	NA	NA	NA	0	1982-01-15	157	1982	1	NA	NA	182744	224	1987	8	67	1987-08-01	1987-08-31	31	1	1987-08-01	1987-08-31	31	NA	NA	NA	NA	NA	NA	NA	0	0	NA	NA	NA	NA
213	SEN	LOU	DIO	NA	OVI	ABDI	EWO	SNLOOV07883	W/P	F	NA	NA	NA	NA	NA	NA	0	1982-01-15	157	1982	1	NA	NA	182745	225	1987	9	68	1987-09-01	1987-09-30	30	1	1987-09-01	1987-09-30	30	NA	NA	NA	NA	NA	NA	NA	0	0	NA	NA	NA	NA
214	SEN	LOU	DIO	NA	OVI	ABDI	EWO	SNLOOV01047	W/P	F	NA	SNLOOV07271	4	1716	1	1	1	1983-10-28	178	1983	10	NA	NA	6573	178	1983	10	0	1983-10-01	1983-10-31	31	1	1983-10-28	1983-10-31	4	0	BIR	NA	NA	NA	NA	NA	0	0	NA	NA	NA	NA
215	SEN	LOU	DIO	NA	OVI	ABDI	EWO	SNLOOV01047	W/P	F	NA	SNLOOV07271	4	1716	1	1	1	1983-10-28	178	1983	10	NA	NA	6574	179	1983	11	1	1983-11-01	1983-11-30	30	1	1983-11-01	1983-11-30	30	NA	NA	NA	NA	NA	NA	NA	0	0	NA	NA	NA	NA
216	SEN	LOU	DIO	NA	OVI	ABDI	EWO	SNLOOV01047	W/P	F	NA	SNLOOV07271	4	1716	1	1	1	1983-10-28	178	1983	10	NA	NA	6575	180	1983	12	2	1983-12-01	1983-12-31	31	1	1983-12-01	1983-12-31	31	NA	NA	NA	NA	NA	NA	NA	0	0	NA	NA	NA	NA
217	SEN	LOU	DIO	NA	OVI	ABDI	EWO	SNLOOV01047	W/P	F	NA	SNLOOV07271	4	1716	1	1	1	1983-10-28	178	1983	10	NA	NA	6576	181	1984	1	3	1984-01-01	1984-01-30	30	1	1984-01-01	1984-01-30	30	NA	NA	NA	NA	NA	NA	NA	0	0	NA	NA	NA	NA
218	SEN	LOU	DIO	NA	OVI	ABDI	EWO	SNLOOV01047	W/P	F	NA	SNLOOV07271	4	1716	1	1	1	1983-10-28	178	1983	10	NA	NA	6577	182	1984	2	4	1984-01-31	1984-03-01	31	1	1984-01-31	1984-03-01	31	NA	NA	NA	NA	NA	NA	NA	0	0	NA	NA	NA	NA
219	SEN	LOU	DIO	NA	OVI	ABDI	EWO	SNLOOV01047	W/P	F	NA	SNLOOV07271	4	1716	1	1	1	1983-10-28	178	1983	10	NA	NA	6578	183	1984	3	5	1984-03-02	1984-03-31	30	1	1984-03-02	1984-03-31	30	NA	NA	NA	NA	NA	NA	NA	0	0	NA	NA	NA	NA
220	SEN	LOU	DIO	NA	OVI	ABDI	EWO	SNLOOV01047	W/P	F	NA	SNLOOV07271	4	1716	1	1	1	1983-10-28	178	1983	10	NA	NA	6579	184	1984	4	6	1984-04-01	1984-05-01	31	1	1984-04-01	1984-05-01	31	NA	NA	NA	NA	NA	NA	NA	0	0	NA	NA	NA	NA
221	SEN	LOU	DIO	NA	OVI	ABDI	EWO	SNLOOV01047	W/P	F	NA	SNLOOV07271	4	1716	1	1	1	1983-10-28	178	1983	10	NA	NA	6580	185	1984	5	7	1984-05-02	1984-05-31	30	1	1984-05-02	1984-05-31	30	NA	NA	NA	NA	NA	NA	NA	0	0	NA	NA	NA	NA
222	SEN	LOU	DIO	NA	OVI	ABDI	EWO	SNLOOV01047	W/P	F	NA	SNLOOV07271	4	1716	1	1	1	1983-10-28	178	1983	10	NA	NA	6581	186	1984	6	8	1984-06-01	1984-07-01	31	1	1984-06-01	1984-07-01	31	NA	NA	NA	NA	NA	NA	NA	0	0	NA	NA	NA	NA
223	SEN	LOU	DIO	NA	OVI	ABDI	EWO	SNLOOV01047	W/P	F	NA	SNLOOV07271	4	1716	1	1	1	1983-10-28	178	1983	10	NA	NA	6582	187	1984	7	9	1984-07-02	1984-07-31	30	1	1984-07-02	1984-07-31	30	NA	NA	NA	NA	NA	NA	NA	0	0	NA	NA	NA	NA
224	SEN	LOU	DIO	NA	OVI	ABDI	EWO	SNLOOV01047	W/P	F	NA	SNLOOV07271	4	1716	1	1	1	1983-10-28	178	1983	10	NA	NA	6583	188	1984	8	10	1984-08-01	1984-08-31	31	1	1984-08-01	1984-08-31	31	NA	NA	NA	NA	NA	NA	NA	0	0	NA	NA	NA	NA
225	SEN	LOU	DIO	NA	OVI	ABDI	EWO	SNLOOV01047	W/P	F	NA	SNLOOV07271	4	1716	1	1	1	1983-10-28	178	1983	10	NA	NA	6584	189	1984	9	11	1984-09-01	1984-09-30	30	1	1984-09-01	1984-09-30	30	NA	NA	NA	NA	NA	NA	NA	0	0	NA	NA	NA	NA
226	SEN	LOU	DIO	NA	OVI	ABDI	EWO	SNLOOV01047	W/P	F	NA	SNLOOV07271	4	1716	1	1	1	1983-10-28	178	1983	10	NA	NA	6585	190	1984	10	12	1984-10-01	1984-10-31	31	1	1984-10-01	1984-10-31	31	NA	NA	NA	NA	NA	NA	NA	0	0	NA	NA	NA	NA
227	SEN	LOU	DIO	NA	OVI	ABDI	EWO	SNLOOV01047	W/P	F	NA	SNLOOV07271	4	1716	1	1	1	1983-10-28	178	1983	10	NA	NA	6586	191	1984	11	13	1984-11-01	1984-11-30	30	1	1984-11-01	1984-11-30	30	NA	NA	NA	NA	NA	NA	NA	0	0	NA	NA	NA	NA
228	SEN	LOU	DIO	NA	OVI	ABDI	EWO	SNLOOV01047	W/P	F	NA	SNLOOV07271	4	1716	1	1	1	1983-10-28	178	1983	10	NA	NA	6587	192	1984	12	14	1984-12-01	1984-12-31	31	1	1984-12-01	1984-12-31	31	NA	NA	NA	NA	NA	NA	NA	0	0	NA	NA	NA	NA
229	SEN	LOU	DIO	NA	OVI	ABDI	EWO	SNLOOV01047	W/P	F	NA	SNLOOV07271	4	1716	1	1	1	1983-10-28	178	1983	10	NA	NA	6588	193	1985	1	15	1985-01-01	1985-01-30	30	1	1985-01-01	1985-01-30	30	NA	NA	NA	NA	NA	NA	NA	0	0	NA	NA	NA	NA
230	SEN	LOU	DIO	NA	OVI	ABDI	EWO	SNLOOV07882	W/P	F	NA	SNLOOV01251	NA	1155	NA	NA	0	1983-03-15	171	1983	3	NA	NA	182681	176	1983	8	5	1983-08-01	1983-08-31	31	1	1983-08-01	1983-08-31	31	NA	NA	NA	NA	NA	NA	NA	0	0	NA	NA	NA	NA
231	SEN	LOU	DIO	NA	OVI	ABDI	EWO	SNLOOV01695	W/P	F	NA	SNLOOV01047	3	1094	1	1	1	1986-10-26	214	1986	10	NA	NA	32874	214	1986	10	0	1986-10-01	1986-10-31	31	1	1986-10-26	1986-10-31	6	0	BIR	NA	NA	NA	NA	NA	0	0	NA	NA	NA	NA
232	SEN	LOU	DIO	NA	OVI	ABDI	EWO	SNLOOV01695	W/P	F	NA	SNLOOV01047	3	1094	1	1	1	1986-10-26	214	1986	10	NA	NA	32875	215	1986	11	1	1986-11-01	1986-11-30	30	1	1986-11-01	1986-11-30	30	NA	NA	NA	NA	NA	NA	NA	0	0	NA	NA	NA	NA
233	SEN	LOU	DIO	NA	OVI	ABDI	EWO	SNLOOV01695	W/P	F	NA	SNLOOV01047	3	1094	1	1	1	1986-10-26	214	1986	10	NA	NA	32876	216	1986	12	2	1986-12-01	1986-12-31	31	1	1986-12-01	1986-12-31	31	NA	NA	NA	NA	NA	NA	NA	0	0	NA	NA	NA	NA
234	SEN	LOU	DIO	NA	OVI	ABDI	EWO	SNLOOV01695	W/P	F	NA	SNLOOV01047	3	1094	1	1	1	1986-10-26	214	1986	10	NA	NA	32877	217	1987	1	3	1987-01-01	1987-01-30	30	1	1987-01-01	1987-01-30	30	NA	NA	NA	NA	NA	NA	NA	0	0	NA	NA	NA	NA
235	SEN	LOU	DIO	NA	OVI	ABDI	EWO	SNLOOV01695	W/P	F	NA	SNLOOV01047	3	1094	1	1	1	1986-10-26	214	1986	10	NA	NA	32878	218	1987	2	4	1987-01-31	1987-03-01	30	1	1987-01-31	1987-03-01	30	NA	NA	NA	NA	NA	NA	NA	0	0	NA	NA	NA	NA
236	SEN	LOU	DIO	NA	OVI	ABDI	EWO	SNLOOV01695	W/P	F	NA	SNLOOV01047	3	1094	1	1	1	1986-10-26	214	1986	10	NA	NA	32879	219	1987	3	5	1987-03-02	1987-04-01	31	1	1987-03-02	1987-04-01	31	NA	NA	NA	NA	NA	NA	NA	0	0	NA	NA	NA	NA
237	SEN	LOU	DIO	NA	OVI	ABDI	EWO	SNLOOV01695	W/P	F	NA	SNLOOV01047	3	1094	1	1	1	1986-10-26	214	1986	10	NA	NA	32880	220	1987	4	6	1987-04-02	1987-05-01	30	1	1987-04-02	1987-05-01	30	NA	NA	NA	NA	NA	NA	NA	0	0	NA	NA	NA	NA
238	SEN	LOU	DIO	NA	OVI	ABDI	EWO	SNLOOV01695	W/P	F	NA	SNLOOV01047	3	1094	1	1	1	1986-10-26	214	1986	10	NA	NA	32881	221	1987	5	7	1987-05-02	1987-06-01	31	1	1987-05-02	1987-06-01	31	NA	NA	NA	NA	NA	NA	NA	0	0	NA	NA	NA	NA
239	SEN	LOU	DIO	NA	OVI	ABDI	EWO	SNLOOV01695	W/P	F	NA	SNLOOV01047	3	1094	1	1	1	1986-10-26	214	1986	10	NA	NA	32882	222	1987	6	8	1987-06-02	1987-07-01	30	1	1987-06-02	1987-07-01	30	NA	NA	NA	NA	NA	NA	NA	0	0	NA	NA	NA	NA
240	SEN	LOU	DIO	NA	OVI	ABDI	EWO	SNLOOV01695	W/P	F	NA	SNLOOV01047	3	1094	1	1	1	1986-10-26	214	1986	10	NA	NA	32883	223	1987	7	9	1987-07-02	1987-07-31	30	1	1987-07-02	1987-07-31	30	NA	NA	NA	NA	NA	NA	NA	0	0	NA	NA	NA	NA
241	SEN	LOU	DIO	NA	OVI	ABDI	EWO	SNLOOV07882	W/P	F	NA	SNLOOV01251	NA	1155	NA	NA	0	1983-03-15	171	1983	3	NA	NA	182692	187	1984	7	16	1984-07-02	1984-07-31	30	1	1984-07-02	1984-07-31	30	NA	NA	NA	NA	NA	NA	NA	0	0	NA	NA	NA	NA
242	SEN	LOU	DIO	NA	OVI	ABDI	EWO	SNLOOV01695	W/P	F	NA	SNLOOV01047	3	1094	1	1	1	1986-10-26	214	1986	10	NA	NA	32885	224	1987	8	10	1987-08-01	1987-08-31	31	1	1987-08-01	1987-08-10	10	NA	NA	288	DPC	NA	NA	NA	0	0	NA	NA	NA	NA
243	SEN	LOU	DIO	NA	OVI	ABDI	EWO	SNLOOV07883	W/P	F	NA	NA	NA	NA	NA	NA	0	1982-01-15	157	1982	1	NA	NA	182694	174	1983	6	17	1983-06-02	1983-07-01	30	0	1983-07-01	1983-07-01	1	532	BEG	NA	NA	NA	NA	NA	0	0	NA	NA	NA	NA
244	SEN	LOU	DIO	NA	OVI	ABDI	EWO	SNLOOV07883	W/P	F	NA	NA	NA	NA	NA	NA	0	1982-01-15	157	1982	1	NA	NA	182695	175	1983	7	18	1983-07-02	1983-07-31	30	1	1983-07-02	1983-07-31	30	NA	NA	NA	NA	NA	NA	NA	0	0	NA	NA	NA	NA
245	SEN	LOU	DIO	NA	OVI	ABDI	EWO	SNLOOV07883	W/P	F	NA	NA	NA	NA	NA	NA	0	1982-01-15	157	1982	1	NA	NA	182736	216	1986	12	59	1986-12-01	1986-12-31	31	1	1986-12-01	1986-12-31	31	NA	NA	NA	NA	NA	NA	NA	0	0	NA	NA	NA	NA
246	SEN	LOU	DIO	NA	OVI	ABDI	EWO	SNLOOV07883	W/P	F	NA	NA	NA	NA	NA	NA	0	1982-01-15	157	1982	1	NA	NA	182737	217	1987	1	60	1987-01-01	1987-01-30	30	1	1987-01-01	1987-01-30	30	NA	NA	NA	NA	NA	NA	NA	0	0	NA	NA	NA	NA
247	SEN	LOU	DIO	NA	OVI	ABDI	EWO	SNLOOV07883	W/P	F	NA	NA	NA	NA	NA	NA	0	1982-01-15	157	1982	1	NA	NA	182738	218	1987	2	61	1987-01-31	1987-03-01	30	1	1987-01-31	1987-03-01	30	NA	NA	NA	NA	NA	NA	NA	0	0	NA	NA	NA	NA
248	SEN	LOU	DIO	NA	OVI	ABDI	EWO	SNLOOV07271	W/P	F	NA	NA	NA	NA	NA	NA	0	1979-02-15	122	1979	2	NA	NA	168886	194	1985	2	72	1985-01-31	1985-03-01	30	1	1985-01-31	1985-03-01	30	NA	NA	NA	NA	NA	NA	NA	0	0	NA	NA	NA	NA
249	SEN	LOU	DIO	NA	OVI	ABDI	EWO	SNLOOV07271	W/P	F	NA	NA	NA	NA	NA	NA	0	1979-02-15	122	1979	2	NA	NA	168887	195	1985	3	73	1985-03-02	1985-04-01	31	1	1985-03-02	1985-04-01	31	NA	NA	NA	NA	NA	NA	NA	0	0	NA	NA	NA	NA
250	SEN	LOU	DIO	NA	OVI	ABDI	EWO	SNLOOV07271	W/P	F	NA	NA	NA	NA	NA	NA	0	1979-02-15	122	1979	2	NA	NA	168888	196	1985	4	74	1985-04-02	1985-05-01	30	1	1985-04-02	1985-05-01	30	NA	NA	NA	NA	NA	NA	NA	0	0	NA	NA	NA	NA
251	SEN	LOU	DIO	NA	OVI	ABDI	EWO	SNLOOV07271	W/P	F	NA	NA	NA	NA	NA	NA	0	1979-02-15	122	1979	2	NA	NA	168889	197	1985	5	75	1985-05-02	1985-06-01	31	1	1985-05-02	1985-05-05	4	NA	NA	2271	DEA	FEE	NA	NA	0	0	NA	NA	NA	NA
252	SEN	LOU	DIO	NA	OVI	ABDI	EWO	SNLOOV01047	W/P	F	NA	SNLOOV07271	4	1716	1	1	1	1983-10-28	178	1983	10	NA	NA	6611	216	1986	12	38	1986-12-01	1986-12-31	31	1	1986-12-01	1986-12-31	31	NA	NA	NA	NA	NA	NA	NA	0	0	NA	NA	NA	NA
253	SEN	LOU	DIO	NA	OVI	ABDI	EWO	SNLOOV01047	W/P	F	NA	SNLOOV07271	4	1716	1	1	1	1983-10-28	178	1983	10	NA	NA	6612	217	1987	1	39	1987-01-01	1987-01-30	30	1	1987-01-01	1987-01-30	30	NA	NA	NA	NA	NA	NA	NA	0	0	NA	NA	NA	NA
254	SEN	LOU	DIO	NA	OVI	ABDI	EWO	SNLOOV01047	W/P	F	NA	SNLOOV07271	4	1716	1	1	1	1983-10-28	178	1983	10	NA	NA	6613	218	1987	2	40	1987-01-31	1987-03-01	30	1	1987-01-31	1987-03-01	30	NA	NA	NA	NA	NA	NA	NA	0	0	NA	NA	NA	NA
255	SEN	LOU	DIO	NA	OVI	ABDI	EWO	SNLOOV01047	W/P	F	NA	SNLOOV07271	4	1716	1	1	1	1983-10-28	178	1983	10	NA	NA	6614	219	1987	3	41	1987-03-02	1987-04-01	31	1	1987-03-02	1987-04-01	31	NA	NA	NA	NA	NA	NA	NA	0	0	NA	NA	NA	NA
256	SEN	LOU	DIO	NA	OVI	ABDI	EWO	SNLOOV01047	W/P	F	NA	SNLOOV07271	4	1716	1	1	1	1983-10-28	178	1983	10	NA	NA	6615	220	1987	4	42	1987-04-02	1987-05-01	30	1	1987-04-02	1987-05-01	30	NA	NA	NA	NA	NA	NA	NA	0	0	NA	NA	NA	NA
257	SEN	LOU	DIO	NA	OVI	ABDI	EWO	SNLOOV01047	W/P	F	NA	SNLOOV07271	4	1716	1	1	1	1983-10-28	178	1983	10	NA	NA	6616	221	1987	5	43	1987-05-02	1987-06-01	31	1	1987-05-02	1987-06-01	31	NA	NA	NA	NA	NA	NA	NA	0	0	NA	NA	NA	NA
258	SEN	LOU	DIO	NA	OVI	ABDI	EWO	SNLOOV01047	W/P	F	NA	SNLOOV07271	4	1716	1	1	1	1983-10-28	178	1983	10	NA	NA	6617	222	1987	6	44	1987-06-02	1987-07-01	30	1	1987-06-02	1987-07-01	30	NA	NA	NA	NA	NA	NA	NA	0	0	NA	NA	NA	NA
259	SEN	LOU	DIO	NA	OVI	ABDI	EWO	SNLOOV01047	W/P	F	NA	SNLOOV07271	4	1716	1	1	1	1983-10-28	178	1983	10	NA	NA	6618	223	1987	7	45	1987-07-02	1987-07-31	30	1	1987-07-02	1987-07-31	30	NA	NA	NA	NA	NA	NA	NA	0	0	NA	NA	NA	NA
260	SEN	LOU	DIO	NA	OVI	ABDI	EWO	SNLOOV01047	W/P	F	NA	SNLOOV07271	4	1716	1	1	1	1983-10-28	178	1983	10	NA	NA	6619	224	1987	8	46	1987-08-01	1987-08-31	31	1	1987-08-01	1987-08-10	10	NA	NA	1382	DPC	NA	NA	NA	0	0	NA	NA	NA	NA
261	SEN	LOU	DIO	NA	OVI	ABDI	EWO	SNLOOV01482	W/P	M	NA	SNLOOV01003	2	1416	1	1	1	1985-01-29	193	1985	1	NA	NA	23386	206	1986	2	13	1986-01-31	1986-03-01	30	1	1986-01-31	1986-03-01	30	NA	NA	NA	NA	NA	NA	NA	0	0	NA	NA	NA	NA
262	SEN	LOU	DIO	NA	OVI	ABDI	EWO	SNLOOV01482	W/P	M	NA	SNLOOV01003	2	1416	1	1	1	1985-01-29	193	1985	1	NA	NA	23387	207	1986	3	14	1986-03-02	1986-04-01	31	1	1986-03-02	1986-04-01	31	NA	NA	NA	NA	NA	NA	NA	0	0	NA	NA	NA	NA
263	SEN	LOU	DIO	NA	OVI	ABDI	EWO	SNLOOV07265	W/P	F	NA	NA	NA	NA	NA	NA	0	1979-05-15	125	1979	5	NA	NA	168822	174	1983	6	49	1983-06-02	1983-07-01	30	0	1983-07-01	1983-07-01	1	1508	BEG	NA	NA	NA	NA	NA	0	0	NA	NA	NA	NA
264	SEN	LOU	DIO	NA	OVI	ABDI	EWO	SNLOOV01482	W/P	M	NA	SNLOOV01003	2	1416	1	1	1	1985-01-29	193	1985	1	NA	NA	23389	208	1986	4	15	1986-04-02	1986-05-01	30	1	1986-04-02	1986-04-11	10	NA	NA	437	DPC	NA	NA	NA	0	0	NA	NA	NA	NA
265	SEN	LOU	DIO	NA	OVI	ABDI	EWO	SNLOOV07265	W/P	F	NA	NA	NA	NA	NA	NA	0	1979-05-15	125	1979	5	NA	NA	168824	176	1983	8	51	1983-08-01	1983-08-31	31	1	1983-08-01	1983-08-31	31	NA	NA	NA	NA	NA	NA	NA	0	0	NA	NA	NA	NA
266	SEN	LOU	DIO	NA	OVI	ABDI	EWO	SNLOOV07265	W/P	F	NA	NA	NA	NA	NA	NA	0	1979-05-15	125	1979	5	NA	NA	168825	177	1983	9	52	1983-09-01	1983-09-30	30	1	1983-09-01	1983-09-30	30	NA	NA	NA	NA	NA	NA	NA	0	0	NA	NA	NA	NA
267	SEN	LOU	DIO	NA	OVI	ABDI	EWO	SNLOOV07265	W/P	F	NA	NA	NA	NA	NA	NA	0	1979-05-15	125	1979	5	NA	NA	168826	178	1983	10	53	1983-10-01	1983-10-31	31	1	1983-10-01	1983-10-31	31	NA	NA	NA	NA	NA	NA	NA	0	0	NA	NA	NA	NA
268	SEN	LOU	DIO	NA	OVI	ABDI	EWO	SNLOOV07882	W/P	F	NA	SNLOOV01251	NA	1155	NA	NA	0	1983-03-15	171	1983	3	NA	NA	182679	174	1983	6	3	1983-06-02	1983-07-01	30	0	1983-07-01	1983-07-01	1	108	BEG	NA	NA	NA	NA	NA	0	0	NA	NA	NA	NA
269	SEN	LOU	DIO	NA	OVI	ABDI	EWO	SNLOOV07882	W/P	F	NA	SNLOOV01251	NA	1155	NA	NA	0	1983-03-15	171	1983	3	NA	NA	182680	175	1983	7	4	1983-07-02	1983-07-31	30	1	1983-07-02	1983-07-31	30	NA	NA	NA	NA	NA	NA	NA	0	0	NA	NA	NA	NA
270	SEN	LOU	DIO	NA	OVI	ABDI	EWO	SNLOOV07273	W/P	M	NA	NA	NA	NA	NA	NA	0	1984-01-15	181	1984	1	NA	NA	168909	188	1984	8	7	1984-08-01	1984-08-31	31	1	1984-08-01	1984-08-31	31	NA	NA	NA	NA	NA	NA	NA	0	0	NA	NA	NA	NA
271	SEN	LOU	DIO	NA	OVI	ABDI	EWO	SNLOOV07273	W/P	M	NA	NA	NA	NA	NA	NA	0	1984-01-15	181	1984	1	NA	NA	168910	189	1984	9	8	1984-09-01	1984-09-30	30	1	1984-09-01	1984-09-05	5	NA	NA	234	SAL	NA	NA	NA	0	0	NA	NA	NA	NA
272	SEN	LOU	DIO	NA	OVI	ABDI	EWO	SNLOOV07274	W/P	M	NA	SNLOOV01046	NA	1156	NA	NA	0	1983-07-15	175	1983	7	NA	NA	168911	175	1983	7	0	1983-07-02	1983-07-31	30	0	1983-07-15	1983-07-31	17	0	BEG	NA	NA	NA	NA	NA	0	0	NA	NA	NA	NA
273	SEN	LOU	DIO	NA	OVI	ABDI	EWO	SNLOOV07274	W/P	M	NA	SNLOOV01046	NA	1156	NA	NA	0	1983-07-15	175	1983	7	NA	NA	168912	176	1983	8	1	1983-08-01	1983-08-31	31	1	1983-08-01	1983-08-31	31	NA	NA	NA	NA	NA	NA	NA	0	0	NA	NA	NA	NA
274	SEN	LOU	DIO	NA	OVI	ABDI	EWO	SNLOOV07274	W/P	M	NA	SNLOOV01046	NA	1156	NA	NA	0	1983-07-15	175	1983	7	NA	NA	168913	177	1983	9	2	1983-09-01	1983-09-30	30	1	1983-09-01	1983-09-30	30	NA	NA	NA	NA	NA	NA	NA	0	0	NA	NA	NA	NA
275	SEN	LOU	DIO	NA	OVI	ABDI	EWO	SNLOOV07274	W/P	M	NA	SNLOOV01046	NA	1156	NA	NA	0	1983-07-15	175	1983	7	NA	NA	168914	178	1983	10	3	1983-10-01	1983-10-31	31	1	1983-10-01	1983-10-31	31	NA	NA	NA	NA	NA	NA	NA	0	0	NA	NA	NA	NA
276	SEN	LOU	DIO	NA	OVI	ABDI	EWO	SNLOOV07274	W/P	M	NA	SNLOOV01046	NA	1156	NA	NA	0	1983-07-15	175	1983	7	NA	NA	168915	179	1983	11	4	1983-11-01	1983-11-30	30	1	1983-11-01	1983-11-30	30	NA	NA	NA	NA	NA	NA	NA	0	0	NA	NA	NA	NA
277	SEN	LOU	DIO	NA	OVI	ABDI	EWO	SNLOOV07274	W/P	M	NA	SNLOOV01046	NA	1156	NA	NA	0	1983-07-15	175	1983	7	NA	NA	168916	180	1983	12	5	1983-12-01	1983-12-31	31	1	1983-12-01	1983-12-31	31	NA	NA	NA	NA	NA	NA	NA	0	0	NA	NA	NA	NA
278	SEN	LOU	DIO	NA	OVI	ABDI	EWO	SNLOOV07274	W/P	M	NA	SNLOOV01046	NA	1156	NA	NA	0	1983-07-15	175	1983	7	NA	NA	168917	181	1984	1	6	1984-01-01	1984-01-30	30	1	1984-01-01	1984-01-30	30	NA	NA	NA	NA	NA	NA	NA	0	0	NA	NA	NA	NA
279	SEN	LOU	DIO	NA	OVI	ABDI	EWO	SNLOOV07274	W/P	M	NA	SNLOOV01046	NA	1156	NA	NA	0	1983-07-15	175	1983	7	NA	NA	168918	182	1984	2	7	1984-01-31	1984-03-01	31	1	1984-01-31	1984-03-01	31	NA	NA	NA	NA	NA	NA	NA	0	0	NA	NA	NA	NA
280	SEN	LOU	DIO	NA	OVI	ABDI	EWO	SNLOOV07274	W/P	M	NA	SNLOOV01046	NA	1156	NA	NA	0	1983-07-15	175	1983	7	NA	NA	168919	183	1984	3	8	1984-03-02	1984-03-31	30	1	1984-03-02	1984-03-31	30	NA	NA	NA	NA	NA	NA	NA	0	0	NA	NA	NA	NA
281	SEN	LOU	DIO	NA	OVI	ABDI	EWO	SNLOOV07274	W/P	M	NA	SNLOOV01046	NA	1156	NA	NA	0	1983-07-15	175	1983	7	NA	NA	168920	184	1984	4	9	1984-04-01	1984-05-01	31	1	1984-04-01	1984-05-01	31	NA	NA	NA	NA	NA	NA	NA	0	0	NA	NA	NA	NA
282	SEN	LOU	DIO	NA	OVI	ABDI	EWO	SNLOOV07274	W/P	M	NA	SNLOOV01046	NA	1156	NA	NA	0	1983-07-15	175	1983	7	NA	NA	168921	185	1984	5	10	1984-05-02	1984-05-31	30	1	1984-05-02	1984-05-31	30	NA	NA	NA	NA	NA	NA	NA	0	0	NA	NA	NA	NA
283	SEN	LOU	DIO	NA	OVI	ABDI	EWO	SNLOOV07274	W/P	M	NA	SNLOOV01046	NA	1156	NA	NA	0	1983-07-15	175	1983	7	NA	NA	168922	186	1984	6	11	1984-06-01	1984-07-01	31	1	1984-06-01	1984-07-01	31	NA	NA	NA	NA	NA	NA	NA	0	0	NA	NA	NA	NA
284	SEN	LOU	DIO	NA	OVI	ABDI	EWO	SNLOOV07274	W/P	M	NA	SNLOOV01046	NA	1156	NA	NA	0	1983-07-15	175	1983	7	NA	NA	168923	187	1984	7	12	1984-07-02	1984-07-31	30	1	1984-07-02	1984-07-15	14	NA	NA	366	GIF	NA	NA	NA	0	0	NA	NA	NA	NA
285	SEN	LOU	DIO	NA	OVI	ABDI	EWO	SNLOOV07275	W/P	F	NA	SNLOOV07271	5	2140	1	1	1	1984-12-25	192	1984	12	NA	NA	168924	192	1984	12	0	1984-12-01	1984-12-31	31	1	1984-12-25	1984-12-31	7	0	BIR	NA	NA	NA	NA	NA	0	0	NA	NA	NA	NA
286	SEN	LOU	DIO	NA	OVI	ABDI	EWO	SNLOOV07275	W/P	F	NA	SNLOOV07271	5	2140	1	1	1	1984-12-25	192	1984	12	NA	NA	168925	193	1985	1	1	1985-01-01	1985-01-30	30	1	1985-01-01	1985-01-30	30	NA	NA	NA	NA	NA	NA	NA	0	0	NA	NA	NA	NA
287	SEN	LOU	DIO	NA	OVI	ABDI	EWO	SNLOOV07275	W/P	F	NA	SNLOOV07271	5	2140	1	1	1	1984-12-25	192	1984	12	NA	NA	168926	194	1985	2	2	1985-01-31	1985-03-01	30	1	1985-01-31	1985-03-01	30	NA	NA	NA	NA	NA	NA	NA	0	0	NA	NA	NA	NA
288	SEN	LOU	DIO	NA	OVI	ABDI	EWO	SNLOOV07275	W/P	F	NA	SNLOOV07271	5	2140	1	1	1	1984-12-25	192	1984	12	NA	NA	168927	195	1985	3	3	1985-03-02	1985-04-01	31	1	1985-03-02	1985-04-01	31	NA	NA	NA	NA	NA	NA	NA	0	0	NA	NA	NA	NA
289	SEN	LOU	DIO	NA	OVI	ABDI	EWO	SNLOOV07275	W/P	F	NA	SNLOOV07271	5	2140	1	1	1	1984-12-25	192	1984	12	NA	NA	168928	196	1985	4	4	1985-04-02	1985-05-01	30	1	1985-04-02	1985-05-01	30	NA	NA	NA	NA	NA	NA	NA	0	0	NA	NA	NA	NA
290	SEN	LOU	DIO	NA	OVI	ABDI	EWO	SNLOOV07275	W/P	F	NA	SNLOOV07271	5	2140	1	1	1	1984-12-25	192	1984	12	NA	NA	168929	197	1985	5	5	1985-05-02	1985-06-01	31	1	1985-05-02	1985-06-01	31	NA	NA	NA	NA	NA	NA	NA	0	0	NA	NA	NA	NA
291	SEN	LOU	DIO	NA	OVI	ABDI	EWO	SNLOOV07275	W/P	F	NA	SNLOOV07271	5	2140	1	1	1	1984-12-25	192	1984	12	NA	NA	168930	198	1985	6	6	1985-06-02	1985-07-01	30	1	1985-06-02	1985-07-01	30	NA	NA	NA	NA	NA	NA	NA	0	0	NA	NA	NA	NA
292	SEN	LOU	DIO	NA	OVI	ABDI	EWO	SNLOOV07272	W/P	F	NA	SNLOOV07264	1	1652	1	1	1	1983-09-22	177	1983	9	NA	NA	168890	177	1983	9	0	1983-09-01	1983-09-30	30	1	1983-09-22	1983-09-30	9	0	BIR	NA	NA	NA	NA	NA	0	0	NA	NA	NA	NA
293	SEN	LOU	DIO	NA	OVI	ABDI	EWO	SNLOOV07272	W/P	F	NA	SNLOOV07264	1	1652	1	1	1	1983-09-22	177	1983	9	NA	NA	168891	178	1983	10	1	1983-10-01	1983-10-31	31	1	1983-10-01	1983-10-31	31	NA	NA	NA	NA	NA	NA	NA	0	0	NA	NA	NA	NA
294	SEN	LOU	DIO	NA	OVI	ABDI	EWO	SNLOOV07272	W/P	F	NA	SNLOOV07264	1	1652	1	1	1	1983-09-22	177	1983	9	NA	NA	168892	179	1983	11	2	1983-11-01	1983-11-30	30	1	1983-11-01	1983-11-30	30	NA	NA	NA	NA	NA	NA	NA	0	0	NA	NA	NA	NA
295	SEN	LOU	DIO	NA	OVI	ABDI	EWO	SNLOOV07883	W/P	F	NA	NA	NA	NA	NA	NA	0	1982-01-15	157	1982	1	NA	NA	182746	226	1987	10	69	1987-10-01	1987-10-31	31	1	1987-10-01	1987-10-08	8	NA	NA	2092	END	NA	NA	NA	0	0	NA	NA	NA	NA
296	SEN	LOU	DIO	NA	OVI	ABDI	EWO	SNLOOV07272	W/P	F	NA	SNLOOV07264	1	1652	1	1	1	1983-09-22	177	1983	9	NA	NA	168895	182	1984	2	5	1984-01-31	1984-03-01	31	1	1984-01-31	1984-03-01	31	NA	NA	NA	NA	NA	NA	NA	0	0	NA	NA	NA	NA
297	SEN	LOU	DIO	NA	OVI	ABDI	EWO	SNLOOV07272	W/P	F	NA	SNLOOV07264	1	1652	1	1	1	1983-09-22	177	1983	9	NA	NA	168896	183	1984	3	6	1984-03-02	1984-03-31	30	1	1984-03-02	1984-03-31	30	NA	NA	NA	NA	NA	NA	NA	0	0	NA	NA	NA	NA
298	SEN	LOU	DIO	NA	OVI	ABDI	EWO	SNLOOV07272	W/P	F	NA	SNLOOV07264	1	1652	1	1	1	1983-09-22	177	1983	9	NA	NA	168897	184	1984	4	7	1984-04-01	1984-05-01	31	1	1984-04-01	1984-05-01	31	NA	NA	NA	NA	NA	NA	NA	0	0	NA	NA	NA	NA
299	SEN	LOU	DIO	NA	OVI	ABDI	EWO	SNLOOV07272	W/P	F	NA	SNLOOV07264	1	1652	1	1	1	1983-09-22	177	1983	9	NA	NA	168898	185	1984	5	8	1984-05-02	1984-05-31	30	1	1984-05-02	1984-05-31	30	NA	NA	NA	NA	NA	NA	NA	0	0	NA	NA	NA	NA
300	SEN	LOU	DIO	NA	OVI	ABDI	EWO	SNLOOV07272	W/P	F	NA	SNLOOV07264	1	1652	1	1	1	1983-09-22	177	1983	9	NA	NA	168899	186	1984	6	9	1984-06-01	1984-07-01	31	1	1984-06-01	1984-07-01	31	NA	NA	NA	NA	NA	NA	NA	0	0	NA	NA	NA	NA
301	SEN	LOU	DIO	NA	OVI	ABDI	EWO	SNLOOV07272	W/P	F	NA	SNLOOV07264	1	1652	1	1	1	1983-09-22	177	1983	9	NA	NA	168900	187	1984	7	10	1984-07-02	1984-07-31	30	1	1984-07-02	1984-07-31	30	NA	NA	NA	NA	NA	NA	NA	0	0	NA	NA	NA	NA
302	SEN	LOU	DIO	NA	OVI	ABDI	EWO	SNLOOV07272	W/P	F	NA	SNLOOV07264	1	1652	1	1	1	1983-09-22	177	1983	9	NA	NA	168901	188	1984	8	11	1984-08-01	1984-08-31	31	1	1984-08-01	1984-08-31	31	NA	NA	NA	NA	NA	NA	NA	0	0	NA	NA	NA	NA
303	SEN	LOU	DIO	NA	OVI	ABDI	EWO	SNLOOV07272	W/P	F	NA	SNLOOV07264	1	1652	1	1	1	1983-09-22	177	1983	9	NA	NA	168902	189	1984	9	12	1984-09-01	1984-09-30	30	1	1984-09-01	1984-09-30	30	NA	NA	NA	NA	NA	NA	NA	0	0	NA	NA	NA	NA
304	SEN	LOU	DIO	NA	OVI	ABDI	EWO	SNLOOV07272	W/P	F	NA	SNLOOV07264	1	1652	1	1	1	1983-09-22	177	1983	9	NA	NA	168903	190	1984	10	13	1984-10-01	1984-10-31	31	1	1984-10-01	1984-10-31	31	NA	NA	NA	NA	NA	NA	NA	0	0	NA	NA	NA	NA
305	SEN	LOU	DIO	NA	OVI	ABDI	EWO	SNLOOV07272	W/P	F	NA	SNLOOV07264	1	1652	1	1	1	1983-09-22	177	1983	9	NA	NA	168904	191	1984	11	14	1984-11-01	1984-11-30	30	1	1984-11-01	1984-11-30	30	NA	NA	NA	NA	NA	NA	NA	0	0	NA	NA	NA	NA
306	SEN	LOU	DIO	NA	OVI	ABDI	EWO	SNLOOV07272	W/P	F	NA	SNLOOV07264	1	1652	1	1	1	1983-09-22	177	1983	9	NA	NA	168905	192	1984	12	15	1984-12-01	1984-12-31	31	1	1984-12-01	1984-12-04	4	NA	NA	439	GIF	NA	NA	NA	0	0	NA	NA	NA	NA
307	SEN	LOU	DIO	NA	OVI	ABDI	EWO	SNLOOV07273	W/P	M	NA	NA	NA	NA	NA	NA	0	1984-01-15	181	1984	1	NA	NA	168906	185	1984	5	4	1984-05-02	1984-05-31	30	0	1984-05-15	1984-05-31	17	121	PUR	NA	NA	NA	NA	NA	0	0	NA	NA	NA	NA
308	SEN	LOU	DIO	NA	OVI	ABDI	EWO	SNLOOV07273	W/P	M	NA	NA	NA	NA	NA	NA	0	1984-01-15	181	1984	1	NA	NA	168907	186	1984	6	5	1984-06-01	1984-07-01	31	1	1984-06-01	1984-07-01	31	NA	NA	NA	NA	NA	NA	NA	0	0	NA	NA	NA	NA
309	SEN	LOU	DIO	NA	OVI	ABDI	EWO	SNLOOV07273	W/P	M	NA	NA	NA	NA	NA	NA	0	1984-01-15	181	1984	1	NA	NA	168908	187	1984	7	6	1984-07-02	1984-07-31	30	1	1984-07-02	1984-07-31	30	NA	NA	NA	NA	NA	NA	NA	0	0	NA	NA	NA	NA
310	SEN	LOU	DIO	NA	OVI	ABDI	EWO	SNLOOV07277	W/P	F	NA	SNLOOV07883	2	758	1	1	1	1984-02-12	182	1984	2	NA	NA	168949	185	1984	5	3	1984-05-02	1984-05-31	30	1	1984-05-02	1984-05-31	30	NA	NA	NA	NA	NA	NA	NA	0	0	NA	NA	NA	NA
311	SEN	LOU	DIO	NA	OVI	ABDI	EWO	SNLOOV07277	W/P	F	NA	SNLOOV07883	2	758	1	1	1	1984-02-12	182	1984	2	NA	NA	168950	186	1984	6	4	1984-06-01	1984-07-01	31	1	1984-06-01	1984-07-01	31	NA	NA	NA	NA	NA	NA	NA	0	0	NA	NA	NA	NA
312	SEN	LOU	DIO	NA	OVI	ABDI	EWO	SNLOOV07277	W/P	F	NA	SNLOOV07883	2	758	1	1	1	1984-02-12	182	1984	2	NA	NA	168951	187	1984	7	5	1984-07-02	1984-07-31	30	1	1984-07-02	1984-07-31	30	NA	NA	NA	NA	NA	NA	NA	0	0	NA	NA	NA	NA
313	SEN	LOU	DIO	NA	OVI	ABDI	EWO	SNLOOV07277	W/P	F	NA	SNLOOV07883	2	758	1	1	1	1984-02-12	182	1984	2	NA	NA	168952	188	1984	8	6	1984-08-01	1984-08-31	31	1	1984-08-01	1984-08-31	31	NA	NA	NA	NA	NA	NA	NA	0	0	NA	NA	NA	NA
314	SEN	LOU	DIO	NA	OVI	ABDI	EWO	SNLOOV07277	W/P	F	NA	SNLOOV07883	2	758	1	1	1	1984-02-12	182	1984	2	NA	NA	168953	189	1984	9	7	1984-09-01	1984-09-30	30	1	1984-09-01	1984-09-30	30	NA	NA	NA	NA	NA	NA	NA	0	0	NA	NA	NA	NA
315	SEN	LOU	DIO	NA	OVI	ABDI	EWO	SNLOOV07277	W/P	F	NA	SNLOOV07883	2	758	1	1	1	1984-02-12	182	1984	2	NA	NA	168954	190	1984	10	8	1984-10-01	1984-10-31	31	1	1984-10-01	1984-10-31	31	NA	NA	NA	NA	NA	NA	NA	0	0	NA	NA	NA	NA
316	SEN	LOU	DIO	NA	OVI	ABDI	EWO	SNLOOV01003	W/P	F	NA	NA	NA	NA	NA	NA	0	1981-03-15	147	1981	3	NA	NA	4568	174	1983	6	27	1983-06-02	1983-07-01	30	0	1983-07-01	1983-07-01	1	838	BEG	NA	NA	NA	NA	NA	0	0	NA	NA	NA	NA
317	SEN	LOU	DIO	NA	OVI	ABDI	EWO	SNLOOV01003	W/P	F	NA	NA	NA	NA	NA	NA	0	1981-03-15	147	1981	3	NA	NA	4569	175	1983	7	28	1983-07-02	1983-07-31	30	1	1983-07-02	1983-07-31	30	NA	NA	NA	NA	NA	NA	NA	0	0	NA	NA	NA	NA
318	SEN	LOU	DIO	NA	OVI	ABDI	EWO	SNLOOV01003	W/P	F	NA	NA	NA	NA	NA	NA	0	1981-03-15	147	1981	3	NA	NA	4570	176	1983	8	29	1983-08-01	1983-08-31	31	1	1983-08-01	1983-08-31	31	NA	NA	NA	NA	NA	NA	NA	0	0	NA	NA	NA	NA
319	SEN	LOU	DIO	NA	OVI	ABDI	EWO	SNLOOV01003	W/P	F	NA	NA	NA	NA	NA	NA	0	1981-03-15	147	1981	3	NA	NA	4571	177	1983	9	30	1983-09-01	1983-09-30	30	1	1983-09-01	1983-09-30	30	NA	NA	NA	NA	NA	NA	NA	0	0	NA	NA	NA	NA
320	SEN	LOU	DIO	NA	OVI	ABDI	EWO	SNLOOV01003	W/P	F	NA	NA	NA	NA	NA	NA	0	1981-03-15	147	1981	3	NA	NA	4572	178	1983	10	31	1983-10-01	1983-10-31	31	1	1983-10-01	1983-10-31	31	NA	NA	NA	NA	NA	NA	NA	0	0	NA	NA	NA	NA
321	SEN	LOU	DIO	NA	OVI	ABDI	EWO	SNLOOV01003	W/P	F	NA	NA	NA	NA	NA	NA	0	1981-03-15	147	1981	3	NA	NA	4573	179	1983	11	32	1983-11-01	1983-11-30	30	1	1983-11-01	1983-11-30	30	NA	NA	NA	NA	NA	NA	NA	0	0	NA	NA	NA	NA
322	SEN	LOU	DIO	NA	OVI	ABDI	EWO	SNLOOV01003	W/P	F	NA	NA	NA	NA	NA	NA	0	1981-03-15	147	1981	3	NA	NA	4574	180	1983	12	33	1983-12-01	1983-12-31	31	1	1983-12-01	1983-12-31	31	NA	NA	NA	NA	NA	NA	NA	0	0	NA	NA	NA	NA
323	SEN	LOU	DIO	NA	OVI	ABDI	EWO	SNLOOV01003	W/P	F	NA	NA	NA	NA	NA	NA	0	1981-03-15	147	1981	3	NA	NA	4575	181	1984	1	34	1984-01-01	1984-01-30	30	1	1984-01-01	1984-01-30	30	NA	NA	NA	NA	NA	NA	NA	0	0	NA	NA	NA	NA
324	SEN	LOU	DIO	NA	OVI	ABDI	EWO	SNLOOV01003	W/P	F	NA	NA	NA	NA	NA	NA	0	1981-03-15	147	1981	3	NA	NA	4576	182	1984	2	35	1984-01-31	1984-03-01	31	1	1984-01-31	1984-03-01	31	NA	NA	NA	NA	NA	NA	NA	0	0	NA	NA	NA	NA
325	SEN	LOU	DIO	NA	OVI	ABDI	EWO	SNLOOV01003	W/P	F	NA	NA	NA	NA	NA	NA	0	1981-03-15	147	1981	3	NA	NA	4577	183	1984	3	36	1984-03-02	1984-03-31	30	1	1984-03-02	1984-03-31	30	NA	NA	NA	NA	NA	NA	NA	0	0	NA	NA	NA	NA
326	SEN	LOU	DIO	NA	OVI	ABDI	EWO	SNLOOV01003	W/P	F	NA	NA	NA	NA	NA	NA	0	1981-03-15	147	1981	3	NA	NA	4578	184	1984	4	37	1984-04-01	1984-05-01	31	1	1984-04-01	1984-05-01	31	NA	NA	NA	NA	NA	NA	NA	0	0	NA	NA	NA	NA
327	SEN	LOU	DIO	NA	OVI	ABDI	EWO	SNLOOV01003	W/P	F	NA	NA	NA	NA	NA	NA	0	1981-03-15	147	1981	3	NA	NA	4579	185	1984	5	38	1984-05-02	1984-05-31	30	1	1984-05-02	1984-05-31	30	NA	NA	NA	NA	NA	NA	NA	0	0	NA	NA	NA	NA
328	SEN	LOU	DIO	NA	OVI	ABDI	EWO	SNLOOV01003	W/P	F	NA	NA	NA	NA	NA	NA	0	1981-03-15	147	1981	3	NA	NA	4580	186	1984	6	39	1984-06-01	1984-07-01	31	1	1984-06-01	1984-07-01	31	NA	NA	NA	NA	NA	NA	NA	0	0	NA	NA	NA	NA
329	SEN	LOU	DIO	NA	OVI	ABDI	EWO	SNLOOV01003	W/P	F	NA	NA	NA	NA	NA	NA	0	1981-03-15	147	1981	3	NA	NA	4581	187	1984	7	40	1984-07-02	1984-07-31	30	1	1984-07-02	1984-07-31	30	NA	NA	NA	NA	NA	NA	NA	0	0	NA	NA	NA	NA
330	SEN	LOU	DIO	NA	OVI	ABDI	EWO	SNLOOV01003	W/P	F	NA	NA	NA	NA	NA	NA	0	1981-03-15	147	1981	3	NA	NA	4582	188	1984	8	41	1984-08-01	1984-08-31	31	1	1984-08-01	1984-08-31	31	NA	NA	NA	NA	NA	NA	NA	0	0	NA	NA	NA	NA
331	SEN	LOU	DIO	NA	OVI	ABDI	EWO	SNLOOV01003	W/P	F	NA	NA	NA	NA	NA	NA	0	1981-03-15	147	1981	3	NA	NA	4583	189	1984	9	42	1984-09-01	1984-09-30	30	1	1984-09-01	1984-09-30	30	NA	NA	NA	NA	NA	NA	NA	0	0	NA	NA	NA	NA
332	SEN	LOU	DIO	NA	OVI	ABDI	EWO	SNLOOV07275	W/P	F	NA	SNLOOV07271	5	2140	1	1	1	1984-12-25	192	1984	12	NA	NA	168931	199	1985	7	7	1985-07-02	1985-07-31	30	1	1985-07-02	1985-07-31	30	NA	NA	NA	NA	NA	NA	NA	0	0	NA	NA	NA	NA
333	SEN	LOU	DIO	NA	OVI	ABDI	EWO	SNLOOV07275	W/P	F	NA	SNLOOV07271	5	2140	1	1	1	1984-12-25	192	1984	12	NA	NA	168932	200	1985	8	8	1985-08-01	1985-08-31	31	1	1985-08-01	1985-08-15	15	NA	NA	233	SAL	NA	NA	NA	0	0	NA	NA	NA	NA
334	SEN	LOU	DIO	NA	OVI	ABDI	EWO	SNLOOV07276	W/P	M	NA	SNLOOV07267	1	545	1	1	1	1984-02-11	182	1984	2	NA	NA	168933	182	1984	2	0	1984-01-31	1984-03-01	31	1	1984-02-11	1984-03-01	20	0	BIR	NA	NA	NA	NA	NA	0	0	NA	NA	NA	NA
335	SEN	LOU	DIO	NA	OVI	ABDI	EWO	SNLOOV07276	W/P	M	NA	SNLOOV07267	1	545	1	1	1	1984-02-11	182	1984	2	NA	NA	168934	183	1984	3	1	1984-03-02	1984-03-31	30	1	1984-03-02	1984-03-31	30	NA	NA	NA	NA	NA	NA	NA	0	0	NA	NA	NA	NA
336	SEN	LOU	DIO	NA	OVI	ABDI	EWO	SNLOOV07276	W/P	M	NA	SNLOOV07267	1	545	1	1	1	1984-02-11	182	1984	2	NA	NA	168935	184	1984	4	2	1984-04-01	1984-05-01	31	1	1984-04-01	1984-05-01	31	NA	NA	NA	NA	NA	NA	NA	0	0	NA	NA	NA	NA
337	SEN	LOU	DIO	NA	OVI	ABDI	EWO	SNLOOV07276	W/P	M	NA	SNLOOV07267	1	545	1	1	1	1984-02-11	182	1984	2	NA	NA	168936	185	1984	5	3	1984-05-02	1984-05-31	30	1	1984-05-02	1984-05-31	30	NA	NA	NA	NA	NA	NA	NA	0	0	NA	NA	NA	NA
338	SEN	LOU	DIO	NA	OVI	ABDI	EWO	SNLOOV07276	W/P	M	NA	SNLOOV07267	1	545	1	1	1	1984-02-11	182	1984	2	NA	NA	168937	186	1984	6	4	1984-06-01	1984-07-01	31	1	1984-06-01	1984-07-01	31	NA	NA	NA	NA	NA	NA	NA	0	0	NA	NA	NA	NA
339	SEN	LOU	DIO	NA	OVI	ABDI	EWO	SNLOOV07276	W/P	M	NA	SNLOOV07267	1	545	1	1	1	1984-02-11	182	1984	2	NA	NA	168938	187	1984	7	5	1984-07-02	1984-07-31	30	1	1984-07-02	1984-07-31	30	NA	NA	NA	NA	NA	NA	NA	0	0	NA	NA	NA	NA
340	SEN	LOU	DIO	NA	OVI	ABDI	EWO	SNLOOV07276	W/P	M	NA	SNLOOV07267	1	545	1	1	1	1984-02-11	182	1984	2	NA	NA	168939	188	1984	8	6	1984-08-01	1984-08-31	31	1	1984-08-01	1984-08-31	31	NA	NA	NA	NA	NA	NA	NA	0	0	NA	NA	NA	NA
341	SEN	LOU	DIO	NA	OVI	ABDI	EWO	SNLOOV07276	W/P	M	NA	SNLOOV07267	1	545	1	1	1	1984-02-11	182	1984	2	NA	NA	168940	189	1984	9	7	1984-09-01	1984-09-30	30	1	1984-09-01	1984-09-30	30	NA	NA	NA	NA	NA	NA	NA	0	0	NA	NA	NA	NA
342	SEN	LOU	DIO	NA	OVI	ABDI	EWO	SNLOOV07276	W/P	M	NA	SNLOOV07267	1	545	1	1	1	1984-02-11	182	1984	2	NA	NA	168941	190	1984	10	8	1984-10-01	1984-10-31	31	1	1984-10-01	1984-10-31	31	NA	NA	NA	NA	NA	NA	NA	0	0	NA	NA	NA	NA
343	SEN	LOU	DIO	NA	OVI	ABDI	EWO	SNLOOV07276	W/P	M	NA	SNLOOV07267	1	545	1	1	1	1984-02-11	182	1984	2	NA	NA	168942	191	1984	11	9	1984-11-01	1984-11-30	30	1	1984-11-01	1984-11-30	30	NA	NA	NA	NA	NA	NA	NA	0	0	NA	NA	NA	NA
344	SEN	LOU	DIO	NA	OVI	ABDI	EWO	SNLOOV07276	W/P	M	NA	SNLOOV07267	1	545	1	1	1	1984-02-11	182	1984	2	NA	NA	168943	192	1984	12	10	1984-12-01	1984-12-31	31	1	1984-12-01	1984-12-31	31	NA	NA	NA	NA	NA	NA	NA	0	0	NA	NA	NA	NA
345	SEN	LOU	DIO	NA	OVI	ABDI	EWO	SNLOOV07276	W/P	M	NA	SNLOOV07267	1	545	1	1	1	1984-02-11	182	1984	2	NA	NA	168944	193	1985	1	11	1985-01-01	1985-01-30	30	1	1985-01-01	1985-01-30	30	NA	NA	NA	NA	NA	NA	NA	0	0	NA	NA	NA	NA
346	SEN	LOU	DIO	NA	OVI	ABDI	EWO	SNLOOV07276	W/P	M	NA	SNLOOV07267	1	545	1	1	1	1984-02-11	182	1984	2	NA	NA	168945	194	1985	2	12	1985-01-31	1985-03-01	30	1	1985-01-31	1985-02-21	22	NA	NA	376	SAL	NA	NA	NA	0	0	NA	NA	NA	NA
347	SEN	LOU	DIO	NA	OVI	ABDI	EWO	SNLOOV07277	W/P	F	NA	SNLOOV07883	2	758	1	1	1	1984-02-12	182	1984	2	NA	NA	168946	182	1984	2	0	1984-01-31	1984-03-01	31	1	1984-02-12	1984-03-01	19	0	BIR	NA	NA	NA	NA	NA	0	0	NA	NA	NA	NA
348	SEN	LOU	DIO	NA	OVI	ABDI	EWO	SNLOOV07277	W/P	F	NA	SNLOOV07883	2	758	1	1	1	1984-02-12	182	1984	2	NA	NA	168947	183	1984	3	1	1984-03-02	1984-03-31	30	1	1984-03-02	1984-03-31	30	NA	NA	NA	NA	NA	NA	NA	0	0	NA	NA	NA	NA
349	SEN	LOU	DIO	NA	OVI	ABDI	EWO	SNLOOV07277	W/P	F	NA	SNLOOV07883	2	758	1	1	1	1984-02-12	182	1984	2	NA	NA	168948	184	1984	4	2	1984-04-01	1984-05-01	31	1	1984-04-01	1984-05-01	31	NA	NA	NA	NA	NA	NA	NA	0	0	NA	NA	NA	NA
350	SEN	LOU	DIO	NA	OVI	ABDI	EWO	SNLOOV07883	W/P	F	NA	NA	NA	NA	NA	NA	0	1982-01-15	157	1982	1	NA	NA	182720	200	1985	8	43	1985-08-01	1985-08-31	31	1	1985-08-01	1985-08-31	31	NA	NA	NA	NA	NA	NA	NA	0	0	NA	NA	NA	NA
351	SEN	LOU	DIO	NA	OVI	ABDI	EWO	SNLOOV07883	W/P	F	NA	NA	NA	NA	NA	NA	0	1982-01-15	157	1982	1	NA	NA	182721	201	1985	9	44	1985-09-01	1985-09-30	30	1	1985-09-01	1985-09-30	30	NA	NA	NA	NA	NA	NA	NA	0	0	NA	NA	NA	NA
352	SEN	LOU	DIO	NA	OVI	ABDI	EWO	SNLOOV07883	W/P	F	NA	NA	NA	NA	NA	NA	0	1982-01-15	157	1982	1	NA	NA	182722	202	1985	10	45	1985-10-01	1985-10-31	31	1	1985-10-01	1985-10-31	31	NA	NA	NA	NA	NA	NA	NA	0	0	NA	NA	NA	NA
353	SEN	LOU	DIO	NA	OVI	ABDI	EWO	SNLOOV07883	W/P	F	NA	NA	NA	NA	NA	NA	0	1982-01-15	157	1982	1	NA	NA	182723	203	1985	11	46	1985-11-01	1985-11-30	30	1	1985-11-01	1985-11-30	30	NA	NA	NA	NA	NA	NA	NA	0	0	NA	NA	NA	NA
354	SEN	LOU	DIO	NA	OVI	ABDI	EWO	SNLOOV07883	W/P	F	NA	NA	NA	NA	NA	NA	0	1982-01-15	157	1982	1	NA	NA	182724	204	1985	12	47	1985-12-01	1985-12-31	31	1	1985-12-01	1985-12-31	31	NA	NA	NA	NA	NA	NA	NA	1	0	1	1	4	1430
355	SEN	LOU	DIO	NA	OVI	ABDI	EWO	SNLOOV07883	W/P	F	NA	NA	NA	NA	NA	NA	0	1982-01-15	157	1982	1	NA	NA	182725	205	1986	1	48	1986-01-01	1986-01-30	30	1	1986-01-01	1986-01-30	30	NA	NA	NA	NA	NA	NA	NA	0	0	NA	NA	NA	NA
356	SEN	LOU	DIO	NA	OVI	ABDI	EWO	SNLOOV07883	W/P	F	NA	NA	NA	NA	NA	NA	0	1982-01-15	157	1982	1	NA	NA	182726	206	1986	2	49	1986-01-31	1986-03-01	30	1	1986-01-31	1986-03-01	30	NA	NA	NA	NA	NA	NA	NA	0	0	NA	NA	NA	NA
357	SEN	LOU	DIO	NA	OVI	ABDI	EWO	SNLOOV07883	W/P	F	NA	NA	NA	NA	NA	NA	0	1982-01-15	157	1982	1	NA	NA	182727	207	1986	3	50	1986-03-02	1986-04-01	31	1	1986-03-02	1986-04-01	31	NA	NA	NA	NA	NA	NA	NA	0	0	NA	NA	NA	NA
358	SEN	LOU	DIO	NA	OVI	ABDI	EWO	SNLOOV07883	W/P	F	NA	NA	NA	NA	NA	NA	0	1982-01-15	157	1982	1	NA	NA	182728	208	1986	4	51	1986-04-02	1986-05-01	30	1	1986-04-02	1986-05-01	30	NA	NA	NA	NA	NA	NA	NA	0	0	NA	NA	NA	NA
359	SEN	LOU	DIO	NA	OVI	ABDI	EWO	SNLOOV07883	W/P	F	NA	NA	NA	NA	NA	NA	0	1982-01-15	157	1982	1	NA	NA	182729	209	1986	5	52	1986-05-02	1986-06-01	31	1	1986-05-02	1986-06-01	31	NA	NA	NA	NA	NA	NA	NA	0	0	NA	NA	NA	NA
360	SEN	LOU	DIO	NA	OVI	ABDI	EWO	SNLOOV07883	W/P	F	NA	NA	NA	NA	NA	NA	0	1982-01-15	157	1982	1	NA	NA	182730	210	1986	6	53	1986-06-02	1986-07-01	30	1	1986-06-02	1986-07-01	30	NA	NA	NA	NA	NA	NA	NA	0	0	NA	NA	NA	NA
361	SEN	LOU	DIO	NA	OVI	ABDI	EWO	SNLOOV07883	W/P	F	NA	NA	NA	NA	NA	NA	0	1982-01-15	157	1982	1	NA	NA	182731	211	1986	7	54	1986-07-02	1986-07-31	30	1	1986-07-02	1986-07-31	30	NA	NA	NA	NA	NA	NA	NA	0	0	NA	NA	NA	NA
362	SEN	LOU	DIO	NA	OVI	ABDI	EWO	SNLOOV07883	W/P	F	NA	NA	NA	NA	NA	NA	0	1982-01-15	157	1982	1	NA	NA	182732	212	1986	8	55	1986-08-01	1986-08-31	31	1	1986-08-01	1986-08-31	31	NA	NA	NA	NA	NA	NA	NA	0	0	NA	NA	NA	NA
363	SEN	LOU	DIO	NA	OVI	ABDI	EWO	SNLOOV07883	W/P	F	NA	NA	NA	NA	NA	NA	0	1982-01-15	157	1982	1	NA	NA	182733	213	1986	9	56	1986-09-01	1986-09-30	30	1	1986-09-01	1986-09-30	30	NA	NA	NA	NA	NA	NA	NA	0	0	NA	NA	NA	NA
364	SEN	LOU	DIO	NA	OVI	ABDI	EWO	SNLOOV07883	W/P	F	NA	NA	NA	NA	NA	NA	0	1982-01-15	157	1982	1	NA	NA	182734	214	1986	10	57	1986-10-01	1986-10-31	31	1	1986-10-01	1986-10-31	31	NA	NA	NA	NA	NA	NA	NA	1	0	1	1	5	1744
365	SEN	LOU	DIO	NA	OVI	ABDI	EWO	SNLOOV07883	W/P	F	NA	NA	NA	NA	NA	NA	0	1982-01-15	157	1982	1	NA	NA	182735	215	1986	11	58	1986-11-01	1986-11-30	30	1	1986-11-01	1986-11-30	30	NA	NA	NA	NA	NA	NA	NA	0	0	NA	NA	NA	NA
366	SEN	LOU	DIO	NA	OVI	ABDI	EWO	SNLOOV07271	W/P	F	NA	NA	NA	NA	NA	NA	0	1979-02-15	122	1979	2	NA	NA	168883	191	1984	11	69	1984-11-01	1984-11-30	30	1	1984-11-01	1984-11-30	30	NA	NA	NA	NA	NA	NA	NA	0	0	NA	NA	NA	NA
367	SEN	LOU	DIO	NA	OVI	ABDI	EWO	SNLOOV07271	W/P	F	NA	NA	NA	NA	NA	NA	0	1979-02-15	122	1979	2	NA	NA	168884	192	1984	12	70	1984-12-01	1984-12-31	31	1	1984-12-01	1984-12-31	31	NA	NA	NA	NA	NA	NA	NA	1	0	1	1	5	2140
368	SEN	LOU	DIO	NA	OVI	ABDI	EWO	SNLOOV07271	W/P	F	NA	NA	NA	NA	NA	NA	0	1979-02-15	122	1979	2	NA	NA	168885	193	1985	1	71	1985-01-01	1985-01-30	30	1	1985-01-01	1985-01-30	30	NA	NA	NA	NA	NA	NA	NA	0	0	NA	NA	NA	NA
369	SEN	LOU	DIO	NA	OVI	ABDI	EWO	SNLOOV10035	W/P	F	NA	SNLOOV01003	3	1770	1	1	1	1986-01-18	205	1986	1	NA	NA	219308	212	1986	8	7	1986-08-01	1986-08-31	31	1	1986-08-01	1986-08-31	31	NA	NA	NA	NA	NA	NA	NA	0	0	NA	NA	NA	NA
370	SEN	LOU	DIO	NA	OVI	ABDI	EWO	SNLOOV10035	W/P	F	NA	SNLOOV01003	3	1770	1	1	1	1986-01-18	205	1986	1	NA	NA	219309	213	1986	9	8	1986-09-01	1986-09-30	30	1	1986-09-01	1986-09-30	30	NA	NA	NA	NA	NA	NA	NA	0	0	NA	NA	NA	NA
371	SEN	LOU	DIO	NA	OVI	ABDI	EWO	SNLOOV10035	W/P	F	NA	SNLOOV01003	3	1770	1	1	1	1986-01-18	205	1986	1	NA	NA	219310	214	1986	10	9	1986-10-01	1986-10-31	31	1	1986-10-01	1986-10-31	31	NA	NA	NA	NA	NA	NA	NA	0	0	NA	NA	NA	NA
372	SEN	LOU	DIO	NA	OVI	ABDI	EWO	SNLOOV10035	W/P	F	NA	SNLOOV01003	3	1770	1	1	1	1986-01-18	205	1986	1	NA	NA	219311	215	1986	11	10	1986-11-01	1986-11-30	30	1	1986-11-01	1986-11-30	30	NA	NA	NA	NA	NA	NA	NA	0	0	NA	NA	NA	NA
373	SEN	LOU	DIO	NA	OVI	ABDI	EWO	SNLOOV10035	W/P	F	NA	SNLOOV01003	3	1770	1	1	1	1986-01-18	205	1986	1	NA	NA	219312	216	1986	12	11	1986-12-01	1986-12-31	31	1	1986-12-01	1986-12-31	31	NA	NA	NA	NA	NA	NA	NA	0	0	NA	NA	NA	NA
374	SEN	LOU	DIO	NA	OVI	ABDI	EWO	SNLOOV10035	W/P	F	NA	SNLOOV01003	3	1770	1	1	1	1986-01-18	205	1986	1	NA	NA	219313	217	1987	1	12	1987-01-01	1987-01-30	30	1	1987-01-01	1987-01-30	30	NA	NA	NA	NA	NA	NA	NA	0	0	NA	NA	NA	NA
375	SEN	LOU	DIO	NA	OVI	ABDI	EWO	SNLOOV10035	W/P	F	NA	SNLOOV01003	3	1770	1	1	1	1986-01-18	205	1986	1	NA	NA	219314	218	1987	2	13	1987-01-31	1987-03-01	30	1	1987-01-31	1987-03-01	30	NA	NA	NA	NA	NA	NA	NA	0	0	NA	NA	NA	NA
376	SEN	LOU	DIO	NA	OVI	ABDI	EWO	SNLOOV07272	W/P	F	NA	SNLOOV07264	1	1652	1	1	1	1983-09-22	177	1983	9	NA	NA	168893	180	1983	12	3	1983-12-01	1983-12-31	31	1	1983-12-01	1983-12-31	31	NA	NA	NA	NA	NA	NA	NA	0	0	NA	NA	NA	NA
377	SEN	LOU	DIO	NA	OVI	ABDI	EWO	SNLOOV07272	W/P	F	NA	SNLOOV07264	1	1652	1	1	1	1983-09-22	177	1983	9	NA	NA	168894	181	1984	1	4	1984-01-01	1984-01-30	30	1	1984-01-01	1984-01-30	30	NA	NA	NA	NA	NA	NA	NA	0	0	NA	NA	NA	NA
378	SEN	LOU	DIO	NA	OVI	ABDI	EWO	SNLOOV01730	W/P	F	NA	SNLOOV07883	5	1744	1	1	1	1986-10-25	214	1986	10	NA	NA	34394	220	1987	4	6	1987-04-02	1987-05-01	30	1	1987-04-02	1987-05-01	30	NA	NA	NA	NA	NA	NA	NA	0	0	NA	NA	NA	NA
379	SEN	LOU	DIO	NA	OVI	ABDI	EWO	SNLOOV01730	W/P	F	NA	SNLOOV07883	5	1744	1	1	1	1986-10-25	214	1986	10	NA	NA	34395	221	1987	5	7	1987-05-02	1987-06-01	31	1	1987-05-02	1987-06-01	31	NA	NA	NA	NA	NA	NA	NA	0	0	NA	NA	NA	NA
380	SEN	LOU	DIO	NA	OVI	ABDI	EWO	SNLOOV01730	W/P	F	NA	SNLOOV07883	5	1744	1	1	1	1986-10-25	214	1986	10	NA	NA	34396	222	1987	6	8	1987-06-02	1987-07-01	30	1	1987-06-02	1987-07-01	30	NA	NA	NA	NA	NA	NA	NA	0	0	NA	NA	NA	NA
381	SEN	LOU	DIO	NA	OVI	ABDI	EWO	SNLOOV01730	W/P	F	NA	SNLOOV07883	5	1744	1	1	1	1986-10-25	214	1986	10	NA	NA	34397	223	1987	7	9	1987-07-02	1987-07-31	30	1	1987-07-02	1987-07-31	30	NA	NA	NA	NA	NA	NA	NA	0	0	NA	NA	NA	NA
382	SEN	LOU	DIO	NA	OVI	ABDI	EWO	SNLOOV01730	W/P	F	NA	SNLOOV07883	5	1744	1	1	1	1986-10-25	214	1986	10	NA	NA	34398	224	1987	8	10	1987-08-01	1987-08-31	31	1	1987-08-01	1987-08-10	10	NA	NA	289	DPC	NA	NA	NA	0	0	NA	NA	NA	NA
383	SEN	LOU	DIO	NA	OVI	ABDI	EWO	SNLOOV10035	W/P	F	NA	SNLOOV01003	3	1770	1	1	1	1986-01-18	205	1986	1	NA	NA	219322	226	1987	10	21	1987-10-01	1987-10-31	31	1	1987-10-01	1987-10-08	8	NA	NA	628	END	NA	NA	NA	0	0	NA	NA	NA	NA
384	SEN	LOU	DIO	NA	OVI	ABDI	EWO	SNLOOV07264	W/P	F	NA	NA	NA	NA	NA	NA	0	1979-03-15	123	1979	3	NA	NA	168819	188	1984	8	65	1984-08-01	1984-08-31	31	1	1984-08-01	1984-08-31	31	NA	NA	NA	NA	NA	NA	NA	0	0	NA	NA	NA	NA
385	SEN	LOU	DIO	NA	OVI	ABDI	EWO	SNLOOV07264	W/P	F	NA	NA	NA	NA	NA	NA	0	1979-03-15	123	1979	3	NA	NA	168820	189	1984	9	66	1984-09-01	1984-09-30	30	1	1984-09-01	1984-09-30	30	NA	NA	NA	NA	NA	NA	NA	0	0	NA	NA	NA	NA
386	SEN	LOU	DIO	NA	OVI	ABDI	EWO	SNLOOV07264	W/P	F	NA	NA	NA	NA	NA	NA	0	1979-03-15	123	1979	3	NA	NA	168821	190	1984	10	67	1984-10-01	1984-10-31	31	1	1984-10-01	1984-10-10	10	NA	NA	2036	SAL	NA	NA	NA	0	0	NA	NA	NA	NA
387	SEN	LOU	DIO	NA	OVI	ABDI	EWO	SNLOOV09568	W/P	M	NA	SNLOOV07883	4	1430	1	1	1	1985-12-15	204	1985	12	NA	NA	211589	210	1986	6	6	1986-06-02	1986-07-01	30	1	1986-06-02	1986-07-01	30	NA	NA	NA	NA	NA	NA	NA	0	0	NA	NA	NA	NA
388	SEN	LOU	DIO	NA	OVI	ABDI	EWO	SNLOOV07265	W/P	F	NA	NA	NA	NA	NA	NA	0	1979-05-15	125	1979	5	NA	NA	168823	175	1983	7	50	1983-07-02	1983-07-31	30	1	1983-07-02	1983-07-31	30	NA	NA	NA	NA	NA	NA	NA	0	0	NA	NA	NA	NA
389	SEN	LOU	DIO	NA	OVI	ABDI	EWO	SNLOOV09568	W/P	M	NA	SNLOOV07883	4	1430	1	1	1	1985-12-15	204	1985	12	NA	NA	211591	212	1986	8	8	1986-08-01	1986-08-31	31	1	1986-08-01	1986-08-31	31	NA	NA	NA	NA	NA	NA	NA	0	0	NA	NA	NA	NA
390	SEN	LOU	DIO	NA	OVI	ABDI	EWO	SNLOOV09568	W/P	M	NA	SNLOOV07883	4	1430	1	1	1	1985-12-15	204	1985	12	NA	NA	211592	213	1986	9	9	1986-09-01	1986-09-30	30	1	1986-09-01	1986-09-30	30	NA	NA	NA	NA	NA	NA	NA	0	0	NA	NA	NA	NA
391	SEN	LOU	DIO	NA	OVI	ABDI	EWO	SNLOOV01481	W/P	M	NA	SNLOOV07883	3	1108	1	1	1	1985-01-27	193	1985	1	NA	NA	23353	193	1985	1	0	1985-01-01	1985-01-30	30	1	1985-01-27	1985-01-30	4	0	BIR	NA	NA	NA	NA	NA	0	0	NA	NA	NA	NA
392	SEN	LOU	DIO	NA	OVI	ABDI	EWO	SNLOOV01481	W/P	M	NA	SNLOOV07883	3	1108	1	1	1	1985-01-27	193	1985	1	NA	NA	23354	194	1985	2	1	1985-01-31	1985-03-01	30	1	1985-01-31	1985-03-01	30	NA	NA	NA	NA	NA	NA	NA	0	0	NA	NA	NA	NA
393	SEN	LOU	DIO	NA	OVI	ABDI	EWO	SNLOOV01481	W/P	M	NA	SNLOOV07883	3	1108	1	1	1	1985-01-27	193	1985	1	NA	NA	23355	195	1985	3	2	1985-03-02	1985-04-01	31	1	1985-03-02	1985-04-01	31	NA	NA	NA	NA	NA	NA	NA	0	0	NA	NA	NA	NA
394	SEN	LOU	DIO	NA	OVI	ABDI	EWO	SNLOOV01481	W/P	M	NA	SNLOOV07883	3	1108	1	1	1	1985-01-27	193	1985	1	NA	NA	23356	196	1985	4	3	1985-04-02	1985-05-01	30	1	1985-04-02	1985-05-01	30	NA	NA	NA	NA	NA	NA	NA	0	0	NA	NA	NA	NA
395	SEN	LOU	DIO	NA	OVI	ABDI	EWO	SNLOOV01481	W/P	M	NA	SNLOOV07883	3	1108	1	1	1	1985-01-27	193	1985	1	NA	NA	23357	197	1985	5	4	1985-05-02	1985-06-01	31	1	1985-05-02	1985-06-01	31	NA	NA	NA	NA	NA	NA	NA	0	0	NA	NA	NA	NA
396	SEN	LOU	DIO	NA	OVI	ABDI	EWO	SNLOOV01481	W/P	M	NA	SNLOOV07883	3	1108	1	1	1	1985-01-27	193	1985	1	NA	NA	23358	198	1985	6	5	1985-06-02	1985-07-01	30	1	1985-06-02	1985-07-01	30	NA	NA	NA	NA	NA	NA	NA	0	0	NA	NA	NA	NA
397	SEN	LOU	DIO	NA	OVI	ABDI	EWO	SNLOOV01481	W/P	M	NA	SNLOOV07883	3	1108	1	1	1	1985-01-27	193	1985	1	NA	NA	23359	199	1985	7	6	1985-07-02	1985-07-31	30	1	1985-07-02	1985-07-31	30	NA	NA	NA	NA	NA	NA	NA	0	0	NA	NA	NA	NA
398	SEN	LOU	DIO	NA	OVI	ABDI	EWO	SNLOOV01481	W/P	M	NA	SNLOOV07883	3	1108	1	1	1	1985-01-27	193	1985	1	NA	NA	23360	200	1985	8	7	1985-08-01	1985-08-31	31	1	1985-08-01	1985-08-31	31	NA	NA	NA	NA	NA	NA	NA	0	0	NA	NA	NA	NA
399	SEN	LOU	DIO	NA	OVI	ABDI	EWO	SNLOOV01481	W/P	M	NA	SNLOOV07883	3	1108	1	1	1	1985-01-27	193	1985	1	NA	NA	23361	201	1985	9	8	1985-09-01	1985-09-30	30	1	1985-09-01	1985-09-30	30	NA	NA	NA	NA	NA	NA	NA	0	0	NA	NA	NA	NA
400	SEN	LOU	DIO	NA	OVI	ABDI	EWO	SNLOOV01481	W/P	M	NA	SNLOOV07883	3	1108	1	1	1	1985-01-27	193	1985	1	NA	NA	23362	202	1985	10	9	1985-10-01	1985-10-31	31	1	1985-10-01	1985-10-31	31	NA	NA	NA	NA	NA	NA	NA	0	0	NA	NA	NA	NA
401	SEN	LOU	DIO	NA	OVI	ABDI	EWO	SNLOOV01481	W/P	M	NA	SNLOOV07883	3	1108	1	1	1	1985-01-27	193	1985	1	NA	NA	23363	203	1985	11	10	1985-11-01	1985-11-30	30	1	1985-11-01	1985-11-30	30	NA	NA	NA	NA	NA	NA	NA	0	0	NA	NA	NA	NA
402	SEN	LOU	DIO	NA	OVI	ABDI	EWO	SNLOOV01481	W/P	M	NA	SNLOOV07883	3	1108	1	1	1	1985-01-27	193	1985	1	NA	NA	23364	204	1985	12	11	1985-12-01	1985-12-31	31	1	1985-12-01	1985-12-31	31	NA	NA	NA	NA	NA	NA	NA	0	0	NA	NA	NA	NA
403	SEN	LOU	DIO	NA	OVI	ABDI	EWO	SNLOOV01481	W/P	M	NA	SNLOOV07883	3	1108	1	1	1	1985-01-27	193	1985	1	NA	NA	23365	205	1986	1	12	1986-01-01	1986-01-30	30	1	1986-01-01	1986-01-30	30	NA	NA	NA	NA	NA	NA	NA	0	0	NA	NA	NA	NA
404	SEN	LOU	DIO	NA	OVI	ABDI	EWO	SNLOOV01251	W/P	F	NA	NA	NA	NA	NA	NA	0	1980-01-15	133	1980	1	NA	NA	14860	175	1983	7	42	1983-07-02	1983-07-31	30	1	1983-07-02	1983-07-31	30	NA	NA	NA	NA	NA	NA	NA	0	0	NA	NA	NA	NA
405	SEN	LOU	DIO	NA	OVI	ABDI	EWO	SNLOOV01481	W/P	M	NA	SNLOOV07883	3	1108	1	1	1	1985-01-27	193	1985	1	NA	NA	23367	206	1986	2	13	1986-01-31	1986-03-01	30	1	1986-01-31	1986-02-17	18	NA	NA	386	DPC	NA	NA	NA	0	0	NA	NA	NA	NA
406	SEN	LOU	DIO	NA	OVI	ABDI	EWO	SNLOOV01251	W/P	F	NA	NA	NA	NA	NA	NA	0	1980-01-15	133	1980	1	NA	NA	14862	177	1983	9	44	1983-09-01	1983-09-30	30	1	1983-09-01	1983-09-30	30	NA	NA	NA	NA	NA	NA	NA	0	0	NA	NA	NA	NA
407	SEN	LOU	DIO	NA	OVI	ABDI	EWO	SNLOOV01251	W/P	F	NA	NA	NA	NA	NA	NA	0	1980-01-15	133	1980	1	NA	NA	14863	178	1983	10	45	1983-10-01	1983-10-31	31	1	1983-10-01	1983-10-31	31	NA	NA	NA	NA	NA	NA	NA	0	0	NA	NA	NA	NA
408	SEN	LOU	DIO	NA	OVI	ABDI	EWO	SNLOOV01251	W/P	F	NA	NA	NA	NA	NA	NA	0	1980-01-15	133	1980	1	NA	NA	14864	179	1983	11	46	1983-11-01	1983-11-30	30	1	1983-11-01	1983-11-30	30	NA	NA	NA	NA	NA	NA	NA	0	0	NA	NA	NA	NA
409	SEN	LOU	DIO	NA	OVI	ABDI	EWO	SNLOOV07264	W/P	F	NA	NA	NA	NA	NA	NA	0	1979-03-15	123	1979	3	NA	NA	168805	174	1983	6	51	1983-06-02	1983-07-01	30	0	1983-07-01	1983-07-01	1	1569	BEG	NA	NA	NA	NA	NA	0	0	NA	NA	NA	NA
410	SEN	LOU	DIO	NA	OVI	ABDI	EWO	SNLOOV07264	W/P	F	NA	NA	NA	NA	NA	NA	0	1979-03-15	123	1979	3	NA	NA	168806	175	1983	7	52	1983-07-02	1983-07-31	30	1	1983-07-02	1983-07-31	30	NA	NA	NA	NA	NA	NA	NA	0	0	NA	NA	NA	NA
411	SEN	LOU	DIO	NA	OVI	ABDI	EWO	SNLOOV01482	W/P	M	NA	SNLOOV01003	2	1416	1	1	1	1985-01-29	193	1985	1	NA	NA	23373	193	1985	1	0	1985-01-01	1985-01-30	30	1	1985-01-29	1985-01-30	2	0	BIR	NA	NA	NA	NA	NA	0	0	NA	NA	NA	NA
412	SEN	LOU	DIO	NA	OVI	ABDI	EWO	SNLOOV01482	W/P	M	NA	SNLOOV01003	2	1416	1	1	1	1985-01-29	193	1985	1	NA	NA	23374	194	1985	2	1	1985-01-31	1985-03-01	30	1	1985-01-31	1985-03-01	30	NA	NA	NA	NA	NA	NA	NA	0	0	NA	NA	NA	NA
413	SEN	LOU	DIO	NA	OVI	ABDI	EWO	SNLOOV01482	W/P	M	NA	SNLOOV01003	2	1416	1	1	1	1985-01-29	193	1985	1	NA	NA	23375	195	1985	3	2	1985-03-02	1985-04-01	31	1	1985-03-02	1985-04-01	31	NA	NA	NA	NA	NA	NA	NA	0	0	NA	NA	NA	NA
414	SEN	LOU	DIO	NA	OVI	ABDI	EWO	SNLOOV01482	W/P	M	NA	SNLOOV01003	2	1416	1	1	1	1985-01-29	193	1985	1	NA	NA	23376	196	1985	4	3	1985-04-02	1985-05-01	30	1	1985-04-02	1985-05-01	30	NA	NA	NA	NA	NA	NA	NA	0	0	NA	NA	NA	NA
415	SEN	LOU	DIO	NA	OVI	ABDI	EWO	SNLOOV01482	W/P	M	NA	SNLOOV01003	2	1416	1	1	1	1985-01-29	193	1985	1	NA	NA	23377	197	1985	5	4	1985-05-02	1985-06-01	31	1	1985-05-02	1985-06-01	31	NA	NA	NA	NA	NA	NA	NA	0	0	NA	NA	NA	NA
416	SEN	LOU	DIO	NA	OVI	ABDI	EWO	SNLOOV01482	W/P	M	NA	SNLOOV01003	2	1416	1	1	1	1985-01-29	193	1985	1	NA	NA	23378	198	1985	6	5	1985-06-02	1985-07-01	30	1	1985-06-02	1985-07-01	30	NA	NA	NA	NA	NA	NA	NA	0	0	NA	NA	NA	NA
417	SEN	LOU	DIO	NA	OVI	ABDI	EWO	SNLOOV01482	W/P	M	NA	SNLOOV01003	2	1416	1	1	1	1985-01-29	193	1985	1	NA	NA	23379	199	1985	7	6	1985-07-02	1985-07-31	30	1	1985-07-02	1985-07-31	30	NA	NA	NA	NA	NA	NA	NA	0	0	NA	NA	NA	NA
418	SEN	LOU	DIO	NA	OVI	ABDI	EWO	SNLOOV01482	W/P	M	NA	SNLOOV01003	2	1416	1	1	1	1985-01-29	193	1985	1	NA	NA	23380	200	1985	8	7	1985-08-01	1985-08-31	31	1	1985-08-01	1985-08-31	31	NA	NA	NA	NA	NA	NA	NA	0	0	NA	NA	NA	NA
419	SEN	LOU	DIO	NA	OVI	ABDI	EWO	SNLOOV01482	W/P	M	NA	SNLOOV01003	2	1416	1	1	1	1985-01-29	193	1985	1	NA	NA	23381	201	1985	9	8	1985-09-01	1985-09-30	30	1	1985-09-01	1985-09-30	30	NA	NA	NA	NA	NA	NA	NA	0	0	NA	NA	NA	NA
420	SEN	LOU	DIO	NA	OVI	ABDI	EWO	SNLOOV01482	W/P	M	NA	SNLOOV01003	2	1416	1	1	1	1985-01-29	193	1985	1	NA	NA	23382	202	1985	10	9	1985-10-01	1985-10-31	31	1	1985-10-01	1985-10-31	31	NA	NA	NA	NA	NA	NA	NA	0	0	NA	NA	NA	NA
421	SEN	LOU	DIO	NA	OVI	ABDI	EWO	SNLOOV01482	W/P	M	NA	SNLOOV01003	2	1416	1	1	1	1985-01-29	193	1985	1	NA	NA	23383	203	1985	11	10	1985-11-01	1985-11-30	30	1	1985-11-01	1985-11-30	30	NA	NA	NA	NA	NA	NA	NA	0	0	NA	NA	NA	NA
422	SEN	LOU	DIO	NA	OVI	ABDI	EWO	SNLOOV01482	W/P	M	NA	SNLOOV01003	2	1416	1	1	1	1985-01-29	193	1985	1	NA	NA	23384	204	1985	12	11	1985-12-01	1985-12-31	31	1	1985-12-01	1985-12-31	31	NA	NA	NA	NA	NA	NA	NA	0	0	NA	NA	NA	NA
423	SEN	LOU	DIO	NA	OVI	ABDI	EWO	SNLOOV01482	W/P	M	NA	SNLOOV01003	2	1416	1	1	1	1985-01-29	193	1985	1	NA	NA	23385	205	1986	1	12	1986-01-01	1986-01-30	30	1	1986-01-01	1986-01-30	30	NA	NA	NA	NA	NA	NA	NA	0	0	NA	NA	NA	NA
424	SEN	LOU	DIO	NA	OVI	ABDI	EWO	SNLOOV07883	W/P	F	NA	NA	NA	NA	NA	NA	0	1982-01-15	157	1982	1	NA	NA	182712	192	1984	12	35	1984-12-01	1984-12-31	31	1	1984-12-01	1984-12-31	31	NA	NA	NA	NA	NA	NA	NA	0	0	NA	NA	NA	NA
425	SEN	LOU	DIO	NA	OVI	ABDI	EWO	SNLOOV07883	W/P	F	NA	NA	NA	NA	NA	NA	0	1982-01-15	157	1982	1	NA	NA	182713	193	1985	1	36	1985-01-01	1985-01-30	30	1	1985-01-01	1985-01-30	30	NA	NA	NA	NA	NA	NA	NA	1	0	1	1	3	1108
426	SEN	LOU	DIO	NA	OVI	ABDI	EWO	SNLOOV07883	W/P	F	NA	NA	NA	NA	NA	NA	0	1982-01-15	157	1982	1	NA	NA	182714	194	1985	2	37	1985-01-31	1985-03-01	30	1	1985-01-31	1985-03-01	30	NA	NA	NA	NA	NA	NA	NA	0	0	NA	NA	NA	NA
427	SEN	LOU	DIO	NA	OVI	ABDI	EWO	SNLOOV07883	W/P	F	NA	NA	NA	NA	NA	NA	0	1982-01-15	157	1982	1	NA	NA	182715	195	1985	3	38	1985-03-02	1985-04-01	31	1	1985-03-02	1985-04-01	31	NA	NA	NA	NA	NA	NA	NA	0	0	NA	NA	NA	NA
428	SEN	LOU	DIO	NA	OVI	ABDI	EWO	SNLOOV07883	W/P	F	NA	NA	NA	NA	NA	NA	0	1982-01-15	157	1982	1	NA	NA	182716	196	1985	4	39	1985-04-02	1985-05-01	30	1	1985-04-02	1985-05-01	30	NA	NA	NA	NA	NA	NA	NA	0	0	NA	NA	NA	NA
429	SEN	LOU	DIO	NA	OVI	ABDI	EWO	SNLOOV07883	W/P	F	NA	NA	NA	NA	NA	NA	0	1982-01-15	157	1982	1	NA	NA	182717	197	1985	5	40	1985-05-02	1985-06-01	31	1	1985-05-02	1985-06-01	31	NA	NA	NA	NA	NA	NA	NA	0	0	NA	NA	NA	NA
430	SEN	LOU	DIO	NA	OVI	ABDI	EWO	SNLOOV07883	W/P	F	NA	NA	NA	NA	NA	NA	0	1982-01-15	157	1982	1	NA	NA	182718	198	1985	6	41	1985-06-02	1985-07-01	30	1	1985-06-02	1985-07-01	30	NA	NA	NA	NA	NA	NA	NA	0	0	NA	NA	NA	NA
431	SEN	LOU	DIO	NA	OVI	ABDI	EWO	SNLOOV07265	W/P	F	NA	NA	NA	NA	NA	NA	0	1979-05-15	125	1979	5	NA	NA	168827	179	1983	11	54	1983-11-01	1983-11-30	30	1	1983-11-01	1983-11-30	30	NA	NA	NA	NA	NA	NA	NA	0	0	NA	NA	NA	NA
432	SEN	LOU	DIO	NA	OVI	ABDI	EWO	SNLOOV07265	W/P	F	NA	NA	NA	NA	NA	NA	0	1979-05-15	125	1979	5	NA	NA	168828	180	1983	12	55	1983-12-01	1983-12-31	31	1	1983-12-01	1983-12-31	31	NA	NA	NA	NA	NA	NA	NA	1	0	1	1	1	1675
433	SEN	LOU	DIO	NA	OVI	ABDI	EWO	SNLOOV07265	W/P	F	NA	NA	NA	NA	NA	NA	0	1979-05-15	125	1979	5	NA	NA	168829	181	1984	1	56	1984-01-01	1984-01-30	30	1	1984-01-01	1984-01-30	30	NA	NA	NA	NA	NA	NA	NA	0	0	NA	NA	NA	NA
434	SEN	LOU	DIO	NA	OVI	ABDI	EWO	SNLOOV07265	W/P	F	NA	NA	NA	NA	NA	NA	0	1979-05-15	125	1979	5	NA	NA	168830	182	1984	2	57	1984-01-31	1984-03-01	31	1	1984-01-31	1984-02-15	16	NA	NA	1737	SAL	NA	NA	NA	0	0	NA	NA	NA	NA
435	SEN	LOU	DIO	NA	OVI	ABDI	EWO	SNLOOV07266	W/P	F	NA	NA	NA	NA	NA	NA	0	1977-12-15	108	1977	12	NA	NA	168831	174	1983	6	66	1983-06-02	1983-07-01	30	0	1983-07-01	1983-07-01	1	2024	BEG	NA	NA	NA	NA	NA	0	0	NA	NA	NA	NA
436	SEN	LOU	DIO	NA	OVI	ABDI	EWO	SNLOOV07266	W/P	F	NA	NA	NA	NA	NA	NA	0	1977-12-15	108	1977	12	NA	NA	168832	175	1983	7	67	1983-07-02	1983-07-31	30	1	1983-07-02	1983-07-31	30	NA	NA	NA	NA	NA	NA	NA	0	0	NA	NA	NA	NA
437	SEN	LOU	DIO	NA	OVI	ABDI	EWO	SNLOOV07266	W/P	F	NA	NA	NA	NA	NA	NA	0	1977-12-15	108	1977	12	NA	NA	168833	176	1983	8	68	1983-08-01	1983-08-31	31	1	1983-08-01	1983-08-30	30	NA	NA	2084	DEA	FEE	NA	NA	0	0	NA	NA	NA	NA
438	SEN	LOU	DIO	NA	OVI	ABDI	EWO	SNLOOV07267	W/P	F	NA	SNLOOV07264	NA	1249	NA	NA	0	1982-08-15	164	1982	8	NA	NA	168834	174	1983	6	10	1983-06-02	1983-07-01	30	0	1983-07-01	1983-07-01	1	320	BEG	NA	NA	NA	NA	NA	0	0	NA	NA	NA	NA
439	SEN	LOU	DIO	NA	OVI	ABDI	EWO	SNLOOV07267	W/P	F	NA	SNLOOV07264	NA	1249	NA	NA	0	1982-08-15	164	1982	8	NA	NA	168835	175	1983	7	11	1983-07-02	1983-07-31	30	1	1983-07-02	1983-07-31	30	NA	NA	NA	NA	NA	NA	NA	0	0	NA	NA	NA	NA
440	SEN	LOU	DIO	NA	OVI	ABDI	EWO	SNLOOV07267	W/P	F	NA	SNLOOV07264	NA	1249	NA	NA	0	1982-08-15	164	1982	8	NA	NA	168836	176	1983	8	12	1983-08-01	1983-08-31	31	1	1983-08-01	1983-08-31	31	NA	NA	NA	NA	NA	NA	NA	0	0	NA	NA	NA	NA
441	SEN	LOU	DIO	NA	OVI	ABDI	EWO	SNLOOV07267	W/P	F	NA	SNLOOV07264	NA	1249	NA	NA	0	1982-08-15	164	1982	8	NA	NA	168837	177	1983	9	13	1983-09-01	1983-09-30	30	1	1983-09-01	1983-09-30	30	NA	NA	NA	NA	NA	NA	NA	0	0	NA	NA	NA	NA
442	SEN	LOU	DIO	NA	OVI	ABDI	EWO	SNLOOV07267	W/P	F	NA	SNLOOV07264	NA	1249	NA	NA	0	1982-08-15	164	1982	8	NA	NA	168838	178	1983	10	14	1983-10-01	1983-10-31	31	1	1983-10-01	1983-10-31	31	NA	NA	NA	NA	NA	NA	NA	0	0	NA	NA	NA	NA
443	SEN	LOU	DIO	NA	OVI	ABDI	EWO	SNLOOV07267	W/P	F	NA	SNLOOV07264	NA	1249	NA	NA	0	1982-08-15	164	1982	8	NA	NA	168839	179	1983	11	15	1983-11-01	1983-11-30	30	1	1983-11-01	1983-11-30	30	NA	NA	NA	NA	NA	NA	NA	0	0	NA	NA	NA	NA
444	SEN	LOU	DIO	NA	OVI	ABDI	EWO	SNLOOV07267	W/P	F	NA	SNLOOV07264	NA	1249	NA	NA	0	1982-08-15	164	1982	8	NA	NA	168840	180	1983	12	16	1983-12-01	1983-12-31	31	1	1983-12-01	1983-12-31	31	NA	NA	NA	NA	NA	NA	NA	0	0	NA	NA	NA	NA
445	SEN	LOU	DIO	NA	OVI	ABDI	EWO	SNLOOV07267	W/P	F	NA	SNLOOV07264	NA	1249	NA	NA	0	1982-08-15	164	1982	8	NA	NA	168841	181	1984	1	17	1984-01-01	1984-01-30	30	1	1984-01-01	1984-01-30	30	NA	NA	NA	NA	NA	NA	NA	0	0	NA	NA	NA	NA
446	SEN	LOU	DIO	NA	OVI	ABDI	EWO	SNLOOV07267	W/P	F	NA	SNLOOV07264	NA	1249	NA	NA	0	1982-08-15	164	1982	8	NA	NA	168842	182	1984	2	18	1984-01-31	1984-03-01	31	1	1984-01-31	1984-03-01	31	NA	NA	NA	NA	NA	NA	NA	1	0	1	1	1	545
447	SEN	LOU	DIO	NA	OVI	ABDI	EWO	SNLOOV07267	W/P	F	NA	SNLOOV07264	NA	1249	NA	NA	0	1982-08-15	164	1982	8	NA	NA	168843	183	1984	3	19	1984-03-02	1984-03-31	30	1	1984-03-02	1984-03-31	30	NA	NA	NA	NA	NA	NA	NA	0	0	NA	NA	NA	NA
448	SEN	LOU	DIO	NA	OVI	ABDI	EWO	SNLOOV07267	W/P	F	NA	SNLOOV07264	NA	1249	NA	NA	0	1982-08-15	164	1982	8	NA	NA	168844	184	1984	4	20	1984-04-01	1984-05-01	31	1	1984-04-01	1984-05-01	31	NA	NA	NA	NA	NA	NA	NA	0	0	NA	NA	NA	NA
449	SEN	LOU	DIO	NA	OVI	ABDI	EWO	SNLOOV07267	W/P	F	NA	SNLOOV07264	NA	1249	NA	NA	0	1982-08-15	164	1982	8	NA	NA	168845	185	1984	5	21	1984-05-02	1984-05-31	30	1	1984-05-02	1984-05-31	30	NA	NA	NA	NA	NA	NA	NA	0	0	NA	NA	NA	NA
450	SEN	LOU	DIO	NA	OVI	ABDI	EWO	SNLOOV07883	W/P	F	NA	NA	NA	NA	NA	NA	0	1982-01-15	157	1982	1	NA	NA	182698	178	1983	10	21	1983-10-01	1983-10-31	31	1	1983-10-01	1983-10-31	31	NA	NA	NA	NA	NA	NA	NA	0	0	NA	NA	NA	NA
451	SEN	LOU	DIO	NA	OVI	ABDI	EWO	SNLOOV07883	W/P	F	NA	NA	NA	NA	NA	NA	0	1982-01-15	157	1982	1	NA	NA	182699	179	1983	11	22	1983-11-01	1983-11-30	30	1	1983-11-01	1983-11-30	30	NA	NA	NA	NA	NA	NA	NA	0	0	NA	NA	NA	NA
452	SEN	LOU	DIO	NA	OVI	ABDI	EWO	SNLOOV07883	W/P	F	NA	NA	NA	NA	NA	NA	0	1982-01-15	157	1982	1	NA	NA	182700	180	1983	12	23	1983-12-01	1983-12-31	31	1	1983-12-01	1983-12-31	31	NA	NA	NA	NA	NA	NA	NA	0	0	NA	NA	NA	NA
453	SEN	LOU	DIO	NA	OVI	ABDI	EWO	SNLOOV07883	W/P	F	NA	NA	NA	NA	NA	NA	0	1982-01-15	157	1982	1	NA	NA	182701	181	1984	1	24	1984-01-01	1984-01-30	30	1	1984-01-01	1984-01-30	30	NA	NA	NA	NA	NA	NA	NA	0	0	NA	NA	NA	NA
454	SEN	LOU	DIO	NA	OVI	ABDI	EWO	SNLOOV07883	W/P	F	NA	NA	NA	NA	NA	NA	0	1982-01-15	157	1982	1	NA	NA	182702	182	1984	2	25	1984-01-31	1984-03-01	31	1	1984-01-31	1984-03-01	31	NA	NA	NA	NA	NA	NA	NA	1	0	1	1	2	758
455	SEN	LOU	DIO	NA	OVI	ABDI	EWO	SNLOOV07883	W/P	F	NA	NA	NA	NA	NA	NA	0	1982-01-15	157	1982	1	NA	NA	182703	183	1984	3	26	1984-03-02	1984-03-31	30	1	1984-03-02	1984-03-31	30	NA	NA	NA	NA	NA	NA	NA	0	0	NA	NA	NA	NA
456	SEN	LOU	DIO	NA	OVI	ABDI	EWO	SNLOOV07883	W/P	F	NA	NA	NA	NA	NA	NA	0	1982-01-15	157	1982	1	NA	NA	182704	184	1984	4	27	1984-04-01	1984-05-01	31	1	1984-04-01	1984-05-01	31	NA	NA	NA	NA	NA	NA	NA	0	0	NA	NA	NA	NA
457	SEN	LOU	DIO	NA	OVI	ABDI	EWO	SNLOOV07883	W/P	F	NA	NA	NA	NA	NA	NA	0	1982-01-15	157	1982	1	NA	NA	182705	185	1984	5	28	1984-05-02	1984-05-31	30	1	1984-05-02	1984-05-31	30	NA	NA	NA	NA	NA	NA	NA	0	0	NA	NA	NA	NA
458	SEN	LOU	DIO	NA	OVI	ABDI	EWO	SNLOOV07883	W/P	F	NA	NA	NA	NA	NA	NA	0	1982-01-15	157	1982	1	NA	NA	182706	186	1984	6	29	1984-06-01	1984-07-01	31	1	1984-06-01	1984-07-01	31	NA	NA	NA	NA	NA	NA	NA	0	0	NA	NA	NA	NA
459	SEN	LOU	DIO	NA	OVI	ABDI	EWO	SNLOOV07883	W/P	F	NA	NA	NA	NA	NA	NA	0	1982-01-15	157	1982	1	NA	NA	182707	187	1984	7	30	1984-07-02	1984-07-31	30	1	1984-07-02	1984-07-31	30	NA	NA	NA	NA	NA	NA	NA	0	0	NA	NA	NA	NA
460	SEN	LOU	DIO	NA	OVI	ABDI	EWO	SNLOOV07883	W/P	F	NA	NA	NA	NA	NA	NA	0	1982-01-15	157	1982	1	NA	NA	182708	188	1984	8	31	1984-08-01	1984-08-31	31	1	1984-08-01	1984-08-31	31	NA	NA	NA	NA	NA	NA	NA	0	0	NA	NA	NA	NA
461	SEN	LOU	DIO	NA	OVI	ABDI	EWO	SNLOOV07883	W/P	F	NA	NA	NA	NA	NA	NA	0	1982-01-15	157	1982	1	NA	NA	182709	189	1984	9	32	1984-09-01	1984-09-30	30	1	1984-09-01	1984-09-30	30	NA	NA	NA	NA	NA	NA	NA	0	0	NA	NA	NA	NA
462	SEN	LOU	DIO	NA	OVI	ABDI	EWO	SNLOOV07883	W/P	F	NA	NA	NA	NA	NA	NA	0	1982-01-15	157	1982	1	NA	NA	182710	190	1984	10	33	1984-10-01	1984-10-31	31	1	1984-10-01	1984-10-31	31	NA	NA	NA	NA	NA	NA	NA	0	0	NA	NA	NA	NA
463	SEN	LOU	DIO	NA	OVI	ABDI	EWO	SNLOOV07883	W/P	F	NA	NA	NA	NA	NA	NA	0	1982-01-15	157	1982	1	NA	NA	182711	191	1984	11	34	1984-11-01	1984-11-30	30	1	1984-11-01	1984-11-30	30	NA	NA	NA	NA	NA	NA	NA	0	0	NA	NA	NA	NA
464	SEN	LOU	DIO	NA	OVI	ABDI	EWO	SNLOOV09568	W/P	M	NA	SNLOOV07883	4	1430	1	1	1	1985-12-15	204	1985	12	NA	NA	211585	206	1986	2	2	1986-01-31	1986-03-01	30	1	1986-01-31	1986-03-01	30	NA	NA	NA	NA	NA	NA	NA	0	0	NA	NA	NA	NA
465	SEN	LOU	DIO	NA	OVI	ABDI	EWO	SNLOOV09568	W/P	M	NA	SNLOOV07883	4	1430	1	1	1	1985-12-15	204	1985	12	NA	NA	211586	207	1986	3	3	1986-03-02	1986-04-01	31	1	1986-03-02	1986-04-01	31	NA	NA	NA	NA	NA	NA	NA	0	0	NA	NA	NA	NA
466	SEN	LOU	DIO	NA	OVI	ABDI	EWO	SNLOOV09568	W/P	M	NA	SNLOOV07883	4	1430	1	1	1	1985-12-15	204	1985	12	NA	NA	211587	208	1986	4	4	1986-04-02	1986-05-01	30	1	1986-04-02	1986-05-01	30	NA	NA	NA	NA	NA	NA	NA	0	0	NA	NA	NA	NA
467	SEN	LOU	DIO	NA	OVI	ABDI	EWO	SNLOOV09568	W/P	M	NA	SNLOOV07883	4	1430	1	1	1	1985-12-15	204	1985	12	NA	NA	211588	209	1986	5	5	1986-05-02	1986-06-01	31	1	1986-05-02	1986-06-01	31	NA	NA	NA	NA	NA	NA	NA	0	0	NA	NA	NA	NA
468	SEN	LOU	DIO	NA	OVI	ABDI	EWO	SNLOOV01251	W/P	F	NA	NA	NA	NA	NA	NA	0	1980-01-15	133	1980	1	NA	NA	14883	198	1985	6	65	1985-06-02	1985-07-01	30	1	1985-06-02	1985-07-01	30	NA	NA	NA	NA	NA	NA	NA	0	0	NA	NA	NA	NA
469	SEN	LOU	DIO	NA	OVI	ABDI	EWO	SNLOOV09568	W/P	M	NA	SNLOOV07883	4	1430	1	1	1	1985-12-15	204	1985	12	NA	NA	211590	211	1986	7	7	1986-07-02	1986-07-31	30	1	1986-07-02	1986-07-31	30	NA	NA	NA	NA	NA	NA	NA	0	0	NA	NA	NA	NA
470	SEN	LOU	DIO	NA	OVI	ABDI	EWO	SNLOOV01251	W/P	F	NA	NA	NA	NA	NA	NA	0	1980-01-15	133	1980	1	NA	NA	14885	200	1985	8	67	1985-08-01	1985-08-31	31	1	1985-08-01	1985-08-31	31	NA	NA	NA	NA	NA	NA	NA	0	0	NA	NA	NA	NA
471	SEN	LOU	DIO	NA	OVI	ABDI	EWO	SNLOOV07883	W/P	F	NA	NA	NA	NA	NA	NA	0	1982-01-15	157	1982	1	NA	NA	182719	199	1985	7	42	1985-07-02	1985-07-31	30	1	1985-07-02	1985-07-31	30	NA	NA	NA	NA	NA	NA	NA	0	0	NA	NA	NA	NA
472	SEN	LOU	DIO	NA	OVI	ABDI	EWO	SNLOOV07270	W/P	F	NA	NA	NA	NA	NA	NA	0	1982-12-15	168	1982	12	NA	NA	168868	181	1984	1	13	1984-01-01	1984-01-30	30	1	1984-01-01	1984-01-15	15	NA	NA	396	SAL	NA	NA	NA	0	0	NA	NA	NA	NA
473	SEN	LOU	DIO	NA	OVI	ABDI	EWO	SNLOOV07271	W/P	F	NA	NA	NA	NA	NA	NA	0	1979-02-15	122	1979	2	NA	NA	168869	177	1983	9	55	1983-09-01	1983-09-30	30	0	1983-09-15	1983-09-30	16	1673	PUR	NA	NA	NA	NA	NA	0	0	NA	NA	NA	NA
474	SEN	LOU	DIO	NA	OVI	ABDI	EWO	SNLOOV07271	W/P	F	NA	NA	NA	NA	NA	NA	0	1979-02-15	122	1979	2	NA	NA	168870	178	1983	10	56	1983-10-01	1983-10-31	31	1	1983-10-01	1983-10-31	31	NA	NA	NA	NA	NA	NA	NA	1	0	1	1	4	1716
475	SEN	LOU	DIO	NA	OVI	ABDI	EWO	SNLOOV07271	W/P	F	NA	NA	NA	NA	NA	NA	0	1979-02-15	122	1979	2	NA	NA	168871	179	1983	11	57	1983-11-01	1983-11-30	30	1	1983-11-01	1983-11-30	30	NA	NA	NA	NA	NA	NA	NA	0	0	NA	NA	NA	NA
476	SEN	LOU	DIO	NA	OVI	ABDI	EWO	SNLOOV07271	W/P	F	NA	NA	NA	NA	NA	NA	0	1979-02-15	122	1979	2	NA	NA	168872	180	1983	12	58	1983-12-01	1983-12-31	31	1	1983-12-01	1983-12-31	31	NA	NA	NA	NA	NA	NA	NA	0	0	NA	NA	NA	NA
477	SEN	LOU	DIO	NA	OVI	ABDI	EWO	SNLOOV07271	W/P	F	NA	NA	NA	NA	NA	NA	0	1979-02-15	122	1979	2	NA	NA	168873	181	1984	1	59	1984-01-01	1984-01-30	30	1	1984-01-01	1984-01-30	30	NA	NA	NA	NA	NA	NA	NA	0	0	NA	NA	NA	NA
478	SEN	LOU	DIO	NA	OVI	ABDI	EWO	SNLOOV07271	W/P	F	NA	NA	NA	NA	NA	NA	0	1979-02-15	122	1979	2	NA	NA	168874	182	1984	2	60	1984-01-31	1984-03-01	31	1	1984-01-31	1984-03-01	31	NA	NA	NA	NA	NA	NA	NA	0	0	NA	NA	NA	NA
479	SEN	LOU	DIO	NA	OVI	ABDI	EWO	SNLOOV07271	W/P	F	NA	NA	NA	NA	NA	NA	0	1979-02-15	122	1979	2	NA	NA	168875	183	1984	3	61	1984-03-02	1984-03-31	30	1	1984-03-02	1984-03-31	30	NA	NA	NA	NA	NA	NA	NA	0	0	NA	NA	NA	NA
480	SEN	LOU	DIO	NA	OVI	ABDI	EWO	SNLOOV07271	W/P	F	NA	NA	NA	NA	NA	NA	0	1979-02-15	122	1979	2	NA	NA	168876	184	1984	4	62	1984-04-01	1984-05-01	31	1	1984-04-01	1984-05-01	31	NA	NA	NA	NA	NA	NA	NA	0	0	NA	NA	NA	NA
481	SEN	LOU	DIO	NA	OVI	ABDI	EWO	SNLOOV07271	W/P	F	NA	NA	NA	NA	NA	NA	0	1979-02-15	122	1979	2	NA	NA	168877	185	1984	5	63	1984-05-02	1984-05-31	30	1	1984-05-02	1984-05-31	30	NA	NA	NA	NA	NA	NA	NA	0	0	NA	NA	NA	NA
482	SEN	LOU	DIO	NA	OVI	ABDI	EWO	SNLOOV07271	W/P	F	NA	NA	NA	NA	NA	NA	0	1979-02-15	122	1979	2	NA	NA	168878	186	1984	6	64	1984-06-01	1984-07-01	31	1	1984-06-01	1984-07-01	31	NA	NA	NA	NA	NA	NA	NA	0	0	NA	NA	NA	NA
483	SEN	LOU	DIO	NA	OVI	ABDI	EWO	SNLOOV07271	W/P	F	NA	NA	NA	NA	NA	NA	0	1979-02-15	122	1979	2	NA	NA	168879	187	1984	7	65	1984-07-02	1984-07-31	30	1	1984-07-02	1984-07-31	30	NA	NA	NA	NA	NA	NA	NA	0	0	NA	NA	NA	NA
484	SEN	LOU	DIO	NA	OVI	ABDI	EWO	SNLOOV07271	W/P	F	NA	NA	NA	NA	NA	NA	0	1979-02-15	122	1979	2	NA	NA	168880	188	1984	8	66	1984-08-01	1984-08-31	31	1	1984-08-01	1984-08-31	31	NA	NA	NA	NA	NA	NA	NA	0	0	NA	NA	NA	NA
485	SEN	LOU	DIO	NA	OVI	ABDI	EWO	SNLOOV07271	W/P	F	NA	NA	NA	NA	NA	NA	0	1979-02-15	122	1979	2	NA	NA	168881	189	1984	9	67	1984-09-01	1984-09-30	30	1	1984-09-01	1984-09-30	30	NA	NA	NA	NA	NA	NA	NA	0	0	NA	NA	NA	NA
486	SEN	LOU	DIO	NA	OVI	ABDI	EWO	SNLOOV07271	W/P	F	NA	NA	NA	NA	NA	NA	0	1979-02-15	122	1979	2	NA	NA	168882	190	1984	10	68	1984-10-01	1984-10-31	31	1	1984-10-01	1984-10-31	31	NA	NA	NA	NA	NA	NA	NA	0	0	NA	NA	NA	NA
487	SEN	LOU	DIO	NA	OVI	ABDI	EWO	SNLOOV01003	W/P	F	NA	NA	NA	NA	NA	NA	0	1981-03-15	147	1981	3	NA	NA	4617	223	1987	7	76	1987-07-02	1987-07-31	30	1	1987-07-02	1987-07-31	30	NA	NA	NA	NA	NA	NA	NA	0	0	NA	NA	NA	NA
488	SEN	LOU	DIO	NA	OVI	ABDI	EWO	SNLOOV01003	W/P	F	NA	NA	NA	NA	NA	NA	0	1981-03-15	147	1981	3	NA	NA	4618	224	1987	8	77	1987-08-01	1987-08-31	31	1	1987-08-01	1987-08-10	10	NA	NA	2339	DPC	NA	NA	NA	0	0	NA	NA	NA	NA
489	SEN	LOU	DIO	NA	OVI	ABDI	EWO	SNLOOV10035	W/P	F	NA	SNLOOV01003	3	1770	1	1	1	1986-01-18	205	1986	1	NA	NA	219307	211	1986	7	6	1986-07-02	1986-07-31	30	1	1986-07-02	1986-07-31	30	NA	NA	NA	NA	NA	NA	NA	0	0	NA	NA	NA	NA
490	SEN	LOU	DIO	NA	OVI	ABDI	EWO	SNLOOV09567	W/P	F	NA	SNLOOV01047	2	791	1	1	1	1985-12-27	204	1985	12	NA	NA	211571	204	1985	12	0	1985-12-01	1985-12-31	31	1	1985-12-27	1985-12-31	5	0	BIR	NA	NA	NA	NA	NA	0	0	NA	NA	NA	NA
491	SEN	LOU	DIO	NA	OVI	ABDI	EWO	SNLOOV09567	W/P	F	NA	SNLOOV01047	2	791	1	1	1	1985-12-27	204	1985	12	NA	NA	211572	205	1986	1	1	1986-01-01	1986-01-30	30	1	1986-01-01	1986-01-30	30	NA	NA	NA	NA	NA	NA	NA	0	0	NA	NA	NA	NA
492	SEN	LOU	DIO	NA	OVI	ABDI	EWO	SNLOOV09567	W/P	F	NA	SNLOOV01047	2	791	1	1	1	1985-12-27	204	1985	12	NA	NA	211573	206	1986	2	2	1986-01-31	1986-03-01	30	1	1986-01-31	1986-03-01	30	NA	NA	NA	NA	NA	NA	NA	0	0	NA	NA	NA	NA
493	SEN	LOU	DIO	NA	OVI	ABDI	EWO	SNLOOV09567	W/P	F	NA	SNLOOV01047	2	791	1	1	1	1985-12-27	204	1985	12	NA	NA	211574	207	1986	3	3	1986-03-02	1986-04-01	31	1	1986-03-02	1986-04-01	31	NA	NA	NA	NA	NA	NA	NA	0	0	NA	NA	NA	NA
494	SEN	LOU	DIO	NA	OVI	ABDI	EWO	SNLOOV01730	W/P	F	NA	SNLOOV07883	5	1744	1	1	1	1986-10-25	214	1986	10	NA	NA	34388	214	1986	10	0	1986-10-01	1986-10-31	31	1	1986-10-25	1986-10-31	7	0	BIR	NA	NA	NA	NA	NA	0	0	NA	NA	NA	NA
495	SEN	LOU	DIO	NA	OVI	ABDI	EWO	SNLOOV01730	W/P	F	NA	SNLOOV07883	5	1744	1	1	1	1986-10-25	214	1986	10	NA	NA	34389	215	1986	11	1	1986-11-01	1986-11-30	30	1	1986-11-01	1986-11-30	30	NA	NA	NA	NA	NA	NA	NA	0	0	NA	NA	NA	NA
496	SEN	LOU	DIO	NA	OVI	ABDI	EWO	SNLOOV01730	W/P	F	NA	SNLOOV07883	5	1744	1	1	1	1986-10-25	214	1986	10	NA	NA	34390	216	1986	12	2	1986-12-01	1986-12-31	31	1	1986-12-01	1986-12-31	31	NA	NA	NA	NA	NA	NA	NA	0	0	NA	NA	NA	NA
497	SEN	LOU	DIO	NA	OVI	ABDI	EWO	SNLOOV10035	W/P	F	NA	SNLOOV01003	3	1770	1	1	1	1986-01-18	205	1986	1	NA	NA	219315	219	1987	3	14	1987-03-02	1987-04-01	31	1	1987-03-02	1987-04-01	31	NA	NA	NA	NA	NA	NA	NA	0	0	NA	NA	NA	NA
498	SEN	LOU	DIO	NA	OVI	ABDI	EWO	SNLOOV10035	W/P	F	NA	SNLOOV01003	3	1770	1	1	1	1986-01-18	205	1986	1	NA	NA	219316	220	1987	4	15	1987-04-02	1987-05-01	30	1	1987-04-02	1987-05-01	30	NA	NA	NA	NA	NA	NA	NA	0	0	NA	NA	NA	NA
499	SEN	LOU	DIO	NA	OVI	ABDI	EWO	SNLOOV10035	W/P	F	NA	SNLOOV01003	3	1770	1	1	1	1986-01-18	205	1986	1	NA	NA	219317	221	1987	5	16	1987-05-02	1987-06-01	31	1	1987-05-02	1987-06-01	31	NA	NA	NA	NA	NA	NA	NA	0	0	NA	NA	NA	NA
500	SEN	LOU	DIO	NA	OVI	ABDI	EWO	SNLOOV10035	W/P	F	NA	SNLOOV01003	3	1770	1	1	1	1986-01-18	205	1986	1	NA	NA	219318	222	1987	6	17	1987-06-02	1987-07-01	30	1	1987-06-02	1987-07-01	30	NA	NA	NA	NA	NA	NA	NA	0	0	NA	NA	NA	NA
501	SEN	LOU	DIO	NA	OVI	ABDI	EWO	SNLOOV10035	W/P	F	NA	SNLOOV01003	3	1770	1	1	1	1986-01-18	205	1986	1	NA	NA	219319	223	1987	7	18	1987-07-02	1987-07-31	30	1	1987-07-02	1987-07-31	30	NA	NA	NA	NA	NA	NA	NA	0	0	NA	NA	NA	NA
502	SEN	LOU	DIO	NA	OVI	ABDI	EWO	SNLOOV10035	W/P	F	NA	SNLOOV01003	3	1770	1	1	1	1986-01-18	205	1986	1	NA	NA	219320	224	1987	8	19	1987-08-01	1987-08-31	31	1	1987-08-01	1987-08-31	31	NA	NA	NA	NA	NA	NA	NA	0	0	NA	NA	NA	NA
503	SEN	LOU	DIO	NA	OVI	ABDI	EWO	SNLOOV10035	W/P	F	NA	SNLOOV01003	3	1770	1	1	1	1986-01-18	205	1986	1	NA	NA	219321	225	1987	9	20	1987-09-01	1987-09-30	30	1	1987-09-01	1987-09-30	30	NA	NA	NA	NA	NA	NA	NA	0	0	NA	NA	NA	NA
504	SEN	LOU	DIO	NA	OVI	ABDI	EWO	SNLOOV01003	W/P	F	NA	NA	NA	NA	NA	NA	0	1981-03-15	147	1981	3	NA	NA	4593	199	1985	7	52	1985-07-02	1985-07-31	30	1	1985-07-02	1985-07-31	30	NA	NA	NA	NA	NA	NA	NA	0	0	NA	NA	NA	NA
505	SEN	LOU	DIO	NA	OVI	ABDI	EWO	SNLOOV01003	W/P	F	NA	NA	NA	NA	NA	NA	0	1981-03-15	147	1981	3	NA	NA	4594	200	1985	8	53	1985-08-01	1985-08-31	31	1	1985-08-01	1985-08-31	31	NA	NA	NA	NA	NA	NA	NA	0	0	NA	NA	NA	NA
506	SEN	LOU	DIO	NA	OVI	ABDI	EWO	SNLOOV01003	W/P	F	NA	NA	NA	NA	NA	NA	0	1981-03-15	147	1981	3	NA	NA	4595	201	1985	9	54	1985-09-01	1985-09-30	30	1	1985-09-01	1985-09-30	30	NA	NA	NA	NA	NA	NA	NA	0	0	NA	NA	NA	NA
507	SEN	LOU	DIO	NA	OVI	ABDI	EWO	SNLOOV01003	W/P	F	NA	NA	NA	NA	NA	NA	0	1981-03-15	147	1981	3	NA	NA	4596	202	1985	10	55	1985-10-01	1985-10-31	31	1	1985-10-01	1985-10-31	31	NA	NA	NA	NA	NA	NA	NA	0	0	NA	NA	NA	NA
508	SEN	LOU	DIO	NA	OVI	ABDI	EWO	SNLOOV01003	W/P	F	NA	NA	NA	NA	NA	NA	0	1981-03-15	147	1981	3	NA	NA	4597	203	1985	11	56	1985-11-01	1985-11-30	30	1	1985-11-01	1985-11-30	30	NA	NA	NA	NA	NA	NA	NA	0	0	NA	NA	NA	NA
509	SEN	LOU	DIO	NA	OVI	ABDI	EWO	SNLOOV01003	W/P	F	NA	NA	NA	NA	NA	NA	0	1981-03-15	147	1981	3	NA	NA	4598	204	1985	12	57	1985-12-01	1985-12-31	31	1	1985-12-01	1985-12-31	31	NA	NA	NA	NA	NA	NA	NA	0	0	NA	NA	NA	NA
510	SEN	LOU	DIO	NA	OVI	ABDI	EWO	SNLOOV01003	W/P	F	NA	NA	NA	NA	NA	NA	0	1981-03-15	147	1981	3	NA	NA	4599	205	1986	1	58	1986-01-01	1986-01-30	30	1	1986-01-01	1986-01-30	30	NA	NA	NA	NA	NA	NA	NA	1	0	1	1	3	1770
511	SEN	LOU	DIO	NA	OVI	ABDI	EWO	SNLOOV01251	W/P	F	NA	NA	NA	NA	NA	NA	0	1980-01-15	133	1980	1	NA	NA	14886	201	1985	9	68	1985-09-01	1985-09-30	30	1	1985-09-01	1985-09-30	30	NA	NA	NA	NA	NA	NA	NA	0	0	NA	NA	NA	NA
512	SEN	LOU	DIO	NA	OVI	ABDI	EWO	SNLOOV09568	W/P	M	NA	SNLOOV07883	4	1430	1	1	1	1985-12-15	204	1985	12	NA	NA	211593	214	1986	10	10	1986-10-01	1986-10-31	31	1	1986-10-01	1986-10-31	31	NA	NA	NA	NA	NA	NA	NA	0	0	NA	NA	NA	NA
513	SEN	LOU	DIO	NA	OVI	ABDI	EWO	SNLOOV09568	W/P	M	NA	SNLOOV07883	4	1430	1	1	1	1985-12-15	204	1985	12	NA	NA	211594	215	1986	11	11	1986-11-01	1986-11-30	30	1	1986-11-01	1986-11-30	30	NA	NA	NA	NA	NA	NA	NA	0	0	NA	NA	NA	NA
514	SEN	LOU	DIO	NA	OVI	ABDI	EWO	SNLOOV01700	W/P	M	NA	SNLOOV01251	6	2508	1	1	1	1986-11-27	215	1986	11	NA	NA	33075	215	1986	11	0	1986-11-01	1986-11-30	30	1	1986-11-27	1986-11-30	4	0	BIR	NA	NA	NA	NA	NA	0	0	NA	NA	NA	NA
515	SEN	LOU	DIO	NA	OVI	ABDI	EWO	SNLOOV01700	W/P	M	NA	SNLOOV01251	6	2508	1	1	1	1986-11-27	215	1986	11	NA	NA	33076	216	1986	12	1	1986-12-01	1986-12-31	31	1	1986-12-01	1986-12-31	31	NA	NA	NA	NA	NA	NA	NA	0	0	NA	NA	NA	NA
516	SEN	LOU	DIO	NA	OVI	ABDI	EWO	SNLOOV01700	W/P	M	NA	SNLOOV01251	6	2508	1	1	1	1986-11-27	215	1986	11	NA	NA	33077	217	1987	1	2	1987-01-01	1987-01-30	30	1	1987-01-01	1987-01-30	30	NA	NA	NA	NA	NA	NA	NA	0	0	NA	NA	NA	NA
517	SEN	LOU	DIO	NA	OVI	ABDI	EWO	SNLOOV01700	W/P	M	NA	SNLOOV01251	6	2508	1	1	1	1986-11-27	215	1986	11	NA	NA	33078	218	1987	2	3	1987-01-31	1987-03-01	30	1	1987-01-31	1987-03-01	30	NA	NA	NA	NA	NA	NA	NA	0	0	NA	NA	NA	NA
518	SEN	LOU	DIO	NA	OVI	ABDI	EWO	SNLOOV01700	W/P	M	NA	SNLOOV01251	6	2508	1	1	1	1986-11-27	215	1986	11	NA	NA	33079	219	1987	3	4	1987-03-02	1987-04-01	31	1	1987-03-02	1987-04-01	31	NA	NA	NA	NA	NA	NA	NA	0	0	NA	NA	NA	NA
519	SEN	LOU	DIO	NA	OVI	ABDI	EWO	SNLOOV01700	W/P	M	NA	SNLOOV01251	6	2508	1	1	1	1986-11-27	215	1986	11	NA	NA	33080	220	1987	4	5	1987-04-02	1987-05-01	30	1	1987-04-02	1987-05-01	30	NA	NA	NA	NA	NA	NA	NA	0	0	NA	NA	NA	NA
520	SEN	LOU	DIO	NA	OVI	ABDI	EWO	SNLOOV01700	W/P	M	NA	SNLOOV01251	6	2508	1	1	1	1986-11-27	215	1986	11	NA	NA	33081	221	1987	5	6	1987-05-02	1987-06-01	31	1	1987-05-02	1987-06-01	31	NA	NA	NA	NA	NA	NA	NA	0	0	NA	NA	NA	NA
521	SEN	LOU	DIO	NA	OVI	ABDI	EWO	SNLOOV01700	W/P	M	NA	SNLOOV01251	6	2508	1	1	1	1986-11-27	215	1986	11	NA	NA	33082	222	1987	6	7	1987-06-02	1987-07-01	30	1	1987-06-02	1987-07-01	30	NA	NA	NA	NA	NA	NA	NA	0	0	NA	NA	NA	NA
522	SEN	LOU	DIO	NA	OVI	ABDI	EWO	SNLOOV01700	W/P	M	NA	SNLOOV01251	6	2508	1	1	1	1986-11-27	215	1986	11	NA	NA	33083	223	1987	7	8	1987-07-02	1987-07-31	30	1	1987-07-02	1987-07-31	30	NA	NA	NA	NA	NA	NA	NA	0	0	NA	NA	NA	NA
523	SEN	LOU	DIO	NA	OVI	ABDI	EWO	SNLOOV01700	W/P	M	NA	SNLOOV01251	6	2508	1	1	1	1986-11-27	215	1986	11	NA	NA	33084	224	1987	8	9	1987-08-01	1987-08-31	31	1	1987-08-01	1987-08-10	10	NA	NA	256	DPC	NA	NA	NA	0	0	NA	NA	NA	NA
524	SEN	LOU	DIO	NA	OVI	ABDI	EWO	SNLOOV01251	W/P	F	NA	NA	NA	NA	NA	NA	0	1980-01-15	133	1980	1	NA	NA	14859	174	1983	6	41	1983-06-02	1983-07-01	30	0	1983-07-01	1983-07-01	1	1263	BEG	NA	NA	NA	NA	NA	0	0	NA	NA	NA	NA
525	SEN	LOU	DIO	NA	OVI	ABDI	EWO	SNLOOV07278	W/P	M	NA	SNLOOV01251	5	2163	1	1	1	1985-12-17	204	1985	12	NA	NA	168961	207	1986	3	3	1986-03-02	1986-04-01	31	1	1986-03-02	1986-04-01	31	NA	NA	NA	NA	NA	NA	NA	0	0	NA	NA	NA	NA
526	SEN	LOU	DIO	NA	OVI	ABDI	EWO	SNLOOV01251	W/P	F	NA	NA	NA	NA	NA	NA	0	1980-01-15	133	1980	1	NA	NA	14861	176	1983	8	43	1983-08-01	1983-08-31	31	1	1983-08-01	1983-08-31	31	NA	NA	NA	NA	NA	NA	NA	0	0	NA	NA	NA	NA
527	SEN	LOU	DIO	NA	OVI	ABDI	EWO	SNLOOV07278	W/P	M	NA	SNLOOV01251	5	2163	1	1	1	1985-12-17	204	1985	12	NA	NA	168963	209	1986	5	5	1986-05-02	1986-06-01	31	1	1986-05-02	1986-06-01	31	NA	NA	NA	NA	NA	NA	NA	0	0	NA	NA	NA	NA
528	SEN	LOU	DIO	NA	OVI	ABDI	EWO	SNLOOV07278	W/P	M	NA	SNLOOV01251	5	2163	1	1	1	1985-12-17	204	1985	12	NA	NA	168964	210	1986	6	6	1986-06-02	1986-07-01	30	1	1986-06-02	1986-07-01	30	NA	NA	NA	NA	NA	NA	NA	0	0	NA	NA	NA	NA
529	SEN	LOU	DIO	NA	OVI	ABDI	EWO	SNLOOV07278	W/P	M	NA	SNLOOV01251	5	2163	1	1	1	1985-12-17	204	1985	12	NA	NA	168965	211	1986	7	7	1986-07-02	1986-07-31	30	1	1986-07-02	1986-07-31	30	NA	NA	NA	NA	NA	NA	NA	0	0	NA	NA	NA	NA
530	SEN	LOU	DIO	NA	OVI	ABDI	EWO	SNLOOV07278	W/P	M	NA	SNLOOV01251	5	2163	1	1	1	1985-12-17	204	1985	12	NA	NA	168966	212	1986	8	8	1986-08-01	1986-08-31	31	1	1986-08-01	1986-08-31	31	NA	NA	NA	NA	NA	NA	NA	0	0	NA	NA	NA	NA
531	SEN	LOU	DIO	NA	OVI	ABDI	EWO	SNLOOV07278	W/P	M	NA	SNLOOV01251	5	2163	1	1	1	1985-12-17	204	1985	12	NA	NA	168967	213	1986	9	9	1986-09-01	1986-09-30	30	1	1986-09-01	1986-09-30	30	NA	NA	NA	NA	NA	NA	NA	0	0	NA	NA	NA	NA
532	SEN	LOU	DIO	NA	OVI	ABDI	EWO	SNLOOV07278	W/P	M	NA	SNLOOV01251	5	2163	1	1	1	1985-12-17	204	1985	12	NA	NA	168968	214	1986	10	10	1986-10-01	1986-10-31	31	1	1986-10-01	1986-10-31	31	NA	NA	NA	NA	NA	NA	NA	0	0	NA	NA	NA	NA
533	SEN	LOU	DIO	NA	OVI	ABDI	EWO	SNLOOV07278	W/P	M	NA	SNLOOV01251	5	2163	1	1	1	1985-12-17	204	1985	12	NA	NA	168969	215	1986	11	11	1986-11-01	1986-11-30	30	1	1986-11-01	1986-11-30	30	NA	NA	NA	NA	NA	NA	NA	0	0	NA	NA	NA	NA
534	SEN	LOU	DIO	NA	OVI	ABDI	EWO	SNLOOV09567	W/P	F	NA	SNLOOV01047	2	791	1	1	1	1985-12-27	204	1985	12	NA	NA	211575	208	1986	4	4	1986-04-02	1986-05-01	30	1	1986-04-02	1986-05-01	30	NA	NA	NA	NA	NA	NA	NA	0	0	NA	NA	NA	NA
535	SEN	LOU	DIO	NA	OVI	ABDI	EWO	SNLOOV09567	W/P	F	NA	SNLOOV01047	2	791	1	1	1	1985-12-27	204	1985	12	NA	NA	211576	209	1986	5	5	1986-05-02	1986-06-01	31	1	1986-05-02	1986-06-01	31	NA	NA	NA	NA	NA	NA	NA	0	0	NA	NA	NA	NA
536	SEN	LOU	DIO	NA	OVI	ABDI	EWO	SNLOOV09567	W/P	F	NA	SNLOOV01047	2	791	1	1	1	1985-12-27	204	1985	12	NA	NA	211577	210	1986	6	6	1986-06-02	1986-07-01	30	1	1986-06-02	1986-07-01	30	NA	NA	NA	NA	NA	NA	NA	0	0	NA	NA	NA	NA
537	SEN	LOU	DIO	NA	OVI	ABDI	EWO	SNLOOV09567	W/P	F	NA	SNLOOV01047	2	791	1	1	1	1985-12-27	204	1985	12	NA	NA	211578	211	1986	7	7	1986-07-02	1986-07-31	30	1	1986-07-02	1986-07-31	30	NA	NA	NA	NA	NA	NA	NA	0	0	NA	NA	NA	NA
538	SEN	LOU	DIO	NA	OVI	ABDI	EWO	SNLOOV09567	W/P	F	NA	SNLOOV01047	2	791	1	1	1	1985-12-27	204	1985	12	NA	NA	211579	212	1986	8	8	1986-08-01	1986-08-31	31	1	1986-08-01	1986-08-31	31	NA	NA	NA	NA	NA	NA	NA	0	0	NA	NA	NA	NA
539	SEN	LOU	DIO	NA	OVI	ABDI	EWO	SNLOOV09567	W/P	F	NA	SNLOOV01047	2	791	1	1	1	1985-12-27	204	1985	12	NA	NA	211580	213	1986	9	9	1986-09-01	1986-09-30	30	1	1986-09-01	1986-09-30	30	NA	NA	NA	NA	NA	NA	NA	0	0	NA	NA	NA	NA
540	SEN	LOU	DIO	NA	OVI	ABDI	EWO	SNLOOV09567	W/P	F	NA	SNLOOV01047	2	791	1	1	1	1985-12-27	204	1985	12	NA	NA	211581	214	1986	10	10	1986-10-01	1986-10-31	31	1	1986-10-01	1986-10-31	31	NA	NA	NA	NA	NA	NA	NA	0	0	NA	NA	NA	NA
541	SEN	LOU	DIO	NA	OVI	ABDI	EWO	SNLOOV09567	W/P	F	NA	SNLOOV01047	2	791	1	1	1	1985-12-27	204	1985	12	NA	NA	211582	215	1986	11	11	1986-11-01	1986-11-30	30	1	1986-11-01	1986-11-20	20	NA	NA	328	SAL	NA	NA	NA	0	0	NA	NA	NA	NA
542	SEN	LOU	DIO	NA	OVI	ABDI	EWO	SNLOOV09568	W/P	M	NA	SNLOOV07883	4	1430	1	1	1	1985-12-15	204	1985	12	NA	NA	211583	204	1985	12	0	1985-12-01	1985-12-31	31	1	1985-12-15	1985-12-31	17	0	BIR	NA	NA	NA	NA	NA	0	0	NA	NA	NA	NA
543	SEN	LOU	DIO	NA	OVI	ABDI	EWO	SNLOOV09568	W/P	M	NA	SNLOOV07883	4	1430	1	1	1	1985-12-15	204	1985	12	NA	NA	211584	205	1986	1	1	1986-01-01	1986-01-30	30	1	1986-01-01	1986-01-30	30	NA	NA	NA	NA	NA	NA	NA	0	0	NA	NA	NA	NA
544	SEN	LOU	DIO	NA	OVI	ABDI	EWO	SNLOOV01701	W/P	M	NA	SNLOOV01003	4	2090	1	1	1	1986-12-04	216	1986	12	NA	NA	33104	223	1987	7	7	1987-07-02	1987-07-31	30	1	1987-07-02	1987-07-31	30	NA	NA	NA	NA	NA	NA	NA	0	0	NA	NA	NA	NA
545	SEN	LOU	DIO	NA	OVI	ABDI	EWO	SNLOOV01251	W/P	F	NA	NA	NA	NA	NA	NA	0	1980-01-15	133	1980	1	NA	NA	14879	194	1985	2	61	1985-01-31	1985-03-01	30	1	1985-01-31	1985-03-01	30	NA	NA	NA	NA	NA	NA	NA	1	0	1	1	4	1846
546	SEN	LOU	DIO	NA	OVI	ABDI	EWO	SNLOOV01701	W/P	M	NA	SNLOOV01003	4	2090	1	1	1	1986-12-04	216	1986	12	NA	NA	33106	224	1987	8	8	1987-08-01	1987-08-31	31	1	1987-08-01	1987-08-10	10	NA	NA	249	DPC	NA	NA	NA	0	0	NA	NA	NA	NA
547	SEN	LOU	DIO	NA	OVI	ABDI	EWO	SNLOOV01251	W/P	F	NA	NA	NA	NA	NA	NA	0	1980-01-15	133	1980	1	NA	NA	14881	196	1985	4	63	1985-04-02	1985-05-01	30	1	1985-04-02	1985-05-01	30	NA	NA	NA	NA	NA	NA	NA	0	0	NA	NA	NA	NA
548	SEN	LOU	DIO	NA	OVI	ABDI	EWO	SNLOOV01251	W/P	F	NA	NA	NA	NA	NA	NA	0	1980-01-15	133	1980	1	NA	NA	14882	197	1985	5	64	1985-05-02	1985-06-01	31	1	1985-05-02	1985-06-01	31	NA	NA	NA	NA	NA	NA	NA	0	0	NA	NA	NA	NA
549	SEN	LOU	DIO	NA	OVI	ABDI	EWO	SNLOOV07268	W/P	F	NA	NA	NA	NA	NA	NA	0	1982-09-15	165	1982	9	NA	NA	168859	181	1984	1	16	1984-01-01	1984-01-30	30	1	1984-01-01	1984-01-30	30	NA	NA	NA	NA	NA	NA	NA	0	0	NA	NA	NA	NA
550	SEN	LOU	DIO	NA	OVI	ABDI	EWO	SNLOOV01251	W/P	F	NA	NA	NA	NA	NA	NA	0	1980-01-15	133	1980	1	NA	NA	14884	199	1985	7	66	1985-07-02	1985-07-31	30	1	1985-07-02	1985-07-31	30	NA	NA	NA	NA	NA	NA	NA	0	0	NA	NA	NA	NA
551	SEN	LOU	DIO	NA	OVI	ABDI	EWO	SNLOOV01003	W/P	F	NA	NA	NA	NA	NA	NA	0	1981-03-15	147	1981	3	NA	NA	4600	206	1986	2	59	1986-01-31	1986-03-01	30	1	1986-01-31	1986-03-01	30	NA	NA	NA	NA	NA	NA	NA	0	0	NA	NA	NA	NA
552	SEN	LOU	DIO	NA	OVI	ABDI	EWO	SNLOOV01003	W/P	F	NA	NA	NA	NA	NA	NA	0	1981-03-15	147	1981	3	NA	NA	4601	207	1986	3	60	1986-03-02	1986-04-01	31	1	1986-03-02	1986-04-01	31	NA	NA	NA	NA	NA	NA	NA	0	0	NA	NA	NA	NA
553	SEN	LOU	DIO	NA	OVI	ABDI	EWO	SNLOOV01003	W/P	F	NA	NA	NA	NA	NA	NA	0	1981-03-15	147	1981	3	NA	NA	4602	208	1986	4	61	1986-04-02	1986-05-01	30	1	1986-04-02	1986-05-01	30	NA	NA	NA	NA	NA	NA	NA	0	0	NA	NA	NA	NA
554	SEN	LOU	DIO	NA	OVI	ABDI	EWO	SNLOOV09568	W/P	M	NA	SNLOOV07883	4	1430	1	1	1	1985-12-15	204	1985	12	NA	NA	211595	216	1986	12	12	1986-12-01	1986-12-31	31	1	1986-12-01	1986-12-11	11	NA	NA	361	SAL	NA	NA	NA	0	0	NA	NA	NA	NA
555	SEN	LOU	DIO	NA	OVI	ABDI	EWO	SNLOOV01251	W/P	F	NA	NA	NA	NA	NA	NA	0	1980-01-15	133	1980	1	NA	NA	14890	205	1986	1	72	1986-01-01	1986-01-30	30	1	1986-01-01	1986-01-30	30	NA	NA	NA	NA	NA	NA	NA	0	0	NA	NA	NA	NA
556	SEN	LOU	DIO	NA	OVI	ABDI	EWO	SNLOOV01251	W/P	F	NA	NA	NA	NA	NA	NA	0	1980-01-15	133	1980	1	NA	NA	14891	206	1986	2	73	1986-01-31	1986-03-01	30	1	1986-01-31	1986-03-01	30	NA	NA	NA	NA	NA	NA	NA	0	0	NA	NA	NA	NA
557	SEN	LOU	DIO	NA	OVI	ABDI	EWO	SNLOOV01251	W/P	F	NA	NA	NA	NA	NA	NA	0	1980-01-15	133	1980	1	NA	NA	14892	207	1986	3	74	1986-03-02	1986-04-01	31	1	1986-03-02	1986-04-01	31	NA	NA	NA	NA	NA	NA	NA	0	0	NA	NA	NA	NA
558	SEN	LOU	DIO	NA	OVI	ABDI	EWO	SNLOOV01251	W/P	F	NA	NA	NA	NA	NA	NA	0	1980-01-15	133	1980	1	NA	NA	14893	208	1986	4	75	1986-04-02	1986-05-01	30	1	1986-04-02	1986-05-01	30	NA	NA	NA	NA	NA	NA	NA	0	0	NA	NA	NA	NA
559	SEN	LOU	DIO	NA	OVI	ABDI	EWO	SNLOOV07277	W/P	F	NA	SNLOOV07883	2	758	1	1	1	1984-02-12	182	1984	2	NA	NA	168955	191	1984	11	9	1984-11-01	1984-11-30	30	1	1984-11-01	1984-11-30	30	NA	NA	NA	NA	NA	NA	NA	0	0	NA	NA	NA	NA
560	SEN	LOU	DIO	NA	OVI	ABDI	EWO	SNLOOV07277	W/P	F	NA	SNLOOV07883	2	758	1	1	1	1984-02-12	182	1984	2	NA	NA	168956	192	1984	12	10	1984-12-01	1984-12-31	31	1	1984-12-01	1984-12-31	31	NA	NA	NA	NA	NA	NA	NA	0	0	NA	NA	NA	NA
561	SEN	LOU	DIO	NA	OVI	ABDI	EWO	SNLOOV07277	W/P	F	NA	SNLOOV07883	2	758	1	1	1	1984-02-12	182	1984	2	NA	NA	168957	193	1985	1	11	1985-01-01	1985-01-30	30	1	1985-01-01	1985-01-24	24	NA	NA	347	SAL	NA	NA	NA	0	0	NA	NA	NA	NA
562	SEN	LOU	DIO	NA	OVI	ABDI	EWO	SNLOOV07278	W/P	M	NA	SNLOOV01251	5	2163	1	1	1	1985-12-17	204	1985	12	NA	NA	168958	204	1985	12	0	1985-12-01	1985-12-31	31	1	1985-12-17	1985-12-31	15	0	BIR	NA	NA	NA	NA	NA	0	0	NA	NA	NA	NA
563	SEN	LOU	DIO	NA	OVI	ABDI	EWO	SNLOOV07278	W/P	M	NA	SNLOOV01251	5	2163	1	1	1	1985-12-17	204	1985	12	NA	NA	168959	205	1986	1	1	1986-01-01	1986-01-30	30	1	1986-01-01	1986-01-30	30	NA	NA	NA	NA	NA	NA	NA	0	0	NA	NA	NA	NA
564	SEN	LOU	DIO	NA	OVI	ABDI	EWO	SNLOOV07278	W/P	M	NA	SNLOOV01251	5	2163	1	1	1	1985-12-17	204	1985	12	NA	NA	168960	206	1986	2	2	1986-01-31	1986-03-01	30	1	1986-01-31	1986-03-01	30	NA	NA	NA	NA	NA	NA	NA	0	0	NA	NA	NA	NA
565	SEN	LOU	DIO	NA	OVI	ABDI	EWO	SNLOOV01003	W/P	F	NA	NA	NA	NA	NA	NA	0	1981-03-15	147	1981	3	NA	NA	4614	220	1987	4	73	1987-04-02	1987-05-01	30	1	1987-04-02	1987-05-01	30	NA	NA	NA	NA	NA	NA	NA	0	0	NA	NA	NA	NA
566	SEN	LOU	DIO	NA	OVI	ABDI	EWO	SNLOOV07278	W/P	M	NA	SNLOOV01251	5	2163	1	1	1	1985-12-17	204	1985	12	NA	NA	168962	208	1986	4	4	1986-04-02	1986-05-01	30	1	1986-04-02	1986-05-01	30	NA	NA	NA	NA	NA	NA	NA	0	0	NA	NA	NA	NA
567	SEN	LOU	DIO	NA	OVI	ABDI	EWO	SNLOOV01003	W/P	F	NA	NA	NA	NA	NA	NA	0	1981-03-15	147	1981	3	NA	NA	4616	222	1987	6	75	1987-06-02	1987-07-01	30	1	1987-06-02	1987-07-01	30	NA	NA	NA	NA	NA	NA	NA	0	0	NA	NA	NA	NA
568	SEN	LOU	DIO	NA	OVI	ABDI	EWO	SNLOOV10035	W/P	F	NA	SNLOOV01003	3	1770	1	1	1	1986-01-18	205	1986	1	NA	NA	219304	208	1986	4	3	1986-04-02	1986-05-01	30	1	1986-04-02	1986-05-01	30	NA	NA	NA	NA	NA	NA	NA	0	0	NA	NA	NA	NA
569	SEN	LOU	DIO	NA	OVI	ABDI	EWO	SNLOOV10035	W/P	F	NA	SNLOOV01003	3	1770	1	1	1	1986-01-18	205	1986	1	NA	NA	219305	209	1986	5	4	1986-05-02	1986-06-01	31	1	1986-05-02	1986-06-01	31	NA	NA	NA	NA	NA	NA	NA	0	0	NA	NA	NA	NA
570	SEN	LOU	DIO	NA	OVI	ABDI	EWO	SNLOOV10035	W/P	F	NA	SNLOOV01003	3	1770	1	1	1	1986-01-18	205	1986	1	NA	NA	219306	210	1986	6	5	1986-06-02	1986-07-01	30	1	1986-06-02	1986-07-01	30	NA	NA	NA	NA	NA	NA	NA	0	0	NA	NA	NA	NA
571	SEN	LOU	DIO	NA	OVI	ABDI	EWO	SNLOOV01251	W/P	F	NA	NA	NA	NA	NA	NA	0	1980-01-15	133	1980	1	NA	NA	14865	180	1983	12	47	1983-12-01	1983-12-31	31	1	1983-12-01	1983-12-31	31	NA	NA	NA	NA	NA	NA	NA	0	0	NA	NA	NA	NA
572	SEN	LOU	DIO	NA	OVI	ABDI	EWO	SNLOOV01251	W/P	F	NA	NA	NA	NA	NA	NA	0	1980-01-15	133	1980	1	NA	NA	14866	181	1984	1	48	1984-01-01	1984-01-30	30	1	1984-01-01	1984-01-30	30	NA	NA	NA	NA	NA	NA	NA	0	0	NA	NA	NA	NA
573	SEN	LOU	DIO	NA	OVI	ABDI	EWO	SNLOOV01251	W/P	F	NA	NA	NA	NA	NA	NA	0	1980-01-15	133	1980	1	NA	NA	14867	182	1984	2	49	1984-01-31	1984-03-01	31	1	1984-01-31	1984-03-01	31	NA	NA	NA	NA	NA	NA	NA	0	0	NA	NA	NA	NA
574	SEN	LOU	DIO	NA	OVI	ABDI	EWO	SNLOOV07278	W/P	M	NA	SNLOOV01251	5	2163	1	1	1	1985-12-17	204	1985	12	NA	NA	168970	216	1986	12	12	1986-12-01	1986-12-31	31	1	1986-12-01	1986-12-31	31	NA	NA	NA	NA	NA	NA	NA	0	0	NA	NA	NA	NA
575	SEN	LOU	DIO	NA	OVI	ABDI	EWO	SNLOOV01003	W/P	F	NA	NA	NA	NA	NA	NA	0	1981-03-15	147	1981	3	NA	NA	4584	190	1984	10	43	1984-10-01	1984-10-31	31	1	1984-10-01	1984-10-31	31	NA	NA	NA	NA	NA	NA	NA	0	0	NA	NA	NA	NA
576	SEN	LOU	DIO	NA	OVI	ABDI	EWO	SNLOOV01003	W/P	F	NA	NA	NA	NA	NA	NA	0	1981-03-15	147	1981	3	NA	NA	4585	191	1984	11	44	1984-11-01	1984-11-30	30	1	1984-11-01	1984-11-30	30	NA	NA	NA	NA	NA	NA	NA	0	0	NA	NA	NA	NA
577	SEN	LOU	DIO	NA	OVI	ABDI	EWO	SNLOOV01003	W/P	F	NA	NA	NA	NA	NA	NA	0	1981-03-15	147	1981	3	NA	NA	4586	192	1984	12	45	1984-12-01	1984-12-31	31	1	1984-12-01	1984-12-31	31	NA	NA	NA	NA	NA	NA	NA	0	0	NA	NA	NA	NA
578	SEN	LOU	DIO	NA	OVI	ABDI	EWO	SNLOOV01003	W/P	F	NA	NA	NA	NA	NA	NA	0	1981-03-15	147	1981	3	NA	NA	4587	193	1985	1	46	1985-01-01	1985-01-30	30	1	1985-01-01	1985-01-30	30	NA	NA	NA	NA	NA	NA	NA	1	0	1	1	2	1416
579	SEN	LOU	DIO	NA	OVI	ABDI	EWO	SNLOOV01003	W/P	F	NA	NA	NA	NA	NA	NA	0	1981-03-15	147	1981	3	NA	NA	4588	194	1985	2	47	1985-01-31	1985-03-01	30	1	1985-01-31	1985-03-01	30	NA	NA	NA	NA	NA	NA	NA	0	0	NA	NA	NA	NA
580	SEN	LOU	DIO	NA	OVI	ABDI	EWO	SNLOOV01003	W/P	F	NA	NA	NA	NA	NA	NA	0	1981-03-15	147	1981	3	NA	NA	4589	195	1985	3	48	1985-03-02	1985-04-01	31	1	1985-03-02	1985-04-01	31	NA	NA	NA	NA	NA	NA	NA	0	0	NA	NA	NA	NA
581	SEN	LOU	DIO	NA	OVI	ABDI	EWO	SNLOOV01003	W/P	F	NA	NA	NA	NA	NA	NA	0	1981-03-15	147	1981	3	NA	NA	4590	196	1985	4	49	1985-04-02	1985-05-01	30	1	1985-04-02	1985-05-01	30	NA	NA	NA	NA	NA	NA	NA	0	0	NA	NA	NA	NA
582	SEN	LOU	DIO	NA	OVI	ABDI	EWO	SNLOOV01003	W/P	F	NA	NA	NA	NA	NA	NA	0	1981-03-15	147	1981	3	NA	NA	4591	197	1985	5	50	1985-05-02	1985-06-01	31	1	1985-05-02	1985-06-01	31	NA	NA	NA	NA	NA	NA	NA	0	0	NA	NA	NA	NA
583	SEN	LOU	DIO	NA	OVI	ABDI	EWO	SNLOOV01003	W/P	F	NA	NA	NA	NA	NA	NA	0	1981-03-15	147	1981	3	NA	NA	4592	198	1985	6	51	1985-06-02	1985-07-01	30	1	1985-06-02	1985-07-01	30	NA	NA	NA	NA	NA	NA	NA	0	0	NA	NA	NA	NA
584	SEN	LOU	DIO	NA	OVI	ABDI	EWO	SNLOOV07267	W/P	F	NA	SNLOOV07264	NA	1249	NA	NA	0	1982-08-15	164	1982	8	NA	NA	168854	194	1985	2	30	1985-01-31	1985-03-01	30	1	1985-01-31	1985-02-21	22	NA	NA	921	SAL	NA	NA	NA	0	0	NA	NA	NA	NA
585	SEN	LOU	DIO	NA	OVI	ABDI	EWO	SNLOOV07268	W/P	F	NA	NA	NA	NA	NA	NA	0	1982-09-15	165	1982	9	NA	NA	168855	177	1983	9	12	1983-09-01	1983-09-30	30	0	1983-09-15	1983-09-30	16	365	PUR	NA	NA	NA	NA	NA	0	0	NA	NA	NA	NA
586	SEN	LOU	DIO	NA	OVI	ABDI	EWO	SNLOOV07268	W/P	F	NA	NA	NA	NA	NA	NA	0	1982-09-15	165	1982	9	NA	NA	168856	178	1983	10	13	1983-10-01	1983-10-31	31	1	1983-10-01	1983-10-31	31	NA	NA	NA	NA	NA	NA	NA	0	0	NA	NA	NA	NA
587	SEN	LOU	DIO	NA	OVI	ABDI	EWO	SNLOOV07268	W/P	F	NA	NA	NA	NA	NA	NA	0	1982-09-15	165	1982	9	NA	NA	168857	179	1983	11	14	1983-11-01	1983-11-30	30	1	1983-11-01	1983-11-30	30	NA	NA	NA	NA	NA	NA	NA	0	0	NA	NA	NA	NA
588	SEN	LOU	DIO	NA	OVI	ABDI	EWO	SNLOOV07268	W/P	F	NA	NA	NA	NA	NA	NA	0	1982-09-15	165	1982	9	NA	NA	168858	180	1983	12	15	1983-12-01	1983-12-31	31	1	1983-12-01	1983-12-31	31	NA	NA	NA	NA	NA	NA	NA	0	0	NA	NA	NA	NA
589	SEN	LOU	DIO	NA	OVI	ABDI	EWO	SNLOOV07279	W/P	F	NA	SNLOOV01045	NA	350	NA	NA	0	1984-12-30	192	1984	12	NA	NA	168982	193	1985	1	1	1985-01-01	1985-01-30	30	1	1985-01-01	1985-01-30	30	NA	NA	NA	NA	NA	NA	NA	0	0	NA	NA	NA	NA
590	SEN	LOU	DIO	NA	OVI	ABDI	EWO	SNLOOV07268	W/P	F	NA	NA	NA	NA	NA	NA	0	1982-09-15	165	1982	9	NA	NA	168860	182	1984	2	17	1984-01-31	1984-03-01	31	1	1984-01-31	1984-02-23	24	NA	NA	526	SAL	NA	NA	NA	0	0	NA	NA	NA	NA
591	SEN	LOU	DIO	NA	OVI	ABDI	EWO	SNLOOV07269	W/P	F	NA	SNLOOV01251	4	1846	1	1	1	1985-02-03	194	1985	2	NA	NA	168861	194	1985	2	0	1985-01-31	1985-03-01	30	1	1985-02-03	1985-03-01	27	0	BIR	NA	NA	NA	NA	NA	0	0	NA	NA	NA	NA
592	SEN	LOU	DIO	NA	OVI	ABDI	EWO	SNLOOV07269	W/P	F	NA	SNLOOV01251	4	1846	1	1	1	1985-02-03	194	1985	2	NA	NA	168862	195	1985	3	1	1985-03-02	1985-04-01	31	1	1985-03-02	1985-04-01	31	NA	NA	NA	NA	NA	NA	NA	0	0	NA	NA	NA	NA
593	SEN	LOU	DIO	NA	OVI	ABDI	EWO	SNLOOV01251	W/P	F	NA	NA	NA	NA	NA	NA	0	1980-01-15	133	1980	1	NA	NA	14887	202	1985	10	69	1985-10-01	1985-10-31	31	1	1985-10-01	1985-10-31	31	NA	NA	NA	NA	NA	NA	NA	0	0	NA	NA	NA	NA
594	SEN	LOU	DIO	NA	OVI	ABDI	EWO	SNLOOV01003	W/P	F	NA	NA	NA	NA	NA	NA	0	1981-03-15	147	1981	3	NA	NA	4603	209	1986	5	62	1986-05-02	1986-06-01	31	1	1986-05-02	1986-06-01	31	NA	NA	NA	NA	NA	NA	NA	0	0	NA	NA	NA	NA
595	SEN	LOU	DIO	NA	OVI	ABDI	EWO	SNLOOV01003	W/P	F	NA	NA	NA	NA	NA	NA	0	1981-03-15	147	1981	3	NA	NA	4604	210	1986	6	63	1986-06-02	1986-07-01	30	1	1986-06-02	1986-07-01	30	NA	NA	NA	NA	NA	NA	NA	0	0	NA	NA	NA	NA
596	SEN	LOU	DIO	NA	OVI	ABDI	EWO	SNLOOV01003	W/P	F	NA	NA	NA	NA	NA	NA	0	1981-03-15	147	1981	3	NA	NA	4605	211	1986	7	64	1986-07-02	1986-07-31	30	1	1986-07-02	1986-07-31	30	NA	NA	NA	NA	NA	NA	NA	0	0	NA	NA	NA	NA
597	SEN	LOU	DIO	NA	OVI	ABDI	EWO	SNLOOV01003	W/P	F	NA	NA	NA	NA	NA	NA	0	1981-03-15	147	1981	3	NA	NA	4606	212	1986	8	65	1986-08-01	1986-08-31	31	1	1986-08-01	1986-08-31	31	NA	NA	NA	NA	NA	NA	NA	0	0	NA	NA	NA	NA
598	SEN	LOU	DIO	NA	OVI	ABDI	EWO	SNLOOV01003	W/P	F	NA	NA	NA	NA	NA	NA	0	1981-03-15	147	1981	3	NA	NA	4607	213	1986	9	66	1986-09-01	1986-09-30	30	1	1986-09-01	1986-09-30	30	NA	NA	NA	NA	NA	NA	NA	0	0	NA	NA	NA	NA
599	SEN	LOU	DIO	NA	OVI	ABDI	EWO	SNLOOV01003	W/P	F	NA	NA	NA	NA	NA	NA	0	1981-03-15	147	1981	3	NA	NA	4608	214	1986	10	67	1986-10-01	1986-10-31	31	1	1986-10-01	1986-10-31	31	NA	NA	NA	NA	NA	NA	NA	0	0	NA	NA	NA	NA
600	SEN	LOU	DIO	NA	OVI	ABDI	EWO	SNLOOV01003	W/P	F	NA	NA	NA	NA	NA	NA	0	1981-03-15	147	1981	3	NA	NA	4609	215	1986	11	68	1986-11-01	1986-11-30	30	1	1986-11-01	1986-11-30	30	NA	NA	NA	NA	NA	NA	NA	0	0	NA	NA	NA	NA
601	SEN	LOU	DIO	NA	OVI	ABDI	EWO	SNLOOV01003	W/P	F	NA	NA	NA	NA	NA	NA	0	1981-03-15	147	1981	3	NA	NA	4610	216	1986	12	69	1986-12-01	1986-12-31	31	1	1986-12-01	1986-12-31	31	NA	NA	NA	NA	NA	NA	NA	1	0	1	1	4	2090
602	SEN	LOU	DIO	NA	OVI	ABDI	EWO	SNLOOV01003	W/P	F	NA	NA	NA	NA	NA	NA	0	1981-03-15	147	1981	3	NA	NA	4611	217	1987	1	70	1987-01-01	1987-01-30	30	1	1987-01-01	1987-01-30	30	NA	NA	NA	NA	NA	NA	NA	0	0	NA	NA	NA	NA
603	SEN	LOU	DIO	NA	OVI	ABDI	EWO	SNLOOV01003	W/P	F	NA	NA	NA	NA	NA	NA	0	1981-03-15	147	1981	3	NA	NA	4612	218	1987	2	71	1987-01-31	1987-03-01	30	1	1987-01-31	1987-03-01	30	NA	NA	NA	NA	NA	NA	NA	0	0	NA	NA	NA	NA
604	SEN	LOU	DIO	NA	OVI	ABDI	EWO	SNLOOV01003	W/P	F	NA	NA	NA	NA	NA	NA	0	1981-03-15	147	1981	3	NA	NA	4613	219	1987	3	72	1987-03-02	1987-04-01	31	1	1987-03-02	1987-04-01	31	NA	NA	NA	NA	NA	NA	NA	0	0	NA	NA	NA	NA
605	SEN	LOU	DIO	NA	OVI	ABDI	EWO	SNLOOV01251	W/P	F	NA	NA	NA	NA	NA	NA	0	1980-01-15	133	1980	1	NA	NA	14899	214	1986	10	81	1986-10-01	1986-10-31	31	1	1986-10-01	1986-10-31	31	NA	NA	NA	NA	NA	NA	NA	0	0	NA	NA	NA	NA
606	SEN	LOU	DIO	NA	OVI	ABDI	EWO	SNLOOV01003	W/P	F	NA	NA	NA	NA	NA	NA	0	1981-03-15	147	1981	3	NA	NA	4615	221	1987	5	74	1987-05-02	1987-06-01	31	1	1987-05-02	1987-06-01	31	NA	NA	NA	NA	NA	NA	NA	0	0	NA	NA	NA	NA
607	SEN	LOU	DIO	NA	OVI	ABDI	EWO	SNLOOV01251	W/P	F	NA	NA	NA	NA	NA	NA	0	1980-01-15	133	1980	1	NA	NA	14901	216	1986	12	83	1986-12-01	1986-12-31	31	1	1986-12-01	1986-12-31	31	NA	NA	NA	NA	NA	NA	NA	0	0	NA	NA	NA	NA
608	SEN	LOU	DIO	NA	OVI	ABDI	EWO	SNLOOV01251	W/P	F	NA	NA	NA	NA	NA	NA	0	1980-01-15	133	1980	1	NA	NA	14902	217	1987	1	84	1987-01-01	1987-01-30	30	1	1987-01-01	1987-01-30	30	NA	NA	NA	NA	NA	NA	NA	0	0	NA	NA	NA	NA
609	SEN	LOU	DIO	NA	OVI	ABDI	EWO	SNLOOV01251	W/P	F	NA	NA	NA	NA	NA	NA	0	1980-01-15	133	1980	1	NA	NA	14903	218	1987	2	85	1987-01-31	1987-03-01	30	1	1987-01-31	1987-03-01	30	NA	NA	NA	NA	NA	NA	NA	0	0	NA	NA	NA	NA
610	SEN	LOU	DIO	NA	OVI	ABDI	EWO	SNLOOV01251	W/P	F	NA	NA	NA	NA	NA	NA	0	1980-01-15	133	1980	1	NA	NA	14904	219	1987	3	86	1987-03-02	1987-04-01	31	1	1987-03-02	1987-04-01	31	NA	NA	NA	NA	NA	NA	NA	0	0	NA	NA	NA	NA
611	SEN	LOU	DIO	NA	OVI	ABDI	EWO	SNLOOV01251	W/P	F	NA	NA	NA	NA	NA	NA	0	1980-01-15	133	1980	1	NA	NA	14905	220	1987	4	87	1987-04-02	1987-05-01	30	1	1987-04-02	1987-05-01	30	NA	NA	NA	NA	NA	NA	NA	0	0	NA	NA	NA	NA
612	SEN	LOU	DIO	NA	OVI	ABDI	EWO	SNLOOV01251	W/P	F	NA	NA	NA	NA	NA	NA	0	1980-01-15	133	1980	1	NA	NA	14906	221	1987	5	88	1987-05-02	1987-06-01	31	1	1987-05-02	1987-06-01	31	NA	NA	NA	NA	NA	NA	NA	0	0	NA	NA	NA	NA
613	SEN	LOU	DIO	NA	OVI	ABDI	EWO	SNLOOV01251	W/P	F	NA	NA	NA	NA	NA	NA	0	1980-01-15	133	1980	1	NA	NA	14907	222	1987	6	89	1987-06-02	1987-07-01	30	1	1987-06-02	1987-07-01	30	NA	NA	NA	NA	NA	NA	NA	0	0	NA	NA	NA	NA
614	SEN	LOU	DIO	NA	OVI	ABDI	EWO	SNLOOV01251	W/P	F	NA	NA	NA	NA	NA	NA	0	1980-01-15	133	1980	1	NA	NA	14868	183	1984	3	50	1984-03-02	1984-03-31	30	1	1984-03-02	1984-03-31	30	NA	NA	NA	NA	NA	NA	NA	0	0	NA	NA	NA	NA
615	SEN	LOU	DIO	NA	OVI	ABDI	EWO	SNLOOV01251	W/P	F	NA	NA	NA	NA	NA	NA	0	1980-01-15	133	1980	1	NA	NA	14869	184	1984	4	51	1984-04-01	1984-05-01	31	1	1984-04-01	1984-05-01	31	NA	NA	NA	NA	NA	NA	NA	0	0	NA	NA	NA	NA
616	SEN	LOU	DIO	NA	OVI	ABDI	EWO	SNLOOV01251	W/P	F	NA	NA	NA	NA	NA	NA	0	1980-01-15	133	1980	1	NA	NA	14870	185	1984	5	52	1984-05-02	1984-05-31	30	1	1984-05-02	1984-05-31	30	NA	NA	NA	NA	NA	NA	NA	0	0	NA	NA	NA	NA
617	SEN	LOU	DIO	NA	OVI	ABDI	EWO	SNLOOV01701	W/P	M	NA	SNLOOV01003	4	2090	1	1	1	1986-12-04	216	1986	12	NA	NA	33097	216	1986	12	0	1986-12-01	1986-12-31	31	1	1986-12-04	1986-12-31	28	0	BIR	NA	NA	NA	NA	NA	0	0	NA	NA	NA	NA
618	SEN	LOU	DIO	NA	OVI	ABDI	EWO	SNLOOV01730	W/P	F	NA	SNLOOV07883	5	1744	1	1	1	1986-10-25	214	1986	10	NA	NA	34391	217	1987	1	3	1987-01-01	1987-01-30	30	1	1987-01-01	1987-01-30	30	NA	NA	NA	NA	NA	NA	NA	0	0	NA	NA	NA	NA
619	SEN	LOU	DIO	NA	OVI	ABDI	EWO	SNLOOV01730	W/P	F	NA	SNLOOV07883	5	1744	1	1	1	1986-10-25	214	1986	10	NA	NA	34392	218	1987	2	4	1987-01-31	1987-03-01	30	1	1987-01-31	1987-03-01	30	NA	NA	NA	NA	NA	NA	NA	0	0	NA	NA	NA	NA
620	SEN	LOU	DIO	NA	OVI	ABDI	EWO	SNLOOV01730	W/P	F	NA	SNLOOV07883	5	1744	1	1	1	1986-10-25	214	1986	10	NA	NA	34393	219	1987	3	5	1987-03-02	1987-04-01	31	1	1987-03-02	1987-04-01	31	NA	NA	NA	NA	NA	NA	NA	0	0	NA	NA	NA	NA
621	SEN	LOU	DIO	NA	OVI	ABDI	EWO	SNLOOV01701	W/P	M	NA	SNLOOV01003	4	2090	1	1	1	1986-12-04	216	1986	12	NA	NA	33101	220	1987	4	4	1987-04-02	1987-05-01	30	1	1987-04-02	1987-05-01	30	NA	NA	NA	NA	NA	NA	NA	0	0	NA	NA	NA	NA
622	SEN	LOU	DIO	NA	OVI	ABDI	EWO	SNLOOV01701	W/P	M	NA	SNLOOV01003	4	2090	1	1	1	1986-12-04	216	1986	12	NA	NA	33102	221	1987	5	5	1987-05-02	1987-06-01	31	1	1987-05-02	1987-06-01	31	NA	NA	NA	NA	NA	NA	NA	0	0	NA	NA	NA	NA
623	SEN	LOU	DIO	NA	OVI	ABDI	EWO	SNLOOV01701	W/P	M	NA	SNLOOV01003	4	2090	1	1	1	1986-12-04	216	1986	12	NA	NA	33103	222	1987	6	6	1987-06-02	1987-07-01	30	1	1987-06-02	1987-07-01	30	NA	NA	NA	NA	NA	NA	NA	0	0	NA	NA	NA	NA
624	SEN	LOU	DIO	NA	OVI	ABDI	EWO	SNLOOV07264	W/P	F	NA	NA	NA	NA	NA	NA	0	1979-03-15	123	1979	3	NA	NA	168815	184	1984	4	61	1984-04-01	1984-05-01	31	1	1984-04-01	1984-05-01	31	NA	NA	NA	NA	NA	NA	NA	0	0	NA	NA	NA	NA
625	SEN	LOU	DIO	NA	OVI	ABDI	EWO	SNLOOV07264	W/P	F	NA	NA	NA	NA	NA	NA	0	1979-03-15	123	1979	3	NA	NA	168816	185	1984	5	62	1984-05-02	1984-05-31	30	1	1984-05-02	1984-05-31	30	NA	NA	NA	NA	NA	NA	NA	0	0	NA	NA	NA	NA
626	SEN	LOU	DIO	NA	OVI	ABDI	EWO	SNLOOV07264	W/P	F	NA	NA	NA	NA	NA	NA	0	1979-03-15	123	1979	3	NA	NA	168817	186	1984	6	63	1984-06-01	1984-07-01	31	1	1984-06-01	1984-07-01	31	NA	NA	NA	NA	NA	NA	NA	0	0	NA	NA	NA	NA
627	SEN	LOU	DIO	NA	OVI	ABDI	EWO	SNLOOV07264	W/P	F	NA	NA	NA	NA	NA	NA	0	1979-03-15	123	1979	3	NA	NA	168818	187	1984	7	64	1984-07-02	1984-07-31	30	1	1984-07-02	1984-07-31	30	NA	NA	NA	NA	NA	NA	NA	0	0	NA	NA	NA	NA
628	SEN	LOU	DIO	NA	OVI	ABDI	EWO	SNLOOV01251	W/P	F	NA	NA	NA	NA	NA	NA	0	1980-01-15	133	1980	1	NA	NA	14880	195	1985	3	62	1985-03-02	1985-04-01	31	1	1985-03-02	1985-04-01	31	NA	NA	NA	NA	NA	NA	NA	0	0	NA	NA	NA	NA
629	SEN	LOU	DIO	NA	OVI	ABDI	EWO	SNLOOV01251	W/P	F	NA	NA	NA	NA	NA	NA	0	1980-01-15	133	1980	1	NA	NA	14896	211	1986	7	78	1986-07-02	1986-07-31	30	1	1986-07-02	1986-07-31	30	NA	NA	NA	NA	NA	NA	NA	0	0	NA	NA	NA	NA
630	SEN	LOU	DIO	NA	OVI	ABDI	EWO	SNLOOV07279	W/P	F	NA	SNLOOV01045	NA	350	NA	NA	0	1984-12-30	192	1984	12	NA	NA	168983	194	1985	2	2	1985-01-31	1985-03-01	30	1	1985-01-31	1985-03-01	30	NA	NA	NA	NA	NA	NA	NA	0	0	NA	NA	NA	NA
631	SEN	LOU	DIO	NA	OVI	ABDI	EWO	SNLOOV07279	W/P	F	NA	SNLOOV01045	NA	350	NA	NA	0	1984-12-30	192	1984	12	NA	NA	168984	195	1985	3	3	1985-03-02	1985-04-01	31	1	1985-03-02	1985-04-01	31	NA	NA	NA	NA	NA	NA	NA	0	0	NA	NA	NA	NA
632	SEN	LOU	DIO	NA	OVI	ABDI	EWO	SNLOOV07279	W/P	F	NA	SNLOOV01045	NA	350	NA	NA	0	1984-12-30	192	1984	12	NA	NA	168985	196	1985	4	4	1985-04-02	1985-05-01	30	1	1985-04-02	1985-05-01	30	NA	NA	NA	NA	NA	NA	NA	0	0	NA	NA	NA	NA
633	SEN	LOU	DIO	NA	OVI	ABDI	EWO	SNLOOV07269	W/P	F	NA	SNLOOV01251	4	1846	1	1	1	1985-02-03	194	1985	2	NA	NA	168863	196	1985	4	2	1985-04-02	1985-05-01	30	1	1985-04-02	1985-05-01	30	NA	NA	NA	NA	NA	NA	NA	0	0	NA	NA	NA	NA
634	SEN	LOU	DIO	NA	OVI	ABDI	EWO	SNLOOV01251	W/P	F	NA	NA	NA	NA	NA	NA	0	1980-01-15	133	1980	1	NA	NA	14888	203	1985	11	70	1985-11-01	1985-11-30	30	1	1985-11-01	1985-11-30	30	NA	NA	NA	NA	NA	NA	NA	0	0	NA	NA	NA	NA
635	SEN	LOU	DIO	NA	OVI	ABDI	EWO	SNLOOV01251	W/P	F	NA	NA	NA	NA	NA	NA	0	1980-01-15	133	1980	1	NA	NA	14889	204	1985	12	71	1985-12-01	1985-12-31	31	1	1985-12-01	1985-12-31	31	NA	NA	NA	NA	NA	NA	NA	1	0	1	1	5	2163
636	SEN	LOU	DIO	NA	OVI	ABDI	EWO	SNLOOV07270	W/P	F	NA	NA	NA	NA	NA	NA	0	1982-12-15	168	1982	12	NA	NA	168866	179	1983	11	11	1983-11-01	1983-11-30	30	1	1983-11-01	1983-11-30	30	NA	NA	NA	NA	NA	NA	NA	0	0	NA	NA	NA	NA
637	SEN	LOU	DIO	NA	OVI	ABDI	EWO	SNLOOV07270	W/P	F	NA	NA	NA	NA	NA	NA	0	1982-12-15	168	1982	12	NA	NA	168867	180	1983	12	12	1983-12-01	1983-12-31	31	1	1983-12-01	1983-12-31	31	NA	NA	NA	NA	NA	NA	NA	0	0	NA	NA	NA	NA
638	SEN	LOU	DIO	NA	OVI	ABDI	EWO	SNLOOV07882	W/P	F	NA	SNLOOV01251	NA	1155	NA	NA	0	1983-03-15	171	1983	3	NA	NA	182682	177	1983	9	6	1983-09-01	1983-09-30	30	1	1983-09-01	1983-09-30	30	NA	NA	NA	NA	NA	NA	NA	0	0	NA	NA	NA	NA
639	SEN	LOU	DIO	NA	OVI	ABDI	EWO	SNLOOV07882	W/P	F	NA	SNLOOV01251	NA	1155	NA	NA	0	1983-03-15	171	1983	3	NA	NA	182683	178	1983	10	7	1983-10-01	1983-10-31	31	1	1983-10-01	1983-10-31	31	NA	NA	NA	NA	NA	NA	NA	0	0	NA	NA	NA	NA
640	SEN	LOU	DIO	NA	OVI	ABDI	EWO	SNLOOV01251	W/P	F	NA	NA	NA	NA	NA	NA	0	1980-01-15	133	1980	1	NA	NA	14894	209	1986	5	76	1986-05-02	1986-06-01	31	1	1986-05-02	1986-06-01	31	NA	NA	NA	NA	NA	NA	NA	0	0	NA	NA	NA	NA
641	SEN	LOU	DIO	NA	OVI	ABDI	EWO	SNLOOV01251	W/P	F	NA	NA	NA	NA	NA	NA	0	1980-01-15	133	1980	1	NA	NA	14895	210	1986	6	77	1986-06-02	1986-07-01	30	1	1986-06-02	1986-07-01	30	NA	NA	NA	NA	NA	NA	NA	0	0	NA	NA	NA	NA
642	SEN	LOU	DIO	NA	OVI	ABDI	EWO	SNLOOV01251	W/P	F	NA	NA	NA	NA	NA	NA	0	1980-01-15	133	1980	1	NA	NA	14909	224	1987	8	91	1987-08-01	1987-08-31	31	1	1987-08-01	1987-08-10	10	NA	NA	2764	DPC	NA	NA	NA	0	0	NA	NA	NA	NA
643	SEN	LOU	DIO	NA	OVI	ABDI	EWO	SNLOOV01251	W/P	F	NA	NA	NA	NA	NA	NA	0	1980-01-15	133	1980	1	NA	NA	14897	212	1986	8	79	1986-08-01	1986-08-31	31	1	1986-08-01	1986-08-31	31	NA	NA	NA	NA	NA	NA	NA	0	0	NA	NA	NA	NA
644	SEN	LOU	DIO	NA	OVI	ABDI	EWO	SNLOOV01251	W/P	F	NA	NA	NA	NA	NA	NA	0	1980-01-15	133	1980	1	NA	NA	14898	213	1986	9	80	1986-09-01	1986-09-30	30	1	1986-09-01	1986-09-30	30	NA	NA	NA	NA	NA	NA	NA	0	0	NA	NA	NA	NA
645	SEN	LOU	DIO	NA	OVI	ABDI	EWO	SNLOOV07882	W/P	F	NA	SNLOOV01251	NA	1155	NA	NA	0	1983-03-15	171	1983	3	NA	NA	182688	183	1984	3	12	1984-03-02	1984-03-31	30	1	1984-03-02	1984-03-31	30	NA	NA	NA	NA	NA	NA	NA	0	0	NA	NA	NA	NA
646	SEN	LOU	DIO	NA	OVI	ABDI	EWO	SNLOOV01251	W/P	F	NA	NA	NA	NA	NA	NA	0	1980-01-15	133	1980	1	NA	NA	14900	215	1986	11	82	1986-11-01	1986-11-30	30	1	1986-11-01	1986-11-30	30	NA	NA	NA	NA	NA	NA	NA	1	0	1	1	6	2508
647	SEN	LOU	DIO	NA	OVI	ABDI	EWO	SNLOOV10035	W/P	F	NA	SNLOOV01003	3	1770	1	1	1	1986-01-18	205	1986	1	NA	NA	219302	206	1986	2	1	1986-01-31	1986-03-01	30	1	1986-01-31	1986-03-01	30	NA	NA	NA	NA	NA	NA	NA	0	0	NA	NA	NA	NA
648	SEN	LOU	DIO	NA	OVI	ABDI	EWO	SNLOOV10035	W/P	F	NA	SNLOOV01003	3	1770	1	1	1	1986-01-18	205	1986	1	NA	NA	219303	207	1986	3	2	1986-03-02	1986-04-01	31	1	1986-03-02	1986-04-01	31	NA	NA	NA	NA	NA	NA	NA	0	0	NA	NA	NA	NA
649	SEN	LOU	DIO	NA	OVI	ABDI	EWO	SNLOOV00302	W/P	M	NA	SNLOOV01003	NA	610	NA	NA	0	1982-11-15	167	1982	11	NA	NA	1916	181	1984	1	14	1984-01-01	1984-01-30	30	1	1984-01-01	1984-01-30	30	NA	NA	NA	NA	NA	NA	NA	0	0	NA	NA	NA	NA
650	SEN	LOU	DIO	NA	OVI	ABDI	EWO	SNLOOV07882	W/P	F	NA	SNLOOV01251	NA	1155	NA	NA	0	1983-03-15	171	1983	3	NA	NA	182693	188	1984	8	17	1984-08-01	1984-08-31	31	1	1984-08-01	1984-08-16	16	NA	NA	520	SAL	NA	NA	NA	0	0	NA	NA	NA	NA
651	SEN	LOU	DIO	NA	OVI	ABDI	EWO	SNLOOV07278	W/P	M	NA	SNLOOV01251	5	2163	1	1	1	1985-12-17	204	1985	12	NA	NA	168977	223	1987	7	19	1987-07-02	1987-07-31	30	1	1987-07-02	1987-07-31	30	NA	NA	NA	NA	NA	NA	NA	0	0	NA	NA	NA	NA
652	SEN	LOU	DIO	NA	OVI	ABDI	EWO	SNLOOV07278	W/P	M	NA	SNLOOV01251	5	2163	1	1	1	1985-12-17	204	1985	12	NA	NA	168978	224	1987	8	20	1987-08-01	1987-08-31	31	1	1987-08-01	1987-08-31	31	NA	NA	NA	NA	NA	NA	NA	0	0	NA	NA	NA	NA
653	SEN	LOU	DIO	NA	OVI	ABDI	EWO	SNLOOV00301	W/P	F	NA	SNLOOV07265	1	1675	1	1	1	1983-12-15	180	1983	12	NA	NA	1906	180	1983	12	0	1983-12-01	1983-12-31	31	1	1983-12-15	1983-12-31	17	0	BIR	NA	NA	NA	NA	NA	0	0	NA	NA	NA	NA
654	SEN	LOU	DIO	NA	OVI	ABDI	EWO	SNLOOV01251	W/P	F	NA	NA	NA	NA	NA	NA	0	1980-01-15	133	1980	1	NA	NA	14908	223	1987	7	90	1987-07-02	1987-07-31	30	1	1987-07-02	1987-07-31	30	NA	NA	NA	NA	NA	NA	NA	0	0	NA	NA	NA	NA
655	SEN	LOU	DIO	NA	OVI	ABDI	EWO	SNLOOV07279	W/P	F	NA	SNLOOV01045	NA	350	NA	NA	0	1984-12-30	192	1984	12	NA	NA	168981	192	1984	12	0	1984-12-01	1984-12-31	31	0	1984-12-30	1984-12-31	2	0	BEG	NA	NA	NA	NA	NA	0	0	NA	NA	NA	NA
656	SEN	LOU	DIO	NA	OVI	ABDI	EWO	SNLOOV00302	W/P	M	NA	SNLOOV01003	NA	610	NA	NA	0	1982-11-15	167	1982	11	NA	NA	1910	175	1983	7	8	1983-07-02	1983-07-31	30	1	1983-07-02	1983-07-31	30	NA	NA	NA	NA	NA	NA	NA	0	0	NA	NA	NA	NA
657	SEN	LOU	DIO	NA	OVI	ABDI	EWO	SNLOOV00302	W/P	M	NA	SNLOOV01003	NA	610	NA	NA	0	1982-11-15	167	1982	11	NA	NA	1911	176	1983	8	9	1983-08-01	1983-08-31	31	1	1983-08-01	1983-08-31	31	NA	NA	NA	NA	NA	NA	NA	0	0	NA	NA	NA	NA
658	SEN	LOU	DIO	NA	OVI	ABDI	EWO	SNLOOV01701	W/P	M	NA	SNLOOV01003	4	2090	1	1	1	1986-12-04	216	1986	12	NA	NA	33098	217	1987	1	1	1987-01-01	1987-01-30	30	1	1987-01-01	1987-01-30	30	NA	NA	NA	NA	NA	NA	NA	0	0	NA	NA	NA	NA
659	SEN	LOU	DIO	NA	OVI	ABDI	EWO	SNLOOV01701	W/P	M	NA	SNLOOV01003	4	2090	1	1	1	1986-12-04	216	1986	12	NA	NA	33099	218	1987	2	2	1987-01-31	1987-03-01	30	1	1987-01-31	1987-03-01	30	NA	NA	NA	NA	NA	NA	NA	0	0	NA	NA	NA	NA
660	SEN	LOU	DIO	NA	OVI	ABDI	EWO	SNLOOV01701	W/P	M	NA	SNLOOV01003	4	2090	1	1	1	1986-12-04	216	1986	12	NA	NA	33100	219	1987	3	3	1987-03-02	1987-04-01	31	1	1987-03-02	1987-04-01	31	NA	NA	NA	NA	NA	NA	NA	0	0	NA	NA	NA	NA
661	SEN	LOU	DIO	NA	OVI	ABDI	EWO	SNLOOV00302	W/P	M	NA	SNLOOV01003	NA	610	NA	NA	0	1982-11-15	167	1982	11	NA	NA	1915	180	1983	12	13	1983-12-01	1983-12-31	31	1	1983-12-01	1983-12-31	31	NA	NA	NA	NA	NA	NA	NA	0	0	NA	NA	NA	NA
662	SEN	LOU	DIO	NA	OVI	ABDI	EWO	SNLOOV07270	W/P	F	NA	NA	NA	NA	NA	NA	0	1982-12-15	168	1982	12	NA	NA	168865	178	1983	10	10	1983-10-01	1983-10-31	31	0	1983-10-15	1983-10-31	17	304	UNK	NA	NA	NA	NA	NA	0	0	NA	NA	NA	NA
663	SEN	LOU	DIO	NA	OVI	ABDI	EWO	SNLOOV00302	W/P	M	NA	SNLOOV01003	NA	610	NA	NA	0	1982-11-15	167	1982	11	NA	NA	1917	182	1984	2	15	1984-01-31	1984-03-01	31	1	1984-01-31	1984-02-15	16	NA	NA	457	SAL	NA	NA	NA	0	0	NA	NA	NA	NA
664	SEN	LOU	DIO	NA	OVI	ABDI	EWO	SNLOOV07279	W/P	F	NA	SNLOOV01045	NA	350	NA	NA	0	1984-12-30	192	1984	12	NA	NA	168990	201	1985	9	9	1985-09-01	1985-09-30	30	1	1985-09-01	1985-09-30	30	NA	NA	NA	NA	NA	NA	NA	0	0	NA	NA	NA	NA
665	SEN	LOU	DIO	NA	OVI	ABDI	EWO	SNLOOV07279	W/P	F	NA	SNLOOV01045	NA	350	NA	NA	0	1984-12-30	192	1984	12	NA	NA	168991	202	1985	10	10	1985-10-01	1985-10-31	31	1	1985-10-01	1985-10-02	2	NA	NA	276	SLA	NA	NA	ORD	0	0	NA	NA	NA	NA
666	SEN	LOU	DIO	NA	OVI	ABDI	EWO	SNLOOV07278	W/P	M	NA	SNLOOV01251	5	2163	1	1	1	1985-12-17	204	1985	12	NA	NA	168979	225	1987	9	21	1987-09-01	1987-09-30	30	1	1987-09-01	1987-09-30	30	NA	NA	NA	NA	NA	NA	NA	0	0	NA	NA	NA	NA
667	SEN	LOU	DIO	NA	OVI	ABDI	EWO	SNLOOV07278	W/P	M	NA	SNLOOV01251	5	2163	1	1	1	1985-12-17	204	1985	12	NA	NA	168980	226	1987	10	22	1987-10-01	1987-10-31	31	1	1987-10-01	1987-10-08	8	NA	NA	660	END	NA	NA	NA	0	0	NA	NA	NA	NA
668	SEN	LOU	DIO	NA	OVI	ABDI	EWO	SNLOOV07882	W/P	F	NA	SNLOOV01251	NA	1155	NA	NA	0	1983-03-15	171	1983	3	NA	NA	182684	179	1983	11	8	1983-11-01	1983-11-30	30	1	1983-11-01	1983-11-30	30	NA	NA	NA	NA	NA	NA	NA	0	0	NA	NA	NA	NA
669	SEN	LOU	DIO	NA	OVI	ABDI	EWO	SNLOOV07882	W/P	F	NA	SNLOOV01251	NA	1155	NA	NA	0	1983-03-15	171	1983	3	NA	NA	182685	180	1983	12	9	1983-12-01	1983-12-31	31	1	1983-12-01	1983-12-31	31	NA	NA	NA	NA	NA	NA	NA	0	0	NA	NA	NA	NA
670	SEN	LOU	DIO	NA	OVI	ABDI	EWO	SNLOOV07882	W/P	F	NA	SNLOOV01251	NA	1155	NA	NA	0	1983-03-15	171	1983	3	NA	NA	182686	181	1984	1	10	1984-01-01	1984-01-30	30	1	1984-01-01	1984-01-30	30	NA	NA	NA	NA	NA	NA	NA	0	0	NA	NA	NA	NA
671	SEN	LOU	DIO	NA	OVI	ABDI	EWO	SNLOOV07882	W/P	F	NA	SNLOOV01251	NA	1155	NA	NA	0	1983-03-15	171	1983	3	NA	NA	182687	182	1984	2	11	1984-01-31	1984-03-01	31	1	1984-01-31	1984-03-01	31	NA	NA	NA	NA	NA	NA	NA	0	0	NA	NA	NA	NA
672	SEN	LOU	DIO	NA	OVI	ABDI	EWO	SNLOOV00302	W/P	M	NA	SNLOOV01003	NA	610	NA	NA	0	1982-11-15	167	1982	11	NA	NA	1912	177	1983	9	10	1983-09-01	1983-09-30	30	1	1983-09-01	1983-09-30	30	NA	NA	NA	NA	NA	NA	NA	0	0	NA	NA	NA	NA
673	SEN	LOU	DIO	NA	OVI	ABDI	EWO	SNLOOV07279	W/P	F	NA	SNLOOV01045	NA	350	NA	NA	0	1984-12-30	192	1984	12	NA	NA	168986	197	1985	5	5	1985-05-02	1985-06-01	31	1	1985-05-02	1985-06-01	31	NA	NA	NA	NA	NA	NA	NA	0	0	NA	NA	NA	NA
674	SEN	LOU	DIO	NA	OVI	ABDI	EWO	SNLOOV07269	W/P	F	NA	SNLOOV01251	4	1846	1	1	1	1985-02-03	194	1985	2	NA	NA	168864	197	1985	5	3	1985-05-02	1985-06-01	31	1	1985-05-02	1985-05-18	17	NA	NA	104	DEA	FEE	NA	NA	0	0	NA	NA	NA	NA
675	SEN	LOU	DIO	NA	OVI	ABDI	EWO	SNLOOV07882	W/P	F	NA	SNLOOV01251	NA	1155	NA	NA	0	1983-03-15	171	1983	3	NA	NA	182691	186	1984	6	15	1984-06-01	1984-07-01	31	1	1984-06-01	1984-07-01	31	NA	NA	NA	NA	NA	NA	NA	0	0	NA	NA	NA	NA
676	SEN	LOU	DIO	NA	OVI	ABDI	EWO	SNLOOV07279	W/P	F	NA	SNLOOV01045	NA	350	NA	NA	0	1984-12-30	192	1984	12	NA	NA	168989	200	1985	8	8	1985-08-01	1985-08-31	31	1	1985-08-01	1985-08-31	31	NA	NA	NA	NA	NA	NA	NA	0	0	NA	NA	NA	NA
677	SEN	LOU	DIO	NA	OVI	ABDI	EWO	SNLOOV07264	W/P	F	NA	NA	NA	NA	NA	NA	0	1979-03-15	123	1979	3	NA	NA	168814	183	1984	3	60	1984-03-02	1984-03-31	30	1	1984-03-02	1984-03-31	30	NA	NA	NA	NA	NA	NA	NA	0	0	NA	NA	NA	NA
678	SEN	LOU	DIO	NA	OVI	ABDI	EWO	SNLOOV01251	W/P	F	NA	NA	NA	NA	NA	NA	0	1980-01-15	133	1980	1	NA	NA	14875	190	1984	10	57	1984-10-01	1984-10-31	31	1	1984-10-01	1984-10-31	31	NA	NA	NA	NA	NA	NA	NA	0	0	NA	NA	NA	NA
679	SEN	LOU	DIO	NA	OVI	ABDI	EWO	SNLOOV01251	W/P	F	NA	NA	NA	NA	NA	NA	0	1980-01-15	133	1980	1	NA	NA	14876	191	1984	11	58	1984-11-01	1984-11-30	30	1	1984-11-01	1984-11-30	30	NA	NA	NA	NA	NA	NA	NA	0	0	NA	NA	NA	NA
680	SEN	LOU	DIO	NA	OVI	ABDI	EWO	SNLOOV01251	W/P	F	NA	NA	NA	NA	NA	NA	0	1980-01-15	133	1980	1	NA	NA	14877	192	1984	12	59	1984-12-01	1984-12-31	31	1	1984-12-01	1984-12-31	31	NA	NA	NA	NA	NA	NA	NA	0	0	NA	NA	NA	NA
681	SEN	LOU	DIO	NA	OVI	ABDI	EWO	SNLOOV00301	W/P	F	NA	SNLOOV07265	1	1675	1	1	1	1983-12-15	180	1983	12	NA	NA	1907	181	1984	1	1	1984-01-01	1984-01-30	30	1	1984-01-01	1984-01-30	30	NA	NA	NA	NA	NA	NA	NA	0	0	NA	NA	NA	NA
682	SEN	LOU	DIO	NA	OVI	ABDI	EWO	SNLOOV00301	W/P	F	NA	SNLOOV07265	1	1675	1	1	1	1983-12-15	180	1983	12	NA	NA	1908	182	1984	2	2	1984-01-31	1984-03-01	31	1	1984-01-31	1984-02-15	16	NA	NA	62	SAL	NA	NA	NA	0	0	NA	NA	NA	NA
683	SEN	LOU	DIO	NA	OVI	ABDI	EWO	SNLOOV07264	W/P	F	NA	NA	NA	NA	NA	NA	0	1979-03-15	123	1979	3	NA	NA	168807	176	1983	8	53	1983-08-01	1983-08-31	31	1	1983-08-01	1983-08-31	31	NA	NA	NA	NA	NA	NA	NA	0	0	NA	NA	NA	NA
684	SEN	LOU	DIO	NA	OVI	ABDI	EWO	SNLOOV07264	W/P	F	NA	NA	NA	NA	NA	NA	0	1979-03-15	123	1979	3	NA	NA	168808	177	1983	9	54	1983-09-01	1983-09-30	30	1	1983-09-01	1983-09-30	30	NA	NA	NA	NA	NA	NA	NA	1	0	1	1	1	1652
685	SEN	LOU	DIO	NA	OVI	ABDI	EWO	SNLOOV07264	W/P	F	NA	NA	NA	NA	NA	NA	0	1979-03-15	123	1979	3	NA	NA	168813	182	1984	2	59	1984-01-31	1984-03-01	31	1	1984-01-31	1984-03-01	31	NA	NA	NA	NA	NA	NA	NA	0	0	NA	NA	NA	NA
686	SEN	LOU	DIO	NA	OVI	ABDI	EWO	SNLOOV10035	W/P	F	NA	SNLOOV01003	3	1770	1	1	1	1986-01-18	205	1986	1	NA	NA	219301	205	1986	1	0	1986-01-01	1986-01-30	30	1	1986-01-18	1986-01-30	13	0	BIR	NA	NA	NA	NA	NA	0	0	NA	NA	NA	NA
687	SEN	LOU	DIO	NA	OVI	ABDI	EWO	SNLOOV07882	W/P	F	NA	SNLOOV01251	NA	1155	NA	NA	0	1983-03-15	171	1983	3	NA	NA	182690	185	1984	5	14	1984-05-02	1984-05-31	30	1	1984-05-02	1984-05-31	30	NA	NA	NA	NA	NA	NA	NA	0	0	NA	NA	NA	NA
688	SEN	LOU	DIO	NA	OVI	ABDI	EWO	SNLOOV07264	W/P	F	NA	NA	NA	NA	NA	NA	0	1979-03-15	123	1979	3	NA	NA	168812	181	1984	1	58	1984-01-01	1984-01-30	30	1	1984-01-01	1984-01-30	30	NA	NA	NA	NA	NA	NA	NA	0	0	NA	NA	NA	NA
689	SEN	LOU	DIO	NA	OVI	ABDI	EWO	SNLOOV07267	W/P	F	NA	SNLOOV07264	NA	1249	NA	NA	0	1982-08-15	164	1982	8	NA	NA	168852	192	1984	12	28	1984-12-01	1984-12-31	31	1	1984-12-01	1984-12-31	31	NA	NA	NA	NA	NA	NA	NA	0	0	NA	NA	NA	NA
690	SEN	LOU	DIO	NA	OVI	ABDI	EWO	SNLOOV07278	W/P	M	NA	SNLOOV01251	5	2163	1	1	1	1985-12-17	204	1985	12	NA	NA	168975	221	1987	5	17	1987-05-02	1987-06-01	31	1	1987-05-02	1987-06-01	31	NA	NA	NA	NA	NA	NA	NA	0	0	NA	NA	NA	NA
691	SEN	LOU	DIO	NA	OVI	ABDI	EWO	SNLOOV07278	W/P	M	NA	SNLOOV01251	5	2163	1	1	1	1985-12-17	204	1985	12	NA	NA	168976	222	1987	6	18	1987-06-02	1987-07-01	30	1	1987-06-02	1987-07-01	30	NA	NA	NA	NA	NA	NA	NA	0	0	NA	NA	NA	NA
692	SEN	LOU	DIO	NA	OVI	ABDI	EWO	SNLOOV07267	W/P	F	NA	SNLOOV07264	NA	1249	NA	NA	0	1982-08-15	164	1982	8	NA	NA	168851	191	1984	11	27	1984-11-01	1984-11-30	30	1	1984-11-01	1984-11-30	30	NA	NA	NA	NA	NA	NA	NA	0	0	NA	NA	NA	NA
693	SEN	LOU	DIO	NA	OVI	ABDI	EWO	SNLOOV00302	W/P	M	NA	SNLOOV01003	NA	610	NA	NA	0	1982-11-15	167	1982	11	NA	NA	1909	174	1983	6	7	1983-06-02	1983-07-01	30	0	1983-07-01	1983-07-01	1	228	BEG	NA	NA	NA	NA	NA	0	0	NA	NA	NA	NA
694	SEN	LOU	DIO	NA	OVI	ABDI	EWO	SNLOOV01251	W/P	F	NA	NA	NA	NA	NA	NA	0	1980-01-15	133	1980	1	NA	NA	14878	193	1985	1	60	1985-01-01	1985-01-30	30	1	1985-01-01	1985-01-30	30	NA	NA	NA	NA	NA	NA	NA	0	0	NA	NA	NA	NA
695	SEN	LOU	DIO	NA	OVI	ABDI	EWO	SNLOOV00302	W/P	M	NA	SNLOOV01003	NA	610	NA	NA	0	1982-11-15	167	1982	11	NA	NA	1913	178	1983	10	11	1983-10-01	1983-10-31	31	1	1983-10-01	1983-10-31	31	NA	NA	NA	NA	NA	NA	NA	0	0	NA	NA	NA	NA
696	SEN	LOU	DIO	NA	OVI	ABDI	EWO	SNLOOV00302	W/P	M	NA	SNLOOV01003	NA	610	NA	NA	0	1982-11-15	167	1982	11	NA	NA	1914	179	1983	11	12	1983-11-01	1983-11-30	30	1	1983-11-01	1983-11-30	30	NA	NA	NA	NA	NA	NA	NA	0	0	NA	NA	NA	NA
697	SEN	LOU	DIO	NA	OVI	ABDI	EWO	SNLOOV07279	W/P	F	NA	SNLOOV01045	NA	350	NA	NA	0	1984-12-30	192	1984	12	NA	NA	168987	198	1985	6	6	1985-06-02	1985-07-01	30	1	1985-06-02	1985-07-01	30	NA	NA	NA	NA	NA	NA	NA	0	0	NA	NA	NA	NA
698	SEN	LOU	DIO	NA	OVI	ABDI	EWO	SNLOOV07279	W/P	F	NA	SNLOOV01045	NA	350	NA	NA	0	1984-12-30	192	1984	12	NA	NA	168988	199	1985	7	7	1985-07-02	1985-07-31	30	1	1985-07-02	1985-07-31	30	NA	NA	NA	NA	NA	NA	NA	0	0	NA	NA	NA	NA
699	SEN	LOU	DIO	NA	OVI	ABDI	EWO	SNLOOV01251	W/P	F	NA	NA	NA	NA	NA	NA	0	1980-01-15	133	1980	1	NA	NA	14872	187	1984	7	54	1984-07-02	1984-07-31	30	1	1984-07-02	1984-07-31	30	NA	NA	NA	NA	NA	NA	NA	0	0	NA	NA	NA	NA
700	SEN	LOU	DIO	NA	OVI	ABDI	EWO	SNLOOV01251	W/P	F	NA	NA	NA	NA	NA	NA	0	1980-01-15	133	1980	1	NA	NA	14873	188	1984	8	55	1984-08-01	1984-08-31	31	1	1984-08-01	1984-08-31	31	NA	NA	NA	NA	NA	NA	NA	0	0	NA	NA	NA	NA
701	SEN	LOU	DIO	NA	OVI	ABDI	EWO	SNLOOV01251	W/P	F	NA	NA	NA	NA	NA	NA	0	1980-01-15	133	1980	1	NA	NA	14874	189	1984	9	56	1984-09-01	1984-09-30	30	1	1984-09-01	1984-09-30	30	NA	NA	NA	NA	NA	NA	NA	0	0	NA	NA	NA	NA
702	SEN	LOU	DIO	NA	OVI	ABDI	EWO	SNLOOV07267	W/P	F	NA	SNLOOV07264	NA	1249	NA	NA	0	1982-08-15	164	1982	8	NA	NA	168850	190	1984	10	26	1984-10-01	1984-10-31	31	1	1984-10-01	1984-10-31	31	NA	NA	NA	NA	NA	NA	NA	0	0	NA	NA	NA	NA
703	SEN	LOU	DIO	NA	OVI	ABDI	EWO	SNLOOV07267	W/P	F	NA	SNLOOV07264	NA	1249	NA	NA	0	1982-08-15	164	1982	8	NA	NA	168853	193	1985	1	29	1985-01-01	1985-01-30	30	1	1985-01-01	1985-01-30	30	NA	NA	NA	NA	NA	NA	NA	0	0	NA	NA	NA	NA
704	SEN	LOU	DIO	NA	OVI	ABDI	EWO	SNLOOV07264	W/P	F	NA	NA	NA	NA	NA	NA	0	1979-03-15	123	1979	3	NA	NA	168809	178	1983	10	55	1983-10-01	1983-10-31	31	1	1983-10-01	1983-10-31	31	NA	NA	NA	NA	NA	NA	NA	0	0	NA	NA	NA	NA
705	SEN	LOU	DIO	NA	OVI	ABDI	EWO	SNLOOV07882	W/P	F	NA	SNLOOV01251	NA	1155	NA	NA	0	1983-03-15	171	1983	3	NA	NA	182689	184	1984	4	13	1984-04-01	1984-05-01	31	1	1984-04-01	1984-05-01	31	NA	NA	NA	NA	NA	NA	NA	0	0	NA	NA	NA	NA
706	SEN	LOU	DIO	NA	OVI	ABDI	EWO	SNLOOV07264	W/P	F	NA	NA	NA	NA	NA	NA	0	1979-03-15	123	1979	3	NA	NA	168811	180	1983	12	57	1983-12-01	1983-12-31	31	1	1983-12-01	1983-12-31	31	NA	NA	NA	NA	NA	NA	NA	0	0	NA	NA	NA	NA
707	SEN	LOU	DIO	NA	OVI	ABDI	EWO	SNLOOV07278	W/P	M	NA	SNLOOV01251	5	2163	1	1	1	1985-12-17	204	1985	12	NA	NA	168974	220	1987	4	16	1987-04-02	1987-05-01	30	1	1987-04-02	1987-05-01	30	NA	NA	NA	NA	NA	NA	NA	0	0	NA	NA	NA	NA
708	SEN	LOU	DIO	NA	OVI	ABDI	EWO	SNLOOV01251	W/P	F	NA	NA	NA	NA	NA	NA	0	1980-01-15	133	1980	1	NA	NA	14871	186	1984	6	53	1984-06-01	1984-07-01	31	1	1984-06-01	1984-07-01	31	NA	NA	NA	NA	NA	NA	NA	0	0	NA	NA	NA	NA
709	SEN	LOU	DIO	NA	OVI	ABDI	EWO	SNLOOV07267	W/P	F	NA	SNLOOV07264	NA	1249	NA	NA	0	1982-08-15	164	1982	8	NA	NA	168848	188	1984	8	24	1984-08-01	1984-08-31	31	1	1984-08-01	1984-08-31	31	NA	NA	NA	NA	NA	NA	NA	0	0	NA	NA	NA	NA
710	SEN	LOU	DIO	NA	OVI	ABDI	EWO	SNLOOV07267	W/P	F	NA	SNLOOV07264	NA	1249	NA	NA	0	1982-08-15	164	1982	8	NA	NA	168849	189	1984	9	25	1984-09-01	1984-09-30	30	1	1984-09-01	1984-09-30	30	NA	NA	NA	NA	NA	NA	NA	0	0	NA	NA	NA	NA
711	SEN	LOU	DIO	NA	OVI	ABDI	EWO	SNLOOV07278	W/P	M	NA	SNLOOV01251	5	2163	1	1	1	1985-12-17	204	1985	12	NA	NA	168972	218	1987	2	14	1987-01-31	1987-03-01	30	1	1987-01-31	1987-03-01	30	NA	NA	NA	NA	NA	NA	NA	0	0	NA	NA	NA	NA
712	SEN	LOU	DIO	NA	OVI	ABDI	EWO	SNLOOV07278	W/P	M	NA	SNLOOV01251	5	2163	1	1	1	1985-12-17	204	1985	12	NA	NA	168973	219	1987	3	15	1987-03-02	1987-04-01	31	1	1987-03-02	1987-04-01	31	NA	NA	NA	NA	NA	NA	NA	0	0	NA	NA	NA	NA
713	SEN	LOU	DIO	NA	OVI	ABDI	EWO	SNLOOV07267	W/P	F	NA	SNLOOV07264	NA	1249	NA	NA	0	1982-08-15	164	1982	8	NA	NA	168846	186	1984	6	22	1984-06-01	1984-07-01	31	1	1984-06-01	1984-07-01	31	NA	NA	NA	NA	NA	NA	NA	0	0	NA	NA	NA	NA
714	SEN	LOU	DIO	NA	OVI	ABDI	EWO	SNLOOV07264	W/P	F	NA	NA	NA	NA	NA	NA	0	1979-03-15	123	1979	3	NA	NA	168810	179	1983	11	56	1983-11-01	1983-11-30	30	1	1983-11-01	1983-11-30	30	NA	NA	NA	NA	NA	NA	NA	0	0	NA	NA	NA	NA
715	SEN	LOU	DIO	NA	OVI	ABDI	EWO	SNLOOV07278	W/P	M	NA	SNLOOV01251	5	2163	1	1	1	1985-12-17	204	1985	12	NA	NA	168971	217	1987	1	13	1987-01-01	1987-01-30	30	1	1987-01-01	1987-01-30	30	NA	NA	NA	NA	NA	NA	NA	0	0	NA	NA	NA	NA
716	SEN	LOU	DIO	NA	OVI	ABDI	EWO	SNLOOV07267	W/P	F	NA	SNLOOV07264	NA	1249	NA	NA	0	1982-08-15	164	1982	8	NA	NA	168847	187	1984	7	23	1984-07-02	1984-07-31	30	1	1984-07-02	1984-07-31	30	NA	NA	NA	NA	NA	NA	NA	0	0	NA	NA	NA	NA
717	SEN	LOU	TFA	NA	OVI	ABFA	EWO	SNLOOV06578	W/P	M	NA	SNLOOV05557	1	725	1	1	1	1985-03-09	195	1985	3	NA	NA	157972	202	1985	10	7	1985-10-01	1985-10-31	31	1	1985-10-01	1985-10-31	31	NA	NA	NA	NA	NA	NA	NA	0	0	NA	NA	NA	NA
718	SEN	LOU	TFA	NA	OVI	ABFA	EWO	SNLOOV06578	W/P	M	NA	SNLOOV05557	1	725	1	1	1	1985-03-09	195	1985	3	NA	NA	157973	203	1985	11	8	1985-11-01	1985-11-30	30	1	1985-11-01	1985-11-30	30	NA	NA	NA	NA	NA	NA	NA	0	0	NA	NA	NA	NA
719	SEN	LOU	TFA	NA	OVI	ABFA	EWO	SNLOOV00101	W/P	F	NA	SNLOOV05556	NA	424	NA	NA	0	1983-03-15	171	1983	3	NA	NA	667	182	1984	2	11	1984-01-31	1984-03-01	31	1	1984-01-31	1984-03-01	31	NA	NA	NA	NA	NA	NA	NA	0	0	NA	NA	NA	NA
720	SEN	LOU	TFA	NA	OVI	ABFA	EWO	SNLOOV06578	W/P	M	NA	SNLOOV05557	1	725	1	1	1	1985-03-09	195	1985	3	NA	NA	157970	200	1985	8	5	1985-08-01	1985-08-31	31	1	1985-08-01	1985-08-31	31	NA	NA	NA	NA	NA	NA	NA	0	0	NA	NA	NA	NA
721	SEN	LOU	TFA	NA	OVI	ABFA	EWO	SNLOOV00101	W/P	F	NA	SNLOOV05556	NA	424	NA	NA	0	1983-03-15	171	1983	3	NA	NA	666	181	1984	1	10	1984-01-01	1984-01-30	30	1	1984-01-01	1984-01-30	30	NA	NA	NA	NA	NA	NA	NA	0	0	NA	NA	NA	NA
722	SEN	LOU	TFA	NA	OVI	ABFA	EWO	SNLOOV05564	W/P	F	NA	SNLOOV05560	1	1187	1	1	1	1984-02-15	182	1984	2	NA	NA	141097	190	1984	10	8	1984-10-01	1984-10-31	31	1	1984-10-01	1984-10-31	31	NA	NA	NA	NA	NA	NA	NA	0	0	NA	NA	NA	NA
723	SEN	LOU	TFA	NA	OVI	ABFA	EWO	SNLOOV00101	W/P	F	NA	SNLOOV05556	NA	424	NA	NA	0	1983-03-15	171	1983	3	NA	NA	668	183	1984	3	12	1984-03-02	1984-03-31	30	1	1984-03-02	1984-03-15	14	NA	NA	366	WIT	NA	NA	NA	0	0	NA	NA	NA	NA
724	SEN	LOU	TFA	NA	OVI	ABFA	EWO	SNLOOV06578	W/P	M	NA	SNLOOV05557	1	725	1	1	1	1985-03-09	195	1985	3	NA	NA	157971	201	1985	9	6	1985-09-01	1985-09-30	30	1	1985-09-01	1985-09-30	30	NA	NA	NA	NA	NA	NA	NA	0	0	NA	NA	NA	NA
725	SEN	LOU	TFA	NA	OVI	ABFA	EWO	SNLOOV05564	W/P	F	NA	SNLOOV05560	1	1187	1	1	1	1984-02-15	182	1984	2	NA	NA	141091	184	1984	4	2	1984-04-01	1984-05-01	31	1	1984-04-01	1984-05-01	31	NA	NA	NA	NA	NA	NA	NA	0	0	NA	NA	NA	NA
726	SEN	LOU	TFA	NA	OVI	ABFA	EWO	SNLOOV05556	W/P	F	NA	NA	NA	NA	NA	NA	0	1982-01-15	157	1982	1	NA	NA	140998	175	1983	7	18	1983-07-02	1983-07-31	30	1	1983-07-02	1983-07-31	30	NA	NA	NA	NA	NA	NA	NA	0	0	NA	NA	NA	NA
727	SEN	LOU	TFA	NA	OVI	ABFA	EWO	SNLOOV05564	W/P	F	NA	SNLOOV05560	1	1187	1	1	1	1984-02-15	182	1984	2	NA	NA	141090	183	1984	3	1	1984-03-02	1984-03-31	30	1	1984-03-02	1984-03-31	30	NA	NA	NA	NA	NA	NA	NA	0	0	NA	NA	NA	NA
728	SEN	LOU	TFA	NA	OVI	ABFA	EWO	SNLOOV05564	W/P	F	NA	SNLOOV05560	1	1187	1	1	1	1984-02-15	182	1984	2	NA	NA	141094	187	1984	7	5	1984-07-02	1984-07-31	30	1	1984-07-02	1984-07-31	30	NA	NA	NA	NA	NA	NA	NA	0	0	NA	NA	NA	NA
729	SEN	LOU	TFA	NA	OVI	ABFA	EWO	SNLOOV05556	W/P	F	NA	NA	NA	NA	NA	NA	0	1982-01-15	157	1982	1	NA	NA	140999	176	1983	8	19	1983-08-01	1983-08-31	31	1	1983-08-01	1983-08-31	31	NA	NA	NA	NA	NA	NA	NA	0	0	NA	NA	NA	NA
730	SEN	LOU	TFA	NA	OVI	ABFA	EWO	SNLOOV05564	W/P	F	NA	SNLOOV05560	1	1187	1	1	1	1984-02-15	182	1984	2	NA	NA	141092	185	1984	5	3	1984-05-02	1984-05-31	30	1	1984-05-02	1984-05-31	30	NA	NA	NA	NA	NA	NA	NA	0	0	NA	NA	NA	NA
731	SEN	LOU	TFA	NA	OVI	ABFA	EWO	SNLOOV05555	W/P	F	NA	NA	NA	NA	NA	NA	0	1982-01-15	157	1982	1	NA	NA	140995	183	1984	3	26	1984-03-02	1984-03-31	30	1	1984-03-02	1984-03-31	30	NA	NA	NA	NA	NA	NA	NA	0	0	NA	NA	NA	NA
732	SEN	LOU	TFA	NA	OVI	ABFA	EWO	SNLOOV05562	W/P	F	NA	NA	NA	NA	NA	NA	0	1982-01-15	157	1982	1	NA	NA	141068	176	1983	8	19	1983-08-01	1983-08-31	31	1	1983-08-01	1983-08-11	11	NA	NA	573	SAL	NA	NA	NA	0	0	NA	NA	NA	NA
733	SEN	LOU	TFA	NA	OVI	ABFA	EWO	SNLOOV05562	W/P	F	NA	NA	NA	NA	NA	NA	0	1982-01-15	157	1982	1	NA	NA	141066	174	1983	6	17	1983-06-02	1983-07-01	30	0	1983-07-01	1983-07-01	1	532	BEG	NA	NA	NA	NA	NA	0	0	NA	NA	NA	NA
734	SEN	LOU	TFA	NA	OVI	ABFA	EWO	SNLOOV06577	W/P	F	NA	SNLOOV06576	1	964	1	1	1	1985-03-05	195	1985	3	NA	NA	157953	200	1985	8	5	1985-08-01	1985-08-31	31	1	1985-08-01	1985-08-31	31	NA	NA	NA	NA	NA	NA	NA	0	0	NA	NA	NA	NA
735	SEN	LOU	TFA	NA	OVI	ABFA	EWO	SNLOOV06578	W/P	M	NA	SNLOOV05557	1	725	1	1	1	1985-03-09	195	1985	3	NA	NA	157979	209	1986	5	14	1986-05-02	1986-06-01	31	1	1986-05-02	1986-05-13	12	NA	NA	430	SLA	NA	NA	ORD	0	0	NA	NA	NA	NA
736	SEN	LOU	TFA	NA	OVI	ABFA	EWO	SNLOOV05564	W/P	F	NA	SNLOOV05560	1	1187	1	1	1	1984-02-15	182	1984	2	NA	NA	141093	186	1984	6	4	1984-06-01	1984-07-01	31	1	1984-06-01	1984-07-01	31	NA	NA	NA	NA	NA	NA	NA	0	0	NA	NA	NA	NA
737	SEN	LOU	TFA	NA	OVI	ABFA	EWO	SNLOOV05560	W/P	F	NA	SNLOOV05559	NA	1066	NA	NA	0	1980-11-15	143	1980	11	NA	NA	141048	177	1983	9	34	1983-09-01	1983-09-30	30	1	1983-09-01	1983-09-30	30	NA	NA	NA	NA	NA	NA	NA	0	0	NA	NA	NA	NA
738	SEN	LOU	TFA	NA	OVI	ABFA	EWO	SNLOOV05564	W/P	F	NA	SNLOOV05560	1	1187	1	1	1	1984-02-15	182	1984	2	NA	NA	141095	188	1984	8	6	1984-08-01	1984-08-31	31	1	1984-08-01	1984-08-31	31	NA	NA	NA	NA	NA	NA	NA	0	0	NA	NA	NA	NA
739	SEN	LOU	TFA	NA	OVI	ABFA	EWO	SNLOOV05564	W/P	F	NA	SNLOOV05560	1	1187	1	1	1	1984-02-15	182	1984	2	NA	NA	141104	197	1985	5	15	1985-05-02	1985-06-01	31	1	1985-05-02	1985-06-01	31	NA	NA	NA	NA	NA	NA	NA	0	0	NA	NA	NA	NA
740	SEN	LOU	TFA	NA	OVI	ABFA	EWO	SNLOOV05564	W/P	F	NA	SNLOOV05560	1	1187	1	1	1	1984-02-15	182	1984	2	NA	NA	141101	194	1985	2	12	1985-01-31	1985-03-01	30	1	1985-01-31	1985-03-01	30	NA	NA	NA	NA	NA	NA	NA	0	0	NA	NA	NA	NA
741	SEN	LOU	TFA	NA	OVI	ABFA	EWO	SNLOOV06577	W/P	F	NA	SNLOOV06576	1	964	1	1	1	1985-03-05	195	1985	3	NA	NA	157954	201	1985	9	6	1985-09-01	1985-09-30	30	1	1985-09-01	1985-09-30	30	NA	NA	NA	NA	NA	NA	NA	0	0	NA	NA	NA	NA
742	SEN	LOU	TFA	NA	OVI	ABFA	EWO	SNLOOV05561	TOU	F	NA	NA	NA	NA	NA	NA	0	1982-01-15	157	1982	1	NA	NA	141065	176	1983	8	19	1983-08-01	1983-08-31	31	1	1983-08-01	1983-08-11	11	NA	NA	573	SAL	NA	NA	NA	0	0	NA	NA	NA	NA
743	SEN	LOU	TFA	NA	OVI	ABFA	EWO	SNLOOV05562	W/P	F	NA	NA	NA	NA	NA	NA	0	1982-01-15	157	1982	1	NA	NA	141067	175	1983	7	18	1983-07-02	1983-07-31	30	1	1983-07-02	1983-07-31	30	NA	NA	NA	NA	NA	NA	NA	0	0	NA	NA	NA	NA
744	SEN	LOU	TFA	NA	OVI	ABFA	EWO	SNLOOV05561	TOU	F	NA	NA	NA	NA	NA	NA	0	1982-01-15	157	1982	1	NA	NA	141064	175	1983	7	18	1983-07-02	1983-07-31	30	1	1983-07-02	1983-07-31	30	NA	NA	NA	NA	NA	NA	NA	0	0	NA	NA	NA	NA
745	SEN	LOU	TFA	NA	OVI	ABFA	EWO	SNLOOV05560	W/P	F	NA	SNLOOV05559	NA	1066	NA	NA	0	1980-11-15	143	1980	11	NA	NA	141047	176	1983	8	33	1983-08-01	1983-08-31	31	1	1983-08-01	1983-08-31	31	NA	NA	NA	NA	NA	NA	NA	0	0	NA	NA	NA	NA
746	SEN	LOU	TFA	NA	OVI	ABFA	EWO	SNLOOV06577	W/P	F	NA	SNLOOV06576	1	964	1	1	1	1985-03-05	195	1985	3	NA	NA	157952	199	1985	7	4	1985-07-02	1985-07-31	30	1	1985-07-02	1985-07-31	30	NA	NA	NA	NA	NA	NA	NA	0	0	NA	NA	NA	NA
747	SEN	LOU	TFA	NA	OVI	ABFA	EWO	SNLOOV06578	W/P	M	NA	SNLOOV05557	1	725	1	1	1	1985-03-09	195	1985	3	NA	NA	157969	199	1985	7	4	1985-07-02	1985-07-31	30	1	1985-07-02	1985-07-31	30	NA	NA	NA	NA	NA	NA	NA	0	0	NA	NA	NA	NA
748	SEN	LOU	TFA	NA	OVI	ABFA	EWO	SNLOOV00101	W/P	F	NA	SNLOOV05556	NA	424	NA	NA	0	1983-03-15	171	1983	3	NA	NA	664	179	1983	11	8	1983-11-01	1983-11-30	30	1	1983-11-01	1983-11-30	30	NA	NA	NA	NA	NA	NA	NA	0	0	NA	NA	NA	NA
749	SEN	LOU	TFA	NA	OVI	ABFA	EWO	SNLOOV05555	W/P	F	NA	NA	NA	NA	NA	NA	0	1982-01-15	157	1982	1	NA	NA	140993	181	1984	1	24	1984-01-01	1984-01-30	30	1	1984-01-01	1984-01-30	30	NA	NA	NA	NA	NA	NA	NA	0	0	NA	NA	NA	NA
750	SEN	LOU	TFA	NA	OVI	ABFA	EWO	SNLOOV00101	W/P	F	NA	SNLOOV05556	NA	424	NA	NA	0	1983-03-15	171	1983	3	NA	NA	665	180	1983	12	9	1983-12-01	1983-12-31	31	1	1983-12-01	1983-12-31	31	NA	NA	NA	NA	NA	NA	NA	0	0	NA	NA	NA	NA
751	SEN	LOU	TFA	NA	OVI	ABFA	EWO	SNLOOV05555	W/P	F	NA	NA	NA	NA	NA	NA	0	1982-01-15	157	1982	1	NA	NA	140994	182	1984	2	25	1984-01-31	1984-03-01	31	1	1984-01-31	1984-03-01	31	NA	NA	NA	NA	NA	NA	NA	0	0	NA	NA	NA	NA
752	SEN	LOU	TFA	NA	OVI	ABFA	EWO	SNLOOV06578	W/P	M	NA	SNLOOV05557	1	725	1	1	1	1985-03-09	195	1985	3	NA	NA	157974	204	1985	12	9	1985-12-01	1985-12-31	31	1	1985-12-01	1985-12-31	31	NA	NA	NA	NA	NA	NA	NA	0	0	NA	NA	NA	NA
753	SEN	LOU	TFA	NA	OVI	ABFA	EWO	SNLOOV05564	W/P	F	NA	SNLOOV05560	1	1187	1	1	1	1984-02-15	182	1984	2	NA	NA	141099	192	1984	12	10	1984-12-01	1984-12-31	31	1	1984-12-01	1984-12-31	31	NA	NA	NA	NA	NA	NA	NA	0	0	NA	NA	NA	NA
754	SEN	LOU	TFA	NA	OVI	ABFA	EWO	SNLOOV05560	W/P	F	NA	SNLOOV05559	NA	1066	NA	NA	0	1980-11-15	143	1980	11	NA	NA	141060	189	1984	9	46	1984-09-01	1984-09-30	30	1	1984-09-01	1984-09-30	30	NA	NA	NA	NA	NA	NA	NA	0	0	NA	NA	NA	NA
755	SEN	LOU	TFA	NA	OVI	ABFA	EWO	SNLOOV06578	W/P	M	NA	SNLOOV05557	1	725	1	1	1	1985-03-09	195	1985	3	NA	NA	157976	206	1986	2	11	1986-01-31	1986-03-01	30	1	1986-01-31	1986-03-01	30	NA	NA	NA	NA	NA	NA	NA	0	0	NA	NA	NA	NA
756	SEN	LOU	TFA	NA	OVI	ABFA	EWO	SNLOOV05561	TOU	F	NA	NA	NA	NA	NA	NA	0	1982-01-15	157	1982	1	NA	NA	141063	174	1983	6	17	1983-06-02	1983-07-01	30	0	1983-07-01	1983-07-01	1	532	BEG	NA	NA	NA	NA	NA	0	0	NA	NA	NA	NA
757	SEN	LOU	TFA	NA	OVI	ABFA	EWO	SNLOOV06578	W/P	M	NA	SNLOOV05557	1	725	1	1	1	1985-03-09	195	1985	3	NA	NA	157978	208	1986	4	13	1986-04-02	1986-05-01	30	1	1986-04-02	1986-05-01	30	NA	NA	NA	NA	NA	NA	NA	0	0	NA	NA	NA	NA
758	SEN	LOU	TFA	NA	OVI	ABFA	EWO	SNLOOV06577	W/P	F	NA	SNLOOV06576	1	964	1	1	1	1985-03-05	195	1985	3	NA	NA	157950	197	1985	5	2	1985-05-02	1985-06-01	31	1	1985-05-02	1985-06-01	31	NA	NA	NA	NA	NA	NA	NA	0	0	NA	NA	NA	NA
759	SEN	LOU	TFA	NA	OVI	ABFA	EWO	SNLOOV10595	W/P	M	NA	SNLOOV06576	2	1396	1	1	1	1986-05-11	209	1986	5	NA	NA	228810	209	1986	5	0	1986-05-02	1986-06-01	31	1	1986-05-11	1986-06-01	22	0	BIR	NA	NA	NA	NA	NA	0	0	NA	NA	NA	NA
760	SEN	LOU	TFA	NA	OVI	ABFA	EWO	SNLOOV05564	W/P	F	NA	SNLOOV05560	1	1187	1	1	1	1984-02-15	182	1984	2	NA	NA	141089	182	1984	2	0	1984-01-31	1984-03-01	31	1	1984-02-15	1984-03-01	16	0	BIR	NA	NA	NA	NA	NA	0	0	NA	NA	NA	NA
761	SEN	LOU	TFA	NA	OVI	ABFA	EWO	SNLOOV05560	W/P	F	NA	SNLOOV05559	NA	1066	NA	NA	0	1980-11-15	143	1980	11	NA	NA	141049	178	1983	10	35	1983-10-01	1983-10-31	31	1	1983-10-01	1983-10-31	31	NA	NA	NA	NA	NA	NA	NA	0	0	NA	NA	NA	NA
762	SEN	LOU	TFA	NA	OVI	ABFA	EWO	SNLOOV05560	W/P	F	NA	SNLOOV05559	NA	1066	NA	NA	0	1980-11-15	143	1980	11	NA	NA	141050	179	1983	11	36	1983-11-01	1983-11-30	30	1	1983-11-01	1983-11-30	30	NA	NA	NA	NA	NA	NA	NA	0	0	NA	NA	NA	NA
763	SEN	LOU	TFA	NA	OVI	ABFA	EWO	SNLOOV05560	W/P	F	NA	SNLOOV05559	NA	1066	NA	NA	0	1980-11-15	143	1980	11	NA	NA	141051	180	1983	12	37	1983-12-01	1983-12-31	31	1	1983-12-01	1983-12-31	31	NA	NA	NA	NA	NA	NA	NA	0	0	NA	NA	NA	NA
764	SEN	LOU	TFA	NA	OVI	ABFA	EWO	SNLOOV05560	W/P	F	NA	SNLOOV05559	NA	1066	NA	NA	0	1980-11-15	143	1980	11	NA	NA	141052	181	1984	1	38	1984-01-01	1984-01-30	30	1	1984-01-01	1984-01-30	30	NA	NA	NA	NA	NA	NA	NA	0	0	NA	NA	NA	NA
765	SEN	LOU	TFA	NA	OVI	ABFA	EWO	SNLOOV05556	W/P	F	NA	NA	NA	NA	NA	NA	0	1982-01-15	157	1982	1	NA	NA	140997	174	1983	6	17	1983-06-02	1983-07-01	30	0	1983-07-01	1983-07-01	1	532	BEG	NA	NA	NA	NA	NA	0	0	NA	NA	NA	NA
766	SEN	LOU	TFA	NA	OVI	ABFA	EWO	SNLOOV10594	W/P	M	NA	SNLOOV06577	1	436	1	1	1	1986-05-15	209	1986	5	NA	NA	228807	209	1986	5	0	1986-05-02	1986-06-01	31	1	1986-05-15	1986-06-01	18	0	BIR	NA	NA	NA	NA	NA	0	0	NA	NA	NA	NA
767	SEN	LOU	TFA	NA	OVI	ABFA	EWO	SNLOOV05564	W/P	F	NA	SNLOOV05560	1	1187	1	1	1	1984-02-15	182	1984	2	NA	NA	141100	193	1985	1	11	1985-01-01	1985-01-30	30	1	1985-01-01	1985-01-30	30	NA	NA	NA	NA	NA	NA	NA	0	0	NA	NA	NA	NA
768	SEN	LOU	TFA	NA	OVI	ABFA	EWO	SNLOOV05557	W/P	F	NA	SNLOOV05560	NA	850	NA	NA	0	1983-03-15	171	1983	3	NA	NA	141015	181	1984	1	10	1984-01-01	1984-01-30	30	1	1984-01-01	1984-01-30	30	NA	NA	NA	NA	NA	NA	NA	0	0	NA	NA	NA	NA
769	SEN	LOU	TFA	NA	OVI	ABFA	EWO	SNLOOV06578	W/P	M	NA	SNLOOV05557	1	725	1	1	1	1985-03-09	195	1985	3	NA	NA	157977	207	1986	3	12	1986-03-02	1986-04-01	31	1	1986-03-02	1986-04-01	31	NA	NA	NA	NA	NA	NA	NA	0	0	NA	NA	NA	NA
770	SEN	LOU	TFA	NA	OVI	ABFA	EWO	SNLOOV05560	W/P	F	NA	SNLOOV05559	NA	1066	NA	NA	0	1980-11-15	143	1980	11	NA	NA	141062	191	1984	11	48	1984-11-01	1984-11-30	30	1	1984-11-01	1984-11-26	26	NA	NA	1472	SLA	NA	NA	ORD	0	0	NA	NA	NA	NA
771	SEN	LOU	TFA	NA	OVI	ABFA	EWO	SNLOOV05560	W/P	F	NA	SNLOOV05559	NA	1066	NA	NA	0	1980-11-15	143	1980	11	NA	NA	141046	175	1983	7	32	1983-07-02	1983-07-31	30	1	1983-07-02	1983-07-31	30	NA	NA	NA	NA	NA	NA	NA	0	0	NA	NA	NA	NA
772	SEN	LOU	TFA	NA	OVI	ABFA	EWO	SNLOOV05557	W/P	F	NA	SNLOOV05560	NA	850	NA	NA	0	1983-03-15	171	1983	3	NA	NA	141018	184	1984	4	13	1984-04-01	1984-05-01	31	1	1984-04-01	1984-05-01	31	NA	NA	NA	NA	NA	NA	NA	0	0	NA	NA	NA	NA
773	SEN	LOU	TFA	NA	OVI	ABFA	EWO	SNLOOV06577	W/P	F	NA	SNLOOV06576	1	964	1	1	1	1985-03-05	195	1985	3	NA	NA	157951	198	1985	6	3	1985-06-02	1985-07-01	30	1	1985-06-02	1985-07-01	30	NA	NA	NA	NA	NA	NA	NA	0	0	NA	NA	NA	NA
774	SEN	LOU	TFA	NA	OVI	ABFA	EWO	SNLOOV05564	W/P	F	NA	SNLOOV05560	1	1187	1	1	1	1984-02-15	182	1984	2	NA	NA	141103	196	1985	4	14	1985-04-02	1985-05-01	30	1	1985-04-02	1985-05-01	30	NA	NA	NA	NA	NA	NA	NA	0	0	NA	NA	NA	NA
775	SEN	LOU	TFA	NA	OVI	ABFA	EWO	SNLOOV05557	W/P	F	NA	SNLOOV05560	NA	850	NA	NA	0	1983-03-15	171	1983	3	NA	NA	141020	186	1984	6	15	1984-06-01	1984-07-01	31	1	1984-06-01	1984-07-01	31	NA	NA	NA	NA	NA	NA	NA	0	0	NA	NA	NA	NA
776	SEN	LOU	TFA	NA	OVI	ABFA	EWO	SNLOOV01644	W/P	F	NA	SNLOOV06572	11	3327	1	1	1	1986-01-24	205	1986	1	NA	NA	30460	210	1986	6	5	1986-06-02	1986-07-01	30	0	1986-06-09	1986-07-01	23	136	GIF	NA	NA	NA	NA	NA	0	0	NA	NA	NA	NA
777	SEN	LOU	TFA	NA	OVI	ABFA	EWO	SNLOOV05557	W/P	F	NA	SNLOOV05560	NA	850	NA	NA	0	1983-03-15	171	1983	3	NA	NA	141024	190	1984	10	19	1984-10-01	1984-10-31	31	1	1984-10-01	1984-10-31	31	NA	NA	NA	NA	NA	NA	NA	0	0	NA	NA	NA	NA
778	SEN	LOU	TFA	NA	OVI	ABFA	EWO	SNLOOV05560	W/P	F	NA	SNLOOV05559	NA	1066	NA	NA	0	1980-11-15	143	1980	11	NA	NA	141053	182	1984	2	39	1984-01-31	1984-03-01	31	1	1984-01-31	1984-03-01	31	NA	NA	NA	NA	NA	NA	NA	1	0	1	1	1	1187
779	SEN	LOU	TFA	NA	OVI	ABFA	EWO	SNLOOV05564	W/P	F	NA	SNLOOV05560	1	1187	1	1	1	1984-02-15	182	1984	2	NA	NA	141096	189	1984	9	7	1984-09-01	1984-09-30	30	1	1984-09-01	1984-09-30	30	NA	NA	NA	NA	NA	NA	NA	0	0	NA	NA	NA	NA
780	SEN	LOU	TFA	NA	OVI	ABFA	EWO	SNLOOV10594	W/P	M	NA	SNLOOV06577	1	436	1	1	1	1986-05-15	209	1986	5	NA	NA	228808	210	1986	6	1	1986-06-02	1986-07-01	30	1	1986-06-02	1986-07-01	30	NA	NA	NA	NA	NA	NA	NA	0	0	NA	NA	NA	NA
781	SEN	LOU	TFA	NA	OVI	ABFA	EWO	SNLOOV06578	W/P	M	NA	SNLOOV05557	1	725	1	1	1	1985-03-09	195	1985	3	NA	NA	157975	205	1986	1	10	1986-01-01	1986-01-30	30	1	1986-01-01	1986-01-30	30	NA	NA	NA	NA	NA	NA	NA	0	0	NA	NA	NA	NA
782	SEN	LOU	TFA	NA	OVI	ABFA	EWO	SNLOOV05560	W/P	F	NA	SNLOOV05559	NA	1066	NA	NA	0	1980-11-15	143	1980	11	NA	NA	141061	190	1984	10	47	1984-10-01	1984-10-31	31	1	1984-10-01	1984-10-31	31	NA	NA	NA	NA	NA	NA	NA	0	0	NA	NA	NA	NA
783	SEN	LOU	TFA	NA	OVI	ABFA	EWO	SNLOOV05556	W/P	F	NA	NA	NA	NA	NA	NA	0	1982-01-15	157	1982	1	NA	NA	141004	181	1984	1	24	1984-01-01	1984-01-30	30	1	1984-01-01	1984-01-30	30	NA	NA	NA	NA	NA	NA	NA	0	0	NA	NA	NA	NA
784	SEN	LOU	TFA	NA	OVI	ABFA	EWO	SNLOOV05557	W/P	F	NA	SNLOOV05560	NA	850	NA	NA	0	1983-03-15	171	1983	3	NA	NA	141017	183	1984	3	12	1984-03-02	1984-03-31	30	1	1984-03-02	1984-03-31	30	NA	NA	NA	NA	NA	NA	NA	0	0	NA	NA	NA	NA
785	SEN	LOU	TFA	NA	OVI	ABFA	EWO	SNLOOV06578	W/P	M	NA	SNLOOV05557	1	725	1	1	1	1985-03-09	195	1985	3	NA	NA	157967	197	1985	5	2	1985-05-02	1985-06-01	31	1	1985-05-02	1985-06-01	31	NA	NA	NA	NA	NA	NA	NA	0	0	NA	NA	NA	NA
786	SEN	LOU	TFA	NA	OVI	ABFA	EWO	SNLOOV06578	W/P	M	NA	SNLOOV05557	1	725	1	1	1	1985-03-09	195	1985	3	NA	NA	157968	198	1985	6	3	1985-06-02	1985-07-01	30	1	1985-06-02	1985-07-01	30	NA	NA	NA	NA	NA	NA	NA	0	0	NA	NA	NA	NA
787	SEN	LOU	TFA	NA	OVI	ABFA	EWO	SNLOOV05558	W/P	M	NA	SNLOOV05559	NA	1916	NA	NA	0	1983-03-15	171	1983	3	NA	NA	141033	177	1983	9	6	1983-09-01	1983-09-30	30	1	1983-09-01	1983-09-18	18	NA	NA	187	SLA	NA	NA	ORD	0	0	NA	NA	NA	NA
788	SEN	LOU	TFA	NA	OVI	ABFA	EWO	SNLOOV05559	TOU	F	NA	NA	NA	NA	NA	NA	0	1977-12-15	108	1977	12	NA	NA	141034	174	1983	6	66	1983-06-02	1983-07-01	30	0	1983-07-01	1983-07-01	1	2024	BEG	NA	NA	NA	NA	NA	0	0	NA	NA	NA	NA
789	SEN	LOU	TFA	NA	OVI	ABFA	EWO	SNLOOV05559	TOU	F	NA	NA	NA	NA	NA	NA	0	1977-12-15	108	1977	12	NA	NA	141035	175	1983	7	67	1983-07-02	1983-07-31	30	1	1983-07-02	1983-07-31	30	NA	NA	NA	NA	NA	NA	NA	0	0	NA	NA	NA	NA
790	SEN	LOU	TFA	NA	OVI	ABFA	EWO	SNLOOV05559	TOU	F	NA	NA	NA	NA	NA	NA	0	1977-12-15	108	1977	12	NA	NA	141036	176	1983	8	68	1983-08-01	1983-08-31	31	1	1983-08-01	1983-08-31	31	NA	NA	NA	NA	NA	NA	NA	0	0	NA	NA	NA	NA
791	SEN	LOU	TFA	NA	OVI	ABFA	EWO	SNLOOV05559	TOU	F	NA	NA	NA	NA	NA	NA	0	1977-12-15	108	1977	12	NA	NA	141037	177	1983	9	69	1983-09-01	1983-09-30	30	1	1983-09-01	1983-09-30	30	NA	NA	NA	NA	NA	NA	NA	0	0	NA	NA	NA	NA
792	SEN	LOU	TFA	NA	OVI	ABFA	EWO	SNLOOV05555	W/P	F	NA	NA	NA	NA	NA	NA	0	1982-01-15	157	1982	1	NA	NA	140996	184	1984	4	27	1984-04-01	1984-05-01	31	1	1984-04-01	1984-04-15	15	NA	NA	821	WIT	NA	NA	NA	0	0	NA	NA	NA	NA
793	SEN	LOU	TFA	NA	OVI	ABFA	EWO	SNLOOV05560	W/P	F	NA	SNLOOV05559	NA	1066	NA	NA	0	1980-11-15	143	1980	11	NA	NA	141054	183	1984	3	40	1984-03-02	1984-03-31	30	1	1984-03-02	1984-03-31	30	NA	NA	NA	NA	NA	NA	NA	0	0	NA	NA	NA	NA
794	SEN	LOU	TFA	NA	OVI	ABFA	EWO	SNLOOV05564	W/P	F	NA	SNLOOV05560	1	1187	1	1	1	1984-02-15	182	1984	2	NA	NA	141098	191	1984	11	9	1984-11-01	1984-11-30	30	1	1984-11-01	1984-11-30	30	NA	NA	NA	NA	NA	NA	NA	0	0	NA	NA	NA	NA
795	SEN	LOU	TFA	NA	OVI	ABFA	EWO	SNLOOV05556	W/P	F	NA	NA	NA	NA	NA	NA	0	1982-01-15	157	1982	1	NA	NA	141003	180	1983	12	23	1983-12-01	1983-12-31	31	1	1983-12-01	1983-12-31	31	NA	NA	NA	NA	NA	NA	NA	0	0	NA	NA	NA	NA
796	SEN	LOU	TFA	NA	OVI	ABFA	EWO	SNLOOV05560	W/P	F	NA	SNLOOV05559	NA	1066	NA	NA	0	1980-11-15	143	1980	11	NA	NA	141057	186	1984	6	43	1984-06-01	1984-07-01	31	1	1984-06-01	1984-07-01	31	NA	NA	NA	NA	NA	NA	NA	0	0	NA	NA	NA	NA
797	SEN	LOU	TFA	NA	OVI	ABFA	EWO	SNLOOV06578	W/P	M	NA	SNLOOV05557	1	725	1	1	1	1985-03-09	195	1985	3	NA	NA	157966	196	1985	4	1	1985-04-02	1985-05-01	30	1	1985-04-02	1985-05-01	30	NA	NA	NA	NA	NA	NA	NA	0	0	NA	NA	NA	NA
798	SEN	LOU	TFA	NA	OVI	ABFA	EWO	SNLOOV10594	W/P	M	NA	SNLOOV06577	1	436	1	1	1	1986-05-15	209	1986	5	NA	NA	228809	211	1986	7	2	1986-07-02	1986-07-31	30	1	1986-07-02	1986-07-21	20	NA	NA	67	END	NA	NA	NA	0	0	NA	NA	NA	NA
799	SEN	LOU	TFA	NA	OVI	ABFA	EWO	SNLOOV05556	W/P	F	NA	NA	NA	NA	NA	NA	0	1982-01-15	157	1982	1	NA	NA	141005	182	1984	2	25	1984-01-31	1984-03-01	31	1	1984-01-31	1984-03-01	31	NA	NA	NA	NA	NA	NA	NA	0	0	NA	NA	NA	NA
800	SEN	LOU	TFA	NA	OVI	ABFA	EWO	SNLOOV05556	W/P	F	NA	NA	NA	NA	NA	NA	0	1982-01-15	157	1982	1	NA	NA	141006	183	1984	3	26	1984-03-02	1984-03-31	30	1	1984-03-02	1984-03-31	30	NA	NA	NA	NA	NA	NA	NA	0	0	NA	NA	NA	NA
801	SEN	LOU	TFA	NA	OVI	ABFA	EWO	SNLOOV10595	W/P	M	NA	SNLOOV06576	2	1396	1	1	1	1986-05-11	209	1986	5	NA	NA	228812	211	1986	7	2	1986-07-02	1986-07-31	30	1	1986-07-02	1986-07-21	20	NA	NA	71	END	NA	NA	NA	0	0	NA	NA	NA	NA
802	SEN	LOU	TFA	NA	OVI	ABFA	EWO	SNLOOV06576	W/P	F	NA	SNLOOV05592	NA	1277	NA	NA	0	1982-07-15	163	1982	7	NA	NA	157939	203	1985	11	40	1985-11-01	1985-11-30	30	1	1985-11-01	1985-11-30	30	NA	NA	NA	NA	NA	NA	NA	0	0	NA	NA	NA	NA
803	SEN	LOU	TFA	NA	OVI	ABFA	EWO	SNLOOV06576	W/P	F	NA	SNLOOV05592	NA	1277	NA	NA	0	1982-07-15	163	1982	7	NA	NA	157940	204	1985	12	41	1985-12-01	1985-12-31	31	1	1985-12-01	1985-12-31	31	NA	NA	NA	NA	NA	NA	NA	0	0	NA	NA	NA	NA
804	SEN	LOU	TFA	NA	OVI	ABFA	EWO	SNLOOV06576	W/P	F	NA	SNLOOV05592	NA	1277	NA	NA	0	1982-07-15	163	1982	7	NA	NA	157941	205	1986	1	42	1986-01-01	1986-01-30	30	1	1986-01-01	1986-01-30	30	NA	NA	NA	NA	NA	NA	NA	0	0	NA	NA	NA	NA
805	SEN	LOU	TFA	NA	OVI	ABFA	EWO	SNLOOV06576	W/P	F	NA	SNLOOV05592	NA	1277	NA	NA	0	1982-07-15	163	1982	7	NA	NA	157942	206	1986	2	43	1986-01-31	1986-03-01	30	1	1986-01-31	1986-03-01	30	NA	NA	NA	NA	NA	NA	NA	0	0	NA	NA	NA	NA
806	SEN	LOU	TFA	NA	OVI	ABFA	EWO	SNLOOV05559	TOU	F	NA	NA	NA	NA	NA	NA	0	1977-12-15	108	1977	12	NA	NA	141039	179	1983	11	71	1983-11-01	1983-11-30	30	1	1983-11-01	1983-11-30	30	NA	NA	NA	NA	NA	NA	NA	0	0	NA	NA	NA	NA
807	SEN	LOU	TFA	NA	OVI	ABFA	EWO	SNLOOV05556	W/P	F	NA	NA	NA	NA	NA	NA	0	1982-01-15	157	1982	1	NA	NA	141000	177	1983	9	20	1983-09-01	1983-09-30	30	1	1983-09-01	1983-09-30	30	NA	NA	NA	NA	NA	NA	NA	0	0	NA	NA	NA	NA
808	SEN	LOU	TFA	NA	OVI	ABFA	EWO	SNLOOV05560	W/P	F	NA	SNLOOV05559	NA	1066	NA	NA	0	1980-11-15	143	1980	11	NA	NA	141056	185	1984	5	42	1984-05-02	1984-05-31	30	1	1984-05-02	1984-05-31	30	NA	NA	NA	NA	NA	NA	NA	0	0	NA	NA	NA	NA
809	SEN	LOU	TFA	NA	OVI	ABFA	EWO	SNLOOV05556	W/P	F	NA	NA	NA	NA	NA	NA	0	1982-01-15	157	1982	1	NA	NA	141002	179	1983	11	22	1983-11-01	1983-11-30	30	1	1983-11-01	1983-11-30	30	NA	NA	NA	NA	NA	NA	NA	0	0	NA	NA	NA	NA
810	SEN	LOU	TFA	NA	OVI	ABFA	EWO	SNLOOV05559	TOU	F	NA	NA	NA	NA	NA	NA	0	1977-12-15	108	1977	12	NA	NA	141043	183	1984	3	75	1984-03-02	1984-03-31	30	1	1984-03-02	1984-03-31	30	NA	NA	NA	NA	NA	NA	NA	0	0	NA	NA	NA	NA
811	SEN	LOU	TFA	NA	OVI	ABFA	EWO	SNLOOV05560	W/P	F	NA	SNLOOV05559	NA	1066	NA	NA	0	1980-11-15	143	1980	11	NA	NA	141058	187	1984	7	44	1984-07-02	1984-07-31	30	1	1984-07-02	1984-07-31	30	NA	NA	NA	NA	NA	NA	NA	0	0	NA	NA	NA	NA
812	SEN	LOU	TFA	NA	OVI	ABFA	EWO	SNLOOV05560	W/P	F	NA	SNLOOV05559	NA	1066	NA	NA	0	1980-11-15	143	1980	11	NA	NA	141059	188	1984	8	45	1984-08-01	1984-08-31	31	1	1984-08-01	1984-08-31	31	NA	NA	NA	NA	NA	NA	NA	0	0	NA	NA	NA	NA
813	SEN	LOU	TFA	NA	OVI	ABFA	EWO	SNLOOV05564	W/P	F	NA	SNLOOV05560	1	1187	1	1	1	1984-02-15	182	1984	2	NA	NA	141102	195	1985	3	13	1985-03-02	1985-04-01	31	1	1985-03-02	1985-04-01	31	NA	NA	NA	NA	NA	NA	NA	1	0	1	1	1	389
814	SEN	LOU	TFA	NA	OVI	ABFA	EWO	SNLOOV05557	W/P	F	NA	SNLOOV05560	NA	850	NA	NA	0	1983-03-15	171	1983	3	NA	NA	141019	185	1984	5	14	1984-05-02	1984-05-31	30	1	1984-05-02	1984-05-31	30	NA	NA	NA	NA	NA	NA	NA	0	0	NA	NA	NA	NA
815	SEN	LOU	TFA	NA	OVI	ABFA	EWO	SNLOOV05566	W/P	M	NA	SNLOOV05565	NA	822	NA	NA	0	1984-02-15	182	1984	2	NA	NA	141114	189	1984	9	7	1984-09-01	1984-09-30	30	1	1984-09-01	1984-09-06	6	NA	NA	204	SLA	NA	NA	ORD	0	0	NA	NA	NA	NA
816	SEN	LOU	TFA	NA	OVI	ABFA	EWO	SNLOOV06576	W/P	F	NA	SNLOOV05592	NA	1277	NA	NA	0	1982-07-15	163	1982	7	NA	NA	157910	174	1983	6	11	1983-06-02	1983-07-01	30	0	1983-07-01	1983-07-01	1	351	BEG	NA	NA	NA	NA	NA	0	0	NA	NA	NA	NA
817	SEN	LOU	TFA	NA	OVI	ABFA	EWO	SNLOOV05557	W/P	F	NA	SNLOOV05560	NA	850	NA	NA	0	1983-03-15	171	1983	3	NA	NA	141022	188	1984	8	17	1984-08-01	1984-08-31	31	1	1984-08-01	1984-08-31	31	NA	NA	NA	NA	NA	NA	NA	0	0	NA	NA	NA	NA
818	SEN	LOU	TFA	NA	OVI	ABFA	EWO	SNLOOV05564	W/P	F	NA	SNLOOV05560	1	1187	1	1	1	1984-02-15	182	1984	2	NA	NA	141105	198	1985	6	16	1985-06-02	1985-07-01	30	1	1985-06-02	1985-06-13	12	NA	NA	484	SAL	NA	NA	NA	0	0	NA	NA	NA	NA
819	SEN	LOU	TFA	NA	OVI	ABFA	EWO	SNLOOV06576	W/P	F	NA	SNLOOV05592	NA	1277	NA	NA	0	1982-07-15	163	1982	7	NA	NA	157943	207	1986	3	44	1986-03-02	1986-04-01	31	1	1986-03-02	1986-04-01	31	NA	NA	NA	NA	NA	NA	NA	0	0	NA	NA	NA	NA
820	SEN	LOU	TFA	NA	OVI	ABFA	EWO	SNLOOV05557	W/P	F	NA	SNLOOV05560	NA	850	NA	NA	0	1983-03-15	171	1983	3	NA	NA	141012	178	1983	10	7	1983-10-01	1983-10-31	31	1	1983-10-01	1983-10-31	31	NA	NA	NA	NA	NA	NA	NA	0	0	NA	NA	NA	NA
821	SEN	LOU	TFA	NA	OVI	ABFA	EWO	SNLOOV05556	W/P	F	NA	NA	NA	NA	NA	NA	0	1982-01-15	157	1982	1	NA	NA	141001	178	1983	10	21	1983-10-01	1983-10-31	31	1	1983-10-01	1983-10-31	31	NA	NA	NA	NA	NA	NA	NA	0	0	NA	NA	NA	NA
822	SEN	LOU	TFA	NA	OVI	ABFA	EWO	SNLOOV05557	W/P	F	NA	SNLOOV05560	NA	850	NA	NA	0	1983-03-15	171	1983	3	NA	NA	141014	180	1983	12	9	1983-12-01	1983-12-31	31	1	1983-12-01	1983-12-31	31	NA	NA	NA	NA	NA	NA	NA	0	0	NA	NA	NA	NA
823	SEN	LOU	TFA	NA	OVI	ABFA	EWO	SNLOOV06576	W/P	F	NA	SNLOOV05592	NA	1277	NA	NA	0	1982-07-15	163	1982	7	NA	NA	157946	210	1986	6	47	1986-06-02	1986-07-01	30	1	1986-06-02	1986-07-01	30	NA	NA	NA	NA	NA	NA	NA	0	0	NA	NA	NA	NA
824	SEN	LOU	TFA	NA	OVI	ABFA	EWO	SNLOOV06578	W/P	M	NA	SNLOOV05557	1	725	1	1	1	1985-03-09	195	1985	3	NA	NA	157965	195	1985	3	0	1985-03-02	1985-04-01	31	1	1985-03-09	1985-04-01	24	0	BIR	NA	NA	NA	NA	NA	0	0	NA	NA	NA	NA
825	SEN	LOU	TFA	NA	OVI	ABFA	EWO	SNLOOV06577	W/P	F	NA	SNLOOV06576	1	964	1	1	1	1985-03-05	195	1985	3	NA	NA	157964	211	1986	7	16	1986-07-02	1986-07-31	30	1	1986-07-02	1986-07-21	20	NA	NA	503	END	NA	NA	NA	0	0	NA	NA	NA	NA
826	SEN	LOU	TFA	NA	OVI	ABFA	EWO	SNLOOV05566	W/P	M	NA	SNLOOV05565	NA	822	NA	NA	0	1984-02-15	182	1984	2	NA	NA	141112	187	1984	7	5	1984-07-02	1984-07-31	30	0	1984-07-14	1984-07-31	18	150	PUR	NA	NA	NA	NA	NA	0	0	NA	NA	NA	NA
827	SEN	LOU	TFA	NA	OVI	ABFA	EWO	SNLOOV05566	W/P	M	NA	SNLOOV05565	NA	822	NA	NA	0	1984-02-15	182	1984	2	NA	NA	141113	188	1984	8	6	1984-08-01	1984-08-31	31	1	1984-08-01	1984-08-31	31	NA	NA	NA	NA	NA	NA	NA	0	0	NA	NA	NA	NA
828	SEN	LOU	TFA	NA	OVI	ABFA	EWO	SNLOOV06576	W/P	F	NA	SNLOOV05592	NA	1277	NA	NA	0	1982-07-15	163	1982	7	NA	NA	157938	202	1985	10	39	1985-10-01	1985-10-31	31	1	1985-10-01	1985-10-31	31	NA	NA	NA	NA	NA	NA	NA	0	0	NA	NA	NA	NA
829	SEN	LOU	TFA	NA	OVI	ABFA	EWO	SNLOOV00101	W/P	F	NA	SNLOOV05556	NA	424	NA	NA	0	1983-03-15	171	1983	3	NA	NA	663	178	1983	10	7	1983-10-01	1983-10-31	31	1	1983-10-01	1983-10-31	31	NA	NA	NA	NA	NA	NA	NA	0	0	NA	NA	NA	NA
830	SEN	LOU	TFA	NA	OVI	ABFA	EWO	SNLOOV05555	W/P	F	NA	NA	NA	NA	NA	NA	0	1982-01-15	157	1982	1	NA	NA	140992	180	1983	12	23	1983-12-01	1983-12-31	31	1	1983-12-01	1983-12-31	31	NA	NA	NA	NA	NA	NA	NA	0	0	NA	NA	NA	NA
831	SEN	LOU	TFA	NA	OVI	ABFA	EWO	SNLOOV06576	W/P	F	NA	SNLOOV05592	NA	1277	NA	NA	0	1982-07-15	163	1982	7	NA	NA	157924	188	1984	8	25	1984-08-01	1984-08-31	31	1	1984-08-01	1984-08-31	31	NA	NA	NA	NA	NA	NA	NA	0	0	NA	NA	NA	NA
832	SEN	LOU	TFA	NA	OVI	ABFA	EWO	SNLOOV05559	TOU	F	NA	NA	NA	NA	NA	NA	0	1977-12-15	108	1977	12	NA	NA	141038	178	1983	10	70	1983-10-01	1983-10-31	31	1	1983-10-01	1983-10-31	31	NA	NA	NA	NA	NA	NA	NA	0	0	NA	NA	NA	NA
833	SEN	LOU	TFA	NA	OVI	ABFA	EWO	SNLOOV06576	W/P	F	NA	SNLOOV05592	NA	1277	NA	NA	0	1982-07-15	163	1982	7	NA	NA	157926	190	1984	10	27	1984-10-01	1984-10-31	31	1	1984-10-01	1984-10-31	31	NA	NA	NA	NA	NA	NA	NA	0	0	NA	NA	NA	NA
834	SEN	LOU	TFA	NA	OVI	ABFA	EWO	SNLOOV05560	W/P	F	NA	SNLOOV05559	NA	1066	NA	NA	0	1980-11-15	143	1980	11	NA	NA	141055	184	1984	4	41	1984-04-01	1984-05-01	31	1	1984-04-01	1984-05-01	31	NA	NA	NA	NA	NA	NA	NA	0	0	NA	NA	NA	NA
835	SEN	LOU	TFA	NA	OVI	ABFA	EWO	SNLOOV05559	TOU	F	NA	NA	NA	NA	NA	NA	0	1977-12-15	108	1977	12	NA	NA	141041	181	1984	1	73	1984-01-01	1984-01-30	30	1	1984-01-01	1984-01-30	30	NA	NA	NA	NA	NA	NA	NA	0	0	NA	NA	NA	NA
836	SEN	LOU	TFA	NA	OVI	ABFA	EWO	SNLOOV05559	TOU	F	NA	NA	NA	NA	NA	NA	0	1977-12-15	108	1977	12	NA	NA	141042	182	1984	2	74	1984-01-31	1984-03-01	31	1	1984-01-31	1984-03-01	31	NA	NA	NA	NA	NA	NA	NA	0	0	NA	NA	NA	NA
837	SEN	LOU	TFA	NA	OVI	ABFA	EWO	SNLOOV06576	W/P	F	NA	SNLOOV05592	NA	1277	NA	NA	0	1982-07-15	163	1982	7	NA	NA	157930	194	1985	2	31	1985-01-31	1985-03-01	30	1	1985-01-31	1985-03-01	30	NA	NA	NA	NA	NA	NA	NA	0	0	NA	NA	NA	NA
838	SEN	LOU	TFA	NA	OVI	ABFA	EWO	SNLOOV05559	TOU	F	NA	NA	NA	NA	NA	NA	0	1977-12-15	108	1977	12	NA	NA	141044	184	1984	4	76	1984-04-01	1984-05-01	31	1	1984-04-01	1984-04-15	15	NA	NA	2313	WIT	NA	NA	NA	0	0	NA	NA	NA	NA
839	SEN	LOU	TFA	NA	OVI	ABFA	EWO	SNLOOV06576	W/P	F	NA	SNLOOV05592	NA	1277	NA	NA	0	1982-07-15	163	1982	7	NA	NA	157936	200	1985	8	37	1985-08-01	1985-08-31	31	1	1985-08-01	1985-08-31	31	NA	NA	NA	NA	NA	NA	NA	0	0	NA	NA	NA	NA
840	SEN	LOU	TFA	NA	OVI	ABFA	EWO	SNLOOV06576	W/P	F	NA	SNLOOV05592	NA	1277	NA	NA	0	1982-07-15	163	1982	7	NA	NA	157937	201	1985	9	38	1985-09-01	1985-09-30	30	1	1985-09-01	1985-09-30	30	NA	NA	NA	NA	NA	NA	NA	0	0	NA	NA	NA	NA
841	SEN	LOU	TFA	NA	OVI	ABFA	EWO	SNLOOV05558	W/P	M	NA	SNLOOV05559	NA	1916	NA	NA	0	1983-03-15	171	1983	3	NA	NA	141032	176	1983	8	5	1983-08-01	1983-08-31	31	1	1983-08-01	1983-08-31	31	NA	NA	NA	NA	NA	NA	NA	0	0	NA	NA	NA	NA
842	SEN	LOU	TFA	NA	OVI	ABFA	EWO	SNLOOV05556	W/P	F	NA	NA	NA	NA	NA	NA	0	1982-01-15	157	1982	1	NA	NA	141007	184	1984	4	27	1984-04-01	1984-05-01	31	1	1984-04-01	1984-04-15	15	NA	NA	821	WIT	NA	NA	NA	0	0	NA	NA	NA	NA
843	SEN	LOU	TFA	NA	OVI	ABFA	EWO	SNLOOV05557	W/P	F	NA	SNLOOV05560	NA	850	NA	NA	0	1983-03-15	171	1983	3	NA	NA	141008	174	1983	6	3	1983-06-02	1983-07-01	30	0	1983-07-01	1983-07-01	1	108	BEG	NA	NA	NA	NA	NA	0	0	NA	NA	NA	NA
844	SEN	LOU	TFA	NA	OVI	ABFA	EWO	SNLOOV05557	W/P	F	NA	SNLOOV05560	NA	850	NA	NA	0	1983-03-15	171	1983	3	NA	NA	141009	175	1983	7	4	1983-07-02	1983-07-31	30	1	1983-07-02	1983-07-31	30	NA	NA	NA	NA	NA	NA	NA	0	0	NA	NA	NA	NA
845	SEN	LOU	TFA	NA	OVI	ABFA	EWO	SNLOOV05557	W/P	F	NA	SNLOOV05560	NA	850	NA	NA	0	1983-03-15	171	1983	3	NA	NA	141010	176	1983	8	5	1983-08-01	1983-08-31	31	1	1983-08-01	1983-08-31	31	NA	NA	NA	NA	NA	NA	NA	0	0	NA	NA	NA	NA
846	SEN	LOU	TFA	NA	OVI	ABFA	EWO	SNLOOV05557	W/P	F	NA	SNLOOV05560	NA	850	NA	NA	0	1983-03-15	171	1983	3	NA	NA	141011	177	1983	9	6	1983-09-01	1983-09-30	30	1	1983-09-01	1983-09-30	30	NA	NA	NA	NA	NA	NA	NA	0	0	NA	NA	NA	NA
847	SEN	LOU	TFA	NA	OVI	ABFA	EWO	SNLOOV05559	TOU	F	NA	NA	NA	NA	NA	NA	0	1977-12-15	108	1977	12	NA	NA	141040	180	1983	12	72	1983-12-01	1983-12-31	31	1	1983-12-01	1983-12-31	31	NA	NA	NA	NA	NA	NA	NA	0	0	NA	NA	NA	NA
848	SEN	LOU	TFA	NA	OVI	ABFA	EWO	SNLOOV05557	W/P	F	NA	SNLOOV05560	NA	850	NA	NA	0	1983-03-15	171	1983	3	NA	NA	141013	179	1983	11	8	1983-11-01	1983-11-30	30	1	1983-11-01	1983-11-30	30	NA	NA	NA	NA	NA	NA	NA	0	0	NA	NA	NA	NA
849	SEN	LOU	TFA	NA	OVI	ABFA	EWO	SNLOOV06576	W/P	F	NA	SNLOOV05592	NA	1277	NA	NA	0	1982-07-15	163	1982	7	NA	NA	157945	209	1986	5	46	1986-05-02	1986-06-01	31	1	1986-05-02	1986-06-01	31	NA	NA	NA	NA	NA	NA	NA	1	0	1	1	2	1396
850	SEN	LOU	TFA	NA	OVI	ABFA	EWO	SNLOOV06577	W/P	F	NA	SNLOOV06576	1	964	1	1	1	1985-03-05	195	1985	3	NA	NA	157961	208	1986	4	13	1986-04-02	1986-05-01	30	1	1986-04-02	1986-05-01	30	NA	NA	NA	NA	NA	NA	NA	0	0	NA	NA	NA	NA
851	SEN	LOU	TFA	NA	OVI	ABFA	EWO	SNLOOV05557	W/P	F	NA	SNLOOV05560	NA	850	NA	NA	0	1983-03-15	171	1983	3	NA	NA	141016	182	1984	2	11	1984-01-31	1984-03-01	31	1	1984-01-31	1984-03-01	31	NA	NA	NA	NA	NA	NA	NA	0	0	NA	NA	NA	NA
852	SEN	LOU	TFA	NA	OVI	ABFA	EWO	SNLOOV06577	W/P	F	NA	SNLOOV06576	1	964	1	1	1	1985-03-05	195	1985	3	NA	NA	157948	195	1985	3	0	1985-03-02	1985-04-01	31	1	1985-03-05	1985-04-01	28	0	BIR	NA	NA	NA	NA	NA	0	0	NA	NA	NA	NA
853	SEN	LOU	TFA	NA	OVI	ABFA	EWO	SNLOOV06577	W/P	F	NA	SNLOOV06576	1	964	1	1	1	1985-03-05	195	1985	3	NA	NA	157949	196	1985	4	1	1985-04-02	1985-05-01	30	1	1985-04-02	1985-05-01	30	NA	NA	NA	NA	NA	NA	NA	0	0	NA	NA	NA	NA
854	SEN	LOU	TFA	NA	OVI	ABFA	EWO	SNLOOV06576	W/P	F	NA	SNLOOV05592	NA	1277	NA	NA	0	1982-07-15	163	1982	7	NA	NA	157934	198	1985	6	35	1985-06-02	1985-07-01	30	1	1985-06-02	1985-07-01	30	NA	NA	NA	NA	NA	NA	NA	0	0	NA	NA	NA	NA
855	SEN	LOU	TFA	NA	OVI	ABFA	EWO	SNLOOV06576	W/P	F	NA	SNLOOV05592	NA	1277	NA	NA	0	1982-07-15	163	1982	7	NA	NA	157921	185	1984	5	22	1984-05-02	1984-05-31	30	1	1984-05-02	1984-05-31	30	NA	NA	NA	NA	NA	NA	NA	0	0	NA	NA	NA	NA
856	SEN	LOU	TFA	NA	OVI	ABFA	EWO	SNLOOV06576	W/P	F	NA	SNLOOV05592	NA	1277	NA	NA	0	1982-07-15	163	1982	7	NA	NA	157922	186	1984	6	23	1984-06-01	1984-07-01	31	1	1984-06-01	1984-07-01	31	NA	NA	NA	NA	NA	NA	NA	0	0	NA	NA	NA	NA
857	SEN	LOU	TFA	NA	OVI	ABFA	EWO	SNLOOV05557	W/P	F	NA	SNLOOV05560	NA	850	NA	NA	0	1983-03-15	171	1983	3	NA	NA	141021	187	1984	7	16	1984-07-02	1984-07-31	30	1	1984-07-02	1984-07-31	30	NA	NA	NA	NA	NA	NA	NA	0	0	NA	NA	NA	NA
858	SEN	LOU	TFA	NA	OVI	ABFA	EWO	SNLOOV01644	W/P	F	NA	SNLOOV06572	11	3327	1	1	1	1986-01-24	205	1986	1	NA	NA	30462	211	1986	7	6	1986-07-02	1986-07-31	30	1	1986-07-02	1986-07-31	30	NA	NA	NA	NA	NA	NA	NA	0	0	NA	NA	NA	NA
859	SEN	LOU	TFA	NA	OVI	ABFA	EWO	SNLOOV06577	W/P	F	NA	SNLOOV06576	1	964	1	1	1	1985-03-05	195	1985	3	NA	NA	157955	202	1985	10	7	1985-10-01	1985-10-31	31	1	1985-10-01	1985-10-31	31	NA	NA	NA	NA	NA	NA	NA	0	0	NA	NA	NA	NA
860	SEN	LOU	TFA	NA	OVI	ABFA	EWO	SNLOOV01644	W/P	F	NA	SNLOOV06572	11	3327	1	1	1	1986-01-24	205	1986	1	NA	NA	30473	222	1987	6	17	1987-06-02	1987-07-01	30	1	1987-06-02	1987-07-01	30	NA	NA	NA	NA	NA	NA	NA	0	0	NA	NA	NA	NA
861	SEN	LOU	TFA	NA	OVI	ABFA	EWO	SNLOOV06577	W/P	F	NA	SNLOOV06576	1	964	1	1	1	1985-03-05	195	1985	3	NA	NA	157959	206	1986	2	11	1986-01-31	1986-03-01	30	1	1986-01-31	1986-03-01	30	NA	NA	NA	NA	NA	NA	NA	0	0	NA	NA	NA	NA
862	SEN	LOU	TFA	NA	OVI	ABFA	EWO	SNLOOV06577	W/P	F	NA	SNLOOV06576	1	964	1	1	1	1985-03-05	195	1985	3	NA	NA	157960	207	1986	3	12	1986-03-02	1986-04-01	31	1	1986-03-02	1986-04-01	31	NA	NA	NA	NA	NA	NA	NA	0	0	NA	NA	NA	NA
863	SEN	LOU	TFA	NA	OVI	ABFA	EWO	SNLOOV06576	W/P	F	NA	SNLOOV05592	NA	1277	NA	NA	0	1982-07-15	163	1982	7	NA	NA	157929	193	1985	1	30	1985-01-01	1985-01-30	30	1	1985-01-01	1985-01-30	30	NA	NA	NA	NA	NA	NA	NA	0	0	NA	NA	NA	NA
864	SEN	LOU	TFA	NA	OVI	ABFA	EWO	SNLOOV06577	W/P	F	NA	SNLOOV06576	1	964	1	1	1	1985-03-05	195	1985	3	NA	NA	157962	209	1986	5	14	1986-05-02	1986-06-01	31	1	1986-05-02	1986-06-01	31	NA	NA	NA	NA	NA	NA	NA	1	0	1	1	1	436
865	SEN	LOU	TFA	NA	OVI	ABFA	EWO	SNLOOV06577	W/P	F	NA	SNLOOV06576	1	964	1	1	1	1985-03-05	195	1985	3	NA	NA	157963	210	1986	6	15	1986-06-02	1986-07-01	30	1	1986-06-02	1986-07-01	30	NA	NA	NA	NA	NA	NA	NA	0	0	NA	NA	NA	NA
866	SEN	LOU	TFA	NA	OVI	ABFA	EWO	SNLOOV05558	W/P	M	NA	SNLOOV05559	NA	1916	NA	NA	0	1983-03-15	171	1983	3	NA	NA	141031	175	1983	7	4	1983-07-02	1983-07-31	30	1	1983-07-02	1983-07-31	30	NA	NA	NA	NA	NA	NA	NA	0	0	NA	NA	NA	NA
867	SEN	LOU	TFA	NA	OVI	ABFA	EWO	SNLOOV00101	W/P	F	NA	SNLOOV05556	NA	424	NA	NA	0	1983-03-15	171	1983	3	NA	NA	659	174	1983	6	3	1983-06-02	1983-07-01	30	0	1983-07-01	1983-07-01	1	108	BEG	NA	NA	NA	NA	NA	0	0	NA	NA	NA	NA
868	SEN	LOU	TFA	NA	OVI	ABFA	EWO	SNLOOV10595	W/P	M	NA	SNLOOV06576	2	1396	1	1	1	1986-05-11	209	1986	5	NA	NA	228811	210	1986	6	1	1986-06-02	1986-07-01	30	1	1986-06-02	1986-07-01	30	NA	NA	NA	NA	NA	NA	NA	0	0	NA	NA	NA	NA
869	SEN	LOU	TFA	NA	OVI	ABFA	EWO	SNLOOV00101	W/P	F	NA	SNLOOV05556	NA	424	NA	NA	0	1983-03-15	171	1983	3	NA	NA	661	176	1983	8	5	1983-08-01	1983-08-31	31	1	1983-08-01	1983-08-31	31	NA	NA	NA	NA	NA	NA	NA	0	0	NA	NA	NA	NA
870	SEN	LOU	TFA	NA	OVI	ABFA	EWO	SNLOOV06576	W/P	F	NA	SNLOOV05592	NA	1277	NA	NA	0	1982-07-15	163	1982	7	NA	NA	157923	187	1984	7	24	1984-07-02	1984-07-31	30	1	1984-07-02	1984-07-31	30	NA	NA	NA	NA	NA	NA	NA	0	0	NA	NA	NA	NA
871	SEN	LOU	TFA	NA	OVI	ABFA	EWO	SNLOOV01644	W/P	F	NA	SNLOOV06572	11	3327	1	1	1	1986-01-24	205	1986	1	NA	NA	30471	220	1987	4	15	1987-04-02	1987-05-01	30	1	1987-04-02	1987-05-01	30	NA	NA	NA	NA	NA	NA	NA	0	0	NA	NA	NA	NA
872	SEN	LOU	TFA	NA	OVI	ABFA	EWO	SNLOOV06576	W/P	F	NA	SNLOOV05592	NA	1277	NA	NA	0	1982-07-15	163	1982	7	NA	NA	157925	189	1984	9	26	1984-09-01	1984-09-30	30	1	1984-09-01	1984-09-30	30	NA	NA	NA	NA	NA	NA	NA	0	0	NA	NA	NA	NA
873	SEN	LOU	TFA	NA	OVI	ABFA	EWO	SNLOOV06580	W/P	M	NA	SNLOOV05564	1	389	1	1	1	1985-03-10	195	1985	3	NA	NA	157995	195	1985	3	0	1985-03-02	1985-04-01	31	1	1985-03-10	1985-04-01	23	0	BIR	NA	NA	NA	NA	NA	0	0	NA	NA	NA	NA
874	SEN	LOU	TFA	NA	OVI	ABFA	EWO	SNLOOV06576	W/P	F	NA	SNLOOV05592	NA	1277	NA	NA	0	1982-07-15	163	1982	7	NA	NA	157927	191	1984	11	28	1984-11-01	1984-11-30	30	1	1984-11-01	1984-11-30	30	NA	NA	NA	NA	NA	NA	NA	0	0	NA	NA	NA	NA
875	SEN	LOU	TFA	NA	OVI	ABFA	EWO	SNLOOV06576	W/P	F	NA	SNLOOV05592	NA	1277	NA	NA	0	1982-07-15	163	1982	7	NA	NA	157928	192	1984	12	29	1984-12-01	1984-12-31	31	1	1984-12-01	1984-12-31	31	NA	NA	NA	NA	NA	NA	NA	0	0	NA	NA	NA	NA
876	SEN	LOU	TFA	NA	OVI	ABFA	EWO	SNLOOV06577	W/P	F	NA	SNLOOV06576	1	964	1	1	1	1985-03-05	195	1985	3	NA	NA	157958	205	1986	1	10	1986-01-01	1986-01-30	30	1	1986-01-01	1986-01-30	30	NA	NA	NA	NA	NA	NA	NA	0	0	NA	NA	NA	NA
877	SEN	LOU	TFA	NA	OVI	ABFA	EWO	SNLOOV06580	W/P	M	NA	SNLOOV05564	1	389	1	1	1	1985-03-10	195	1985	3	NA	NA	157998	198	1985	6	3	1985-06-02	1985-07-01	30	1	1985-06-02	1985-07-01	30	NA	NA	NA	NA	NA	NA	NA	0	0	NA	NA	NA	NA
878	SEN	LOU	TFA	NA	OVI	ABFA	EWO	SNLOOV06576	W/P	F	NA	SNLOOV05592	NA	1277	NA	NA	0	1982-07-15	163	1982	7	NA	NA	157931	195	1985	3	32	1985-03-02	1985-04-01	31	1	1985-03-02	1985-04-01	31	NA	NA	NA	NA	NA	NA	NA	1	0	1	1	1	964
879	SEN	LOU	TFA	NA	OVI	ABFA	EWO	SNLOOV05560	W/P	F	NA	SNLOOV05559	NA	1066	NA	NA	0	1980-11-15	143	1980	11	NA	NA	141045	174	1983	6	31	1983-06-02	1983-07-01	30	0	1983-07-01	1983-07-01	1	958	BEG	NA	NA	NA	NA	NA	0	0	NA	NA	NA	NA
880	SEN	LOU	TFA	NA	OVI	ABFA	EWO	SNLOOV06576	W/P	F	NA	SNLOOV05592	NA	1277	NA	NA	0	1982-07-15	163	1982	7	NA	NA	157932	196	1985	4	33	1985-04-02	1985-05-01	30	1	1985-04-02	1985-05-01	30	NA	NA	NA	NA	NA	NA	NA	0	0	NA	NA	NA	NA
881	SEN	LOU	TFA	NA	OVI	ABFA	EWO	SNLOOV00101	W/P	F	NA	SNLOOV05556	NA	424	NA	NA	0	1983-03-15	171	1983	3	NA	NA	660	175	1983	7	4	1983-07-02	1983-07-31	30	1	1983-07-02	1983-07-31	30	NA	NA	NA	NA	NA	NA	NA	0	0	NA	NA	NA	NA
882	SEN	LOU	TFA	NA	OVI	ABFA	EWO	SNLOOV06576	W/P	F	NA	SNLOOV05592	NA	1277	NA	NA	0	1982-07-15	163	1982	7	NA	NA	157935	199	1985	7	36	1985-07-02	1985-07-31	30	1	1985-07-02	1985-07-31	30	NA	NA	NA	NA	NA	NA	NA	0	0	NA	NA	NA	NA
883	SEN	LOU	TFA	NA	OVI	ABFA	EWO	SNLOOV00101	W/P	F	NA	SNLOOV05556	NA	424	NA	NA	0	1983-03-15	171	1983	3	NA	NA	662	177	1983	9	6	1983-09-01	1983-09-30	30	1	1983-09-01	1983-09-30	30	NA	NA	NA	NA	NA	NA	NA	0	0	NA	NA	NA	NA
884	SEN	LOU	TFA	NA	OVI	ABFA	EWO	SNLOOV05555	W/P	F	NA	NA	NA	NA	NA	NA	0	1982-01-15	157	1982	1	NA	NA	140991	179	1983	11	22	1983-11-01	1983-11-30	30	1	1983-11-01	1983-11-30	30	NA	NA	NA	NA	NA	NA	NA	0	0	NA	NA	NA	NA
885	SEN	LOU	TFA	NA	OVI	ABFA	EWO	SNLOOV06576	W/P	F	NA	SNLOOV05592	NA	1277	NA	NA	0	1982-07-15	163	1982	7	NA	NA	157912	176	1983	8	13	1983-08-01	1983-08-31	31	1	1983-08-01	1983-08-31	31	NA	NA	NA	NA	NA	NA	NA	0	0	NA	NA	NA	NA
886	SEN	LOU	TFA	NA	OVI	ABFA	EWO	SNLOOV01644	W/P	F	NA	SNLOOV06572	11	3327	1	1	1	1986-01-24	205	1986	1	NA	NA	30472	221	1987	5	16	1987-05-02	1987-06-01	31	1	1987-05-02	1987-06-01	31	NA	NA	NA	NA	NA	NA	NA	0	0	NA	NA	NA	NA
887	SEN	LOU	TFA	NA	OVI	ABFA	EWO	SNLOOV06577	W/P	F	NA	SNLOOV06576	1	964	1	1	1	1985-03-05	195	1985	3	NA	NA	157956	203	1985	11	8	1985-11-01	1985-11-30	30	1	1985-11-01	1985-11-30	30	NA	NA	NA	NA	NA	NA	NA	0	0	NA	NA	NA	NA
888	SEN	LOU	TFA	NA	OVI	ABFA	EWO	SNLOOV06576	W/P	F	NA	SNLOOV05592	NA	1277	NA	NA	0	1982-07-15	163	1982	7	NA	NA	157944	208	1986	4	45	1986-04-02	1986-05-01	30	1	1986-04-02	1986-05-01	30	NA	NA	NA	NA	NA	NA	NA	0	0	NA	NA	NA	NA
889	SEN	LOU	TFA	NA	OVI	ABFA	EWO	SNLOOV01644	W/P	F	NA	SNLOOV06572	11	3327	1	1	1	1986-01-24	205	1986	1	NA	NA	30475	224	1987	8	19	1987-08-01	1987-08-31	31	1	1987-08-01	1987-08-31	31	NA	NA	NA	NA	NA	NA	NA	0	0	NA	NA	NA	NA
890	SEN	LOU	TFA	NA	OVI	ABFA	EWO	SNLOOV01644	W/P	F	NA	SNLOOV06572	11	3327	1	1	1	1986-01-24	205	1986	1	NA	NA	30476	225	1987	9	20	1987-09-01	1987-09-30	30	1	1987-09-01	1987-09-30	30	NA	NA	614	END	NA	NA	NA	0	0	NA	NA	NA	NA
891	SEN	LOU	TFA	NA	OVI	ABFA	EWO	SNLOOV06576	W/P	F	NA	SNLOOV05592	NA	1277	NA	NA	0	1982-07-15	163	1982	7	NA	NA	157947	211	1986	7	48	1986-07-02	1986-07-31	30	1	1986-07-02	1986-07-21	20	NA	NA	1467	END	NA	NA	NA	0	0	NA	NA	NA	NA
892	SEN	LOU	TFA	NA	OVI	ABFA	EWO	SNLOOV05565	W/P	F	NA	NA	NA	NA	NA	NA	0	1981-11-15	155	1981	11	NA	NA	141111	192	1984	12	37	1984-12-01	1984-12-31	31	1	1984-12-01	1984-12-15	15	NA	NA	1126	SAL	NA	NA	NA	0	0	NA	NA	NA	NA
893	SEN	LOU	TFA	NA	OVI	ABFA	EWO	SNLOOV05558	W/P	M	NA	SNLOOV05559	NA	1916	NA	NA	0	1983-03-15	171	1983	3	NA	NA	141030	174	1983	6	3	1983-06-02	1983-07-01	30	0	1983-07-01	1983-07-01	1	108	BEG	NA	NA	NA	NA	NA	0	0	NA	NA	NA	NA
894	SEN	LOU	TFA	NA	OVI	ABFA	EWO	SNLOOV06576	W/P	F	NA	SNLOOV05592	NA	1277	NA	NA	0	1982-07-15	163	1982	7	NA	NA	157933	197	1985	5	34	1985-05-02	1985-06-01	31	1	1985-05-02	1985-06-01	31	NA	NA	NA	NA	NA	NA	NA	0	0	NA	NA	NA	NA
895	SEN	LOU	TFA	NA	OVI	ABFA	EWO	SNLOOV01644	W/P	F	NA	SNLOOV06572	11	3327	1	1	1	1986-01-24	205	1986	1	NA	NA	30467	216	1986	12	11	1986-12-01	1986-12-31	31	1	1986-12-01	1986-12-31	31	NA	NA	NA	NA	NA	NA	NA	0	0	NA	NA	NA	NA
896	SEN	LOU	TFA	NA	OVI	ABFA	EWO	SNLOOV01644	W/P	F	NA	SNLOOV06572	11	3327	1	1	1	1986-01-24	205	1986	1	NA	NA	30468	217	1987	1	12	1987-01-01	1987-01-30	30	1	1987-01-01	1987-01-30	30	NA	NA	NA	NA	NA	NA	NA	0	0	NA	NA	NA	NA
897	SEN	LOU	TFA	NA	OVI	ABFA	EWO	SNLOOV01644	W/P	F	NA	SNLOOV06572	11	3327	1	1	1	1986-01-24	205	1986	1	NA	NA	30469	218	1987	2	13	1987-01-31	1987-03-01	30	1	1987-01-31	1987-03-01	30	NA	NA	NA	NA	NA	NA	NA	0	0	NA	NA	NA	NA
898	SEN	LOU	TFA	NA	OVI	ABFA	EWO	SNLOOV01644	W/P	F	NA	SNLOOV06572	11	3327	1	1	1	1986-01-24	205	1986	1	NA	NA	30470	219	1987	3	14	1987-03-02	1987-04-01	31	1	1987-03-02	1987-04-01	31	NA	NA	NA	NA	NA	NA	NA	0	0	NA	NA	NA	NA
899	SEN	LOU	TFA	NA	OVI	ABFA	EWO	SNLOOV06576	W/P	F	NA	SNLOOV05592	NA	1277	NA	NA	0	1982-07-15	163	1982	7	NA	NA	157911	175	1983	7	12	1983-07-02	1983-07-31	30	1	1983-07-02	1983-07-31	30	NA	NA	NA	NA	NA	NA	NA	0	0	NA	NA	NA	NA
900	SEN	LOU	TFA	NA	OVI	ABFA	EWO	SNLOOV05557	W/P	F	NA	SNLOOV05560	NA	850	NA	NA	0	1983-03-15	171	1983	3	NA	NA	141023	189	1984	9	18	1984-09-01	1984-09-30	30	1	1984-09-01	1984-09-30	30	NA	NA	NA	NA	NA	NA	NA	0	0	NA	NA	NA	NA
901	SEN	LOU	TFA	NA	OVI	ABFA	EWO	SNLOOV06577	W/P	F	NA	SNLOOV06576	1	964	1	1	1	1985-03-05	195	1985	3	NA	NA	157957	204	1985	12	9	1985-12-01	1985-12-31	31	1	1985-12-01	1985-12-31	31	NA	NA	NA	NA	NA	NA	NA	0	0	NA	NA	NA	NA
902	SEN	LOU	TFA	NA	OVI	ABFA	EWO	SNLOOV06580	W/P	M	NA	SNLOOV05564	1	389	1	1	1	1985-03-10	195	1985	3	NA	NA	157996	196	1985	4	1	1985-04-02	1985-05-01	30	1	1985-04-02	1985-05-01	30	NA	NA	NA	NA	NA	NA	NA	0	0	NA	NA	NA	NA
903	SEN	LOU	TFA	NA	OVI	ABFA	EWO	SNLOOV06580	W/P	M	NA	SNLOOV05564	1	389	1	1	1	1985-03-10	195	1985	3	NA	NA	157997	197	1985	5	2	1985-05-02	1985-06-01	31	1	1985-05-02	1985-06-01	31	NA	NA	NA	NA	NA	NA	NA	0	0	NA	NA	NA	NA
904	SEN	LOU	TFA	NA	OVI	ABFA	EWO	SNLOOV06580	W/P	M	NA	SNLOOV05564	1	389	1	1	1	1985-03-10	195	1985	3	NA	NA	157999	199	1985	7	4	1985-07-02	1985-07-31	30	1	1985-07-02	1985-07-15	14	NA	NA	127	WIT	NA	NA	NA	0	0	NA	NA	NA	NA
905	SEN	LOU	TFA	NA	OVI	ABFA	EWO	SNLOOV05557	W/P	F	NA	SNLOOV05560	NA	850	NA	NA	0	1983-03-15	171	1983	3	NA	NA	141029	195	1985	3	24	1985-03-02	1985-04-01	31	1	1985-03-02	1985-03-12	11	NA	NA	728	DEA	DIS	D80	NA	1	0	1	1	1	725
906	SEN	LOU	TFA	NA	OVI	ABFA	EWO	SNLOOV05565	W/P	F	NA	NA	NA	NA	NA	NA	0	1981-11-15	155	1981	11	NA	NA	141109	190	1984	10	35	1984-10-01	1984-10-31	31	1	1984-10-01	1984-10-31	31	NA	NA	NA	NA	NA	NA	NA	0	0	NA	NA	NA	NA
907	SEN	LOU	TFA	NA	OVI	ABFA	EWO	SNLOOV01644	W/P	F	NA	SNLOOV06572	11	3327	1	1	1	1986-01-24	205	1986	1	NA	NA	30466	215	1986	11	10	1986-11-01	1986-11-30	30	1	1986-11-01	1986-11-30	30	NA	NA	NA	NA	NA	NA	NA	0	0	NA	NA	NA	NA
908	SEN	LOU	TFA	NA	OVI	ABFA	EWO	SNLOOV05555	W/P	F	NA	NA	NA	NA	NA	NA	0	1982-01-15	157	1982	1	NA	NA	140987	175	1983	7	18	1983-07-02	1983-07-31	30	1	1983-07-02	1983-07-31	30	NA	NA	NA	NA	NA	NA	NA	0	0	NA	NA	NA	NA
909	SEN	LOU	TFA	NA	OVI	ABFA	EWO	SNLOOV06576	W/P	F	NA	SNLOOV05592	NA	1277	NA	NA	0	1982-07-15	163	1982	7	NA	NA	157917	181	1984	1	18	1984-01-01	1984-01-30	30	1	1984-01-01	1984-01-30	30	NA	NA	NA	NA	NA	NA	NA	0	0	NA	NA	NA	NA
910	SEN	LOU	TFA	NA	OVI	ABFA	EWO	SNLOOV05555	W/P	F	NA	NA	NA	NA	NA	NA	0	1982-01-15	157	1982	1	NA	NA	140988	176	1983	8	19	1983-08-01	1983-08-31	31	1	1983-08-01	1983-08-31	31	NA	NA	NA	NA	NA	NA	NA	0	0	NA	NA	NA	NA
911	SEN	LOU	TFA	NA	OVI	ABFA	EWO	SNLOOV05555	W/P	F	NA	NA	NA	NA	NA	NA	0	1982-01-15	157	1982	1	NA	NA	140989	177	1983	9	20	1983-09-01	1983-09-30	30	1	1983-09-01	1983-09-30	30	NA	NA	NA	NA	NA	NA	NA	0	0	NA	NA	NA	NA
912	SEN	LOU	TFA	NA	OVI	ABFA	EWO	SNLOOV05555	W/P	F	NA	NA	NA	NA	NA	NA	0	1982-01-15	157	1982	1	NA	NA	140990	178	1983	10	21	1983-10-01	1983-10-31	31	1	1983-10-01	1983-10-31	31	NA	NA	NA	NA	NA	NA	NA	0	0	NA	NA	NA	NA
913	SEN	LOU	TFA	NA	OVI	ABFA	EWO	SNLOOV06576	W/P	F	NA	SNLOOV05592	NA	1277	NA	NA	0	1982-07-15	163	1982	7	NA	NA	157920	184	1984	4	21	1984-04-01	1984-05-01	31	1	1984-04-01	1984-05-01	31	NA	NA	NA	NA	NA	NA	NA	0	0	NA	NA	NA	NA
914	SEN	LOU	TFA	NA	OVI	ABFA	EWO	SNLOOV01644	W/P	F	NA	SNLOOV06572	11	3327	1	1	1	1986-01-24	205	1986	1	NA	NA	30474	223	1987	7	18	1987-07-02	1987-07-31	30	1	1987-07-02	1987-07-31	30	NA	NA	NA	NA	NA	NA	NA	0	0	NA	NA	NA	NA
915	SEN	LOU	TFA	NA	OVI	ABFA	EWO	SNLOOV05557	W/P	F	NA	SNLOOV05560	NA	850	NA	NA	0	1983-03-15	171	1983	3	NA	NA	141025	191	1984	11	20	1984-11-01	1984-11-30	30	1	1984-11-01	1984-11-30	30	NA	NA	NA	NA	NA	NA	NA	0	0	NA	NA	NA	NA
916	SEN	LOU	TFA	NA	OVI	ABFA	EWO	SNLOOV05557	W/P	F	NA	SNLOOV05560	NA	850	NA	NA	0	1983-03-15	171	1983	3	NA	NA	141026	192	1984	12	21	1984-12-01	1984-12-31	31	1	1984-12-01	1984-12-31	31	NA	NA	NA	NA	NA	NA	NA	0	0	NA	NA	NA	NA
917	SEN	LOU	TFA	NA	OVI	ABFA	EWO	SNLOOV05557	W/P	F	NA	SNLOOV05560	NA	850	NA	NA	0	1983-03-15	171	1983	3	NA	NA	141028	194	1985	2	23	1985-01-31	1985-03-01	30	1	1985-01-31	1985-03-01	30	NA	NA	NA	NA	NA	NA	NA	0	0	NA	NA	NA	NA
918	SEN	LOU	TFA	NA	OVI	ABFA	EWO	SNLOOV05565	W/P	F	NA	NA	NA	NA	NA	NA	0	1981-11-15	155	1981	11	NA	NA	141108	189	1984	9	34	1984-09-01	1984-09-30	30	1	1984-09-01	1984-09-30	30	NA	NA	NA	NA	NA	NA	NA	0	0	NA	NA	NA	NA
919	SEN	LOU	TFA	NA	OVI	ABFA	EWO	SNLOOV01644	W/P	F	NA	SNLOOV06572	11	3327	1	1	1	1986-01-24	205	1986	1	NA	NA	30463	212	1986	8	7	1986-08-01	1986-08-31	31	1	1986-08-01	1986-08-31	31	NA	NA	NA	NA	NA	NA	NA	0	0	NA	NA	NA	NA
920	SEN	LOU	TFA	NA	OVI	ABFA	EWO	SNLOOV05565	W/P	F	NA	NA	NA	NA	NA	NA	0	1981-11-15	155	1981	11	NA	NA	141110	191	1984	11	36	1984-11-01	1984-11-30	30	1	1984-11-01	1984-11-30	30	NA	NA	NA	NA	NA	NA	NA	0	0	NA	NA	NA	NA
921	SEN	LOU	TFA	NA	OVI	ABFA	EWO	SNLOOV01644	W/P	F	NA	SNLOOV06572	11	3327	1	1	1	1986-01-24	205	1986	1	NA	NA	30465	214	1986	10	9	1986-10-01	1986-10-31	31	1	1986-10-01	1986-10-31	31	NA	NA	NA	NA	NA	NA	NA	0	0	NA	NA	NA	NA
922	SEN	LOU	TFA	NA	OVI	ABFA	EWO	SNLOOV06576	W/P	F	NA	SNLOOV05592	NA	1277	NA	NA	0	1982-07-15	163	1982	7	NA	NA	157916	180	1983	12	17	1983-12-01	1983-12-31	31	1	1983-12-01	1983-12-31	31	NA	NA	NA	NA	NA	NA	NA	0	0	NA	NA	NA	NA
923	SEN	LOU	TFA	NA	OVI	ABFA	EWO	SNLOOV06576	W/P	F	NA	SNLOOV05592	NA	1277	NA	NA	0	1982-07-15	163	1982	7	NA	NA	157915	179	1983	11	16	1983-11-01	1983-11-30	30	1	1983-11-01	1983-11-30	30	NA	NA	NA	NA	NA	NA	NA	0	0	NA	NA	NA	NA
924	SEN	LOU	TFA	NA	OVI	ABFA	EWO	SNLOOV06576	W/P	F	NA	SNLOOV05592	NA	1277	NA	NA	0	1982-07-15	163	1982	7	NA	NA	157918	182	1984	2	19	1984-01-31	1984-03-01	31	1	1984-01-31	1984-03-01	31	NA	NA	NA	NA	NA	NA	NA	0	0	NA	NA	NA	NA
925	SEN	LOU	TFA	NA	OVI	ABFA	EWO	SNLOOV06576	W/P	F	NA	SNLOOV05592	NA	1277	NA	NA	0	1982-07-15	163	1982	7	NA	NA	157919	183	1984	3	20	1984-03-02	1984-03-31	30	1	1984-03-02	1984-03-31	30	NA	NA	NA	NA	NA	NA	NA	0	0	NA	NA	NA	NA
926	SEN	LOU	TFA	NA	OVI	ABFA	EWO	SNLOOV05557	W/P	F	NA	SNLOOV05560	NA	850	NA	NA	0	1983-03-15	171	1983	3	NA	NA	141027	193	1985	1	22	1985-01-01	1985-01-30	30	1	1985-01-01	1985-01-30	30	NA	NA	NA	NA	NA	NA	NA	0	0	NA	NA	NA	NA
927	SEN	LOU	TFA	NA	OVI	ABFA	EWO	SNLOOV05565	W/P	F	NA	NA	NA	NA	NA	NA	0	1981-11-15	155	1981	11	NA	NA	141106	187	1984	7	32	1984-07-02	1984-07-31	30	0	1984-07-14	1984-07-31	18	972	PUR	NA	NA	NA	NA	NA	0	0	NA	NA	NA	NA
928	SEN	LOU	TFA	NA	OVI	ABFA	EWO	SNLOOV06576	W/P	F	NA	SNLOOV05592	NA	1277	NA	NA	0	1982-07-15	163	1982	7	NA	NA	157913	177	1983	9	14	1983-09-01	1983-09-30	30	1	1983-09-01	1983-09-30	30	NA	NA	NA	NA	NA	NA	NA	0	0	NA	NA	NA	NA
929	SEN	LOU	TFA	NA	OVI	ABFA	EWO	SNLOOV06576	W/P	F	NA	SNLOOV05592	NA	1277	NA	NA	0	1982-07-15	163	1982	7	NA	NA	157914	178	1983	10	15	1983-10-01	1983-10-31	31	1	1983-10-01	1983-10-31	31	NA	NA	NA	NA	NA	NA	NA	0	0	NA	NA	NA	NA
930	SEN	LOU	TFA	NA	OVI	ABFA	EWO	SNLOOV05565	W/P	F	NA	NA	NA	NA	NA	NA	0	1981-11-15	155	1981	11	NA	NA	141107	188	1984	8	33	1984-08-01	1984-08-31	31	1	1984-08-01	1984-08-31	31	NA	NA	NA	NA	NA	NA	NA	0	0	NA	NA	NA	NA
931	SEN	LOU	TFA	NA	OVI	ABFA	EWO	SNLOOV01644	W/P	F	NA	SNLOOV06572	11	3327	1	1	1	1986-01-24	205	1986	1	NA	NA	30464	213	1986	9	8	1986-09-01	1986-09-30	30	1	1986-09-01	1986-09-30	30	NA	NA	NA	NA	NA	NA	NA	0	0	NA	NA	NA	NA
932	SEN	LOU	TFA	NA	OVI	ABFA	EWO	SNLOOV05555	W/P	F	NA	NA	NA	NA	NA	NA	0	1982-01-15	157	1982	1	NA	NA	140986	174	1983	6	17	1983-06-02	1983-07-01	30	0	1983-07-01	1983-07-01	1	532	BEG	NA	NA	NA	NA	NA	0	0	NA	NA	NA	NA
933	SEN	LOU	TGA	NA	OVI	ABGA	EWO	SNLOOV19579	W/P	M	NA	SNLOOV03954	10	3695	1	1	1	1995-01-27	313	1995	1	NA	NA	354457	323	1995	11	10	1995-11-01	1995-11-30	30	1	1995-11-01	1995-11-30	30	NA	NA	NA	NA	NA	NA	NA	0	0	NA	NA	NA	NA
934	SEN	LOU	TGA	NA	OVI	ABGA	EWO	SNLOOV01646	W/P	F	NA	SNLOOV06017	NA	1461	NA	NA	0	1982-01-15	157	1982	1	NA	NA	30627	225	1987	9	68	1987-09-01	1987-09-30	30	1	1987-09-01	1987-09-30	30	NA	NA	NA	NA	NA	NA	NA	0	0	NA	NA	NA	NA
935	SEN	LOU	TGA	NA	OVI	ABGA	EWO	SNLOOV19579	W/P	M	NA	SNLOOV03954	10	3695	1	1	1	1995-01-27	313	1995	1	NA	NA	354453	319	1995	7	6	1995-07-02	1995-07-31	30	1	1995-07-02	1995-07-31	30	NA	NA	NA	NA	NA	NA	NA	0	0	NA	NA	NA	NA
936	SEN	LOU	TGA	NA	OVI	ABGA	EWO	SNLOOV19579	W/P	M	NA	SNLOOV03954	10	3695	1	1	1	1995-01-27	313	1995	1	NA	NA	354450	316	1995	4	3	1995-04-02	1995-05-01	30	1	1995-04-02	1995-05-01	30	NA	NA	NA	NA	NA	NA	NA	0	0	NA	NA	NA	NA
937	SEN	LOU	TGA	NA	OVI	ABGA	EWO	SNLOOV19579	W/P	M	NA	SNLOOV03954	10	3695	1	1	1	1995-01-27	313	1995	1	NA	NA	354451	317	1995	5	4	1995-05-02	1995-06-01	31	1	1995-05-02	1995-06-01	31	NA	NA	NA	NA	NA	NA	NA	0	0	NA	NA	NA	NA
938	SEN	LOU	TGA	NA	OVI	ABGA	EWO	SNLOOV19579	W/P	M	NA	SNLOOV03954	10	3695	1	1	1	1995-01-27	313	1995	1	NA	NA	354454	320	1995	8	7	1995-08-01	1995-08-31	31	1	1995-08-01	1995-08-31	31	NA	NA	NA	NA	NA	NA	NA	0	0	NA	NA	NA	NA
939	SEN	LOU	TGA	NA	OVI	ABGA	EWO	SNLOOV11953	W/P	F	NA	NA	NA	NA	NA	NA	0	1983-03-15	171	1983	3	NA	NA	251161	232	1988	4	61	1988-04-01	1988-05-01	31	1	1988-04-01	1988-05-01	31	NA	NA	NA	NA	NA	NA	NA	0	0	NA	NA	NA	NA
940	SEN	LOU	TGA	NA	OVI	ABGA	EWO	SNLOOV16692	W/P	F	NA	SNLOOV02618	1	367	1	1	1	1987-12-17	228	1987	12	NA	NA	320185	228	1987	12	0	1987-12-01	1987-12-31	31	1	1987-12-17	1987-12-31	15	0	BIR	NA	NA	NA	NA	NA	0	0	NA	NA	NA	NA
941	SEN	LOU	TGA	NA	OVI	ABGA	EWO	SNLOOV19579	W/P	M	NA	SNLOOV03954	10	3695	1	1	1	1995-01-27	313	1995	1	NA	NA	354456	322	1995	10	9	1995-10-01	1995-10-31	31	1	1995-10-01	1995-10-31	31	NA	NA	NA	NA	NA	NA	NA	0	0	NA	NA	NA	NA
942	SEN	LOU	TGA	NA	OVI	ABGA	EWO	SNLOOV14809	W/P	M	NA	SNLOOV03954	7	2208	1	1	1	1991-01-01	265	1991	1	NA	NA	293811	268	1991	4	3	1991-04-02	1991-05-01	30	1	1991-04-02	1991-05-01	30	NA	NA	NA	NA	NA	NA	NA	0	0	NA	NA	NA	NA
943	SEN	LOU	TGA	NA	OVI	ABGA	EWO	SNLOOV02112	W/P	M	NA	SNLOOV01168	2	790	1	1	1	1989-11-13	251	1989	11	NA	NA	49397	253	1990	1	2	1990-01-01	1990-01-30	30	1	1990-01-01	1990-01-30	30	NA	NA	NA	NA	NA	NA	NA	0	0	NA	NA	NA	NA
944	SEN	LOU	TGA	NA	OVI	ABGA	EWO	SNLOOV14079	W/P	M	NA	SNLOOV12325	1	460	1	1	1	1989-03-18	243	1989	3	NA	NA	282528	247	1989	7	4	1989-07-02	1989-07-31	30	1	1989-07-02	1989-07-31	30	NA	NA	NA	NA	NA	NA	NA	0	0	NA	NA	NA	NA
945	SEN	LOU	TGA	NA	OVI	ABGA	EWO	SNLOOV02380	W/P	F	NA	SNLOOV13833	1	525	1	1	1	1990-05-06	257	1990	5	NA	NA	59419	264	1990	12	7	1990-12-01	1990-12-31	31	1	1990-12-01	1990-12-31	31	NA	NA	NA	NA	NA	NA	NA	0	0	NA	NA	NA	NA
946	SEN	LOU	TGA	NA	OVI	ABGA	EWO	SNLOOV02380	W/P	F	NA	SNLOOV13833	1	525	1	1	1	1990-05-06	257	1990	5	NA	NA	59420	265	1991	1	8	1991-01-01	1991-01-30	30	1	1991-01-01	1991-01-30	30	NA	NA	NA	NA	NA	NA	NA	0	0	NA	NA	NA	NA
947	SEN	LOU	TGA	NA	OVI	ABGA	EWO	SNLOOV01646	W/P	F	NA	SNLOOV06017	NA	1461	NA	NA	0	1982-01-15	157	1982	1	NA	NA	30628	226	1987	10	69	1987-10-01	1987-10-31	31	1	1987-10-01	1987-10-31	31	NA	NA	NA	NA	NA	NA	NA	0	0	NA	NA	NA	NA
948	SEN	LOU	TGA	NA	OVI	ABGA	EWO	SNLOOV19579	W/P	M	NA	SNLOOV03954	10	3695	1	1	1	1995-01-27	313	1995	1	NA	NA	354449	315	1995	3	2	1995-03-02	1995-04-01	31	1	1995-03-02	1995-04-01	31	NA	NA	NA	NA	NA	NA	NA	0	0	NA	NA	NA	NA
949	SEN	LOU	TGA	NA	OVI	ABGA	EWO	SNLOOV02380	W/P	F	NA	SNLOOV13833	1	525	1	1	1	1990-05-06	257	1990	5	NA	NA	59422	267	1991	3	10	1991-03-02	1991-04-01	31	1	1991-03-02	1991-04-01	31	NA	NA	NA	NA	NA	NA	NA	0	0	NA	NA	NA	NA
950	SEN	LOU	TGA	NA	OVI	ABGA	EWO	SNLOOV02380	W/P	F	NA	SNLOOV13833	1	525	1	1	1	1990-05-06	257	1990	5	NA	NA	59438	283	1992	7	26	1992-07-02	1992-07-31	30	1	1992-07-02	1992-07-31	30	NA	NA	NA	NA	NA	NA	NA	0	0	NA	NA	NA	NA
951	SEN	LOU	TGA	NA	OVI	ABGA	EWO	SNLOOV19579	W/P	M	NA	SNLOOV03954	10	3695	1	1	1	1995-01-27	313	1995	1	NA	NA	354452	318	1995	6	5	1995-06-02	1995-07-01	30	1	1995-06-02	1995-07-01	30	NA	NA	NA	NA	NA	NA	NA	0	0	NA	NA	NA	NA
952	SEN	LOU	TGA	NA	OVI	ABGA	EWO	SNLOOV03953	W/P	F	NA	SNLOOV01168	1	476	1	1	1	1989-01-03	241	1989	1	NA	NA	114607	286	1992	10	45	1992-10-01	1992-10-31	31	1	1992-10-01	1992-10-31	31	NA	NA	NA	NA	NA	NA	NA	0	0	NA	NA	NA	NA
953	SEN	LOU	TGA	NA	OVI	ABGA	EWO	SNLOOV17125	W/P	M	NA	SNLOOV02617	4	1314	1	1	1	1991-09-01	273	1991	9	NA	NA	325926	278	1992	2	5	1992-01-31	1992-03-01	31	1	1992-01-31	1992-03-01	31	NA	NA	NA	NA	NA	NA	NA	0	0	NA	NA	NA	NA
954	SEN	LOU	TGA	NA	OVI	ABGA	EWO	SNLOOV14079	W/P	M	NA	SNLOOV12325	1	460	1	1	1	1989-03-18	243	1989	3	NA	NA	282524	243	1989	3	0	1989-03-02	1989-04-01	31	1	1989-03-18	1989-04-01	15	0	BIR	NA	NA	NA	NA	NA	0	0	NA	NA	NA	NA
955	SEN	LOU	TGA	NA	OVI	ABGA	EWO	SNLOOV14079	W/P	M	NA	SNLOOV12325	1	460	1	1	1	1989-03-18	243	1989	3	NA	NA	282526	245	1989	5	2	1989-05-02	1989-06-01	31	1	1989-05-02	1989-06-01	31	NA	NA	NA	NA	NA	NA	NA	0	0	NA	NA	NA	NA
956	SEN	LOU	TGA	NA	OVI	ABGA	EWO	SNLOOV16692	W/P	F	NA	SNLOOV02618	1	367	1	1	1	1987-12-17	228	1987	12	NA	NA	320188	231	1988	3	3	1988-03-02	1988-03-31	30	1	1988-03-02	1988-03-31	30	NA	NA	NA	NA	NA	NA	NA	0	0	NA	NA	NA	NA
957	SEN	LOU	TGA	NA	OVI	ABGA	EWO	SNLOOV02112	W/P	M	NA	SNLOOV01168	2	790	1	1	1	1989-11-13	251	1989	11	NA	NA	49398	254	1990	2	3	1990-01-31	1990-03-01	30	1	1990-01-31	1990-03-01	30	NA	NA	NA	NA	NA	NA	NA	0	0	NA	NA	NA	NA
958	SEN	LOU	TGA	NA	OVI	ABGA	EWO	SNLOOV02380	W/P	F	NA	SNLOOV13833	1	525	1	1	1	1990-05-06	257	1990	5	NA	NA	59416	261	1990	9	4	1990-09-01	1990-09-30	30	1	1990-09-01	1990-09-30	30	NA	NA	NA	NA	NA	NA	NA	0	0	NA	NA	NA	NA
959	SEN	LOU	TGA	NA	OVI	ABGA	EWO	SNLOOV02380	W/P	F	NA	SNLOOV13833	1	525	1	1	1	1990-05-06	257	1990	5	NA	NA	59417	262	1990	10	5	1990-10-01	1990-10-31	31	1	1990-10-01	1990-10-31	31	NA	NA	NA	NA	NA	NA	NA	0	0	NA	NA	NA	NA
960	SEN	LOU	TGA	NA	OVI	ABGA	EWO	SNLOOV19579	W/P	M	NA	SNLOOV03954	10	3695	1	1	1	1995-01-27	313	1995	1	NA	NA	354448	314	1995	2	1	1995-01-31	1995-03-01	30	1	1995-01-31	1995-03-01	30	NA	NA	NA	NA	NA	NA	NA	0	0	NA	NA	NA	NA
961	SEN	LOU	TGA	NA	OVI	ABGA	EWO	SNLOOV02380	W/P	F	NA	SNLOOV13833	1	525	1	1	1	1990-05-06	257	1990	5	NA	NA	59421	266	1991	2	9	1991-01-31	1991-03-01	30	1	1991-01-31	1991-03-01	30	NA	NA	NA	NA	NA	NA	NA	0	0	NA	NA	NA	NA
962	SEN	LOU	TGA	NA	OVI	ABGA	EWO	SNLOOV12351	W/P	M	NA	SNLOOV02618	2	758	1	1	1	1989-01-11	241	1989	1	NA	NA	256759	257	1990	5	16	1990-05-02	1990-06-01	31	1	1990-05-02	1990-06-01	31	NA	NA	NA	NA	NA	NA	NA	0	0	NA	NA	NA	NA
963	SEN	LOU	TGA	NA	OVI	ABGA	EWO	SNLOOV12351	W/P	M	NA	SNLOOV02618	2	758	1	1	1	1989-01-11	241	1989	1	NA	NA	256760	258	1990	6	17	1990-06-02	1990-07-01	30	1	1990-06-02	1990-06-21	20	NA	NA	526	GIF	NA	NA	NA	0	0	NA	NA	NA	NA
964	SEN	LOU	TGA	NA	OVI	ABGA	EWO	SNLOOV03953	W/P	F	NA	SNLOOV01168	1	476	1	1	1	1989-01-03	241	1989	1	NA	NA	114606	285	1992	9	44	1992-09-01	1992-09-30	30	1	1992-09-01	1992-09-30	30	NA	NA	NA	NA	NA	NA	NA	0	0	NA	NA	NA	NA
965	SEN	LOU	TGA	NA	OVI	ABGA	EWO	SNLOOV18520	W/P	F	NA	SNLOOV12556	4	1592	1	1	1	1992-06-05	282	1992	6	NA	NA	341800	283	1992	7	1	1992-07-02	1992-07-31	30	1	1992-07-02	1992-07-31	30	NA	NA	NA	NA	NA	NA	NA	0	0	NA	NA	NA	NA
966	SEN	LOU	TGA	NA	OVI	ABGA	EWO	SNLOOV01486	W/P	F	NA	SNLOOV01646	2	1106	1	1	1	1985-01-25	193	1985	1	NA	NA	23564	229	1988	1	36	1988-01-01	1988-01-30	30	1	1988-01-01	1988-01-30	30	NA	NA	NA	NA	NA	NA	NA	0	0	NA	NA	NA	NA
967	SEN	LOU	TGA	NA	OVI	ABGA	EWO	SNLOOV11953	W/P	F	NA	NA	NA	NA	NA	NA	0	1983-03-15	171	1983	3	NA	NA	251162	233	1988	5	62	1988-05-02	1988-05-31	30	1	1988-05-02	1988-05-31	30	NA	NA	NA	NA	NA	NA	NA	0	0	NA	NA	NA	NA
968	SEN	LOU	TGA	NA	OVI	ABGA	EWO	SNLOOV19579	W/P	M	NA	SNLOOV03954	10	3695	1	1	1	1995-01-27	313	1995	1	NA	NA	354455	321	1995	9	8	1995-09-01	1995-09-30	30	1	1995-09-01	1995-09-30	30	NA	NA	NA	NA	NA	NA	NA	0	0	NA	NA	NA	NA
969	SEN	LOU	TGA	NA	OVI	ABGA	EWO	SNLOOV11953	W/P	F	NA	NA	NA	NA	NA	NA	0	1983-03-15	171	1983	3	NA	NA	251164	235	1988	7	64	1988-07-02	1988-07-31	30	1	1988-07-02	1988-07-17	16	NA	NA	1951	SAL	NA	NA	NA	0	0	NA	NA	NA	NA
970	SEN	LOU	TGA	NA	OVI	ABGA	EWO	SNLOOV14079	W/P	M	NA	SNLOOV12325	1	460	1	1	1	1989-03-18	243	1989	3	NA	NA	282527	246	1989	6	3	1989-06-02	1989-07-01	30	1	1989-06-02	1989-07-01	30	NA	NA	NA	NA	NA	NA	NA	0	0	NA	NA	NA	NA
971	SEN	LOU	TGA	NA	OVI	ABGA	EWO	SNLOOV16692	W/P	F	NA	SNLOOV02618	1	367	1	1	1	1987-12-17	228	1987	12	NA	NA	320190	233	1988	5	5	1988-05-02	1988-05-31	30	1	1988-05-02	1988-05-31	30	NA	NA	NA	NA	NA	NA	NA	0	0	NA	NA	NA	NA
972	SEN	LOU	TGA	NA	OVI	ABGA	EWO	SNLOOV16692	W/P	F	NA	SNLOOV02618	1	367	1	1	1	1987-12-17	228	1987	12	NA	NA	320191	234	1988	6	6	1988-06-01	1988-07-01	31	1	1988-06-01	1988-07-01	31	NA	NA	NA	NA	NA	NA	NA	0	0	NA	NA	NA	NA
973	SEN	LOU	TGA	NA	OVI	ABGA	EWO	SNLOOV02380	W/P	F	NA	SNLOOV13833	1	525	1	1	1	1990-05-06	257	1990	5	NA	NA	59418	263	1990	11	6	1990-11-01	1990-11-30	30	1	1990-11-01	1990-11-30	30	NA	NA	NA	NA	NA	NA	NA	0	0	NA	NA	NA	NA
974	SEN	LOU	TGA	NA	OVI	ABGA	EWO	SNLOOV19579	W/P	M	NA	SNLOOV03954	10	3695	1	1	1	1995-01-27	313	1995	1	NA	NA	354447	313	1995	1	0	1995-01-01	1995-01-30	30	1	1995-01-27	1995-01-30	4	0	BIR	NA	NA	NA	NA	NA	0	0	NA	NA	NA	NA
975	SEN	LOU	TGA	NA	OVI	ABGA	EWO	SNLOOV11952	W/P	M	NA	SNLOOV03954	4	1308	1	1	1	1988-07-15	235	1988	7	NA	NA	251143	242	1989	2	7	1989-01-31	1989-03-01	30	1	1989-01-31	1989-03-01	30	NA	NA	NA	NA	NA	NA	NA	0	0	NA	NA	NA	NA
976	SEN	LOU	TGA	NA	OVI	ABGA	EWO	SNLOOV03588	W/P	M	NA	SNLOOV01168	6	2296	1	1	1	1993-12-28	300	1993	12	NA	NA	102430	300	1993	12	0	1993-12-01	1993-12-31	31	1	1993-12-28	1993-12-31	4	0	BIR	NA	NA	NA	NA	NA	0	0	NA	NA	NA	NA
977	SEN	LOU	TGA	NA	OVI	ABGA	EWO	SNLOOV00679	W/P	F	NA	SNLOOV11951	8	2730	1	1	1	1991-07-07	271	1991	7	NA	NA	3547	271	1991	7	0	1991-07-02	1991-07-31	30	1	1991-07-07	1991-07-09	3	0	BIR	2	DEA	FEE	NA	NA	0	0	NA	NA	NA	NA
978	SEN	LOU	TGA	NA	OVI	ABGA	EWO	SNLOOV01486	W/P	F	NA	SNLOOV01646	2	1106	1	1	1	1985-01-25	193	1985	1	NA	NA	23563	228	1987	12	35	1987-12-01	1987-12-31	31	1	1987-12-01	1987-12-31	31	NA	NA	NA	NA	NA	NA	NA	0	0	NA	NA	NA	NA
979	SEN	LOU	TGA	NA	OVI	ABGA	EWO	SNLOOV02380	W/P	F	NA	SNLOOV13833	1	525	1	1	1	1990-05-06	257	1990	5	NA	NA	59423	268	1991	4	11	1991-04-02	1991-05-01	30	1	1991-04-02	1991-05-01	30	NA	NA	NA	NA	NA	NA	NA	0	0	NA	NA	NA	NA
980	SEN	LOU	TGA	NA	OVI	ABGA	EWO	SNLOOV01486	W/P	F	NA	SNLOOV01646	2	1106	1	1	1	1985-01-25	193	1985	1	NA	NA	23565	230	1988	2	37	1988-01-31	1988-03-01	31	1	1988-01-31	1988-03-01	31	NA	NA	NA	NA	NA	NA	NA	0	0	NA	NA	NA	NA
981	SEN	LOU	TGA	NA	OVI	ABGA	EWO	SNLOOV11953	W/P	F	NA	NA	NA	NA	NA	NA	0	1983-03-15	171	1983	3	NA	NA	251163	234	1988	6	63	1988-06-01	1988-07-01	31	1	1988-06-01	1988-07-01	31	NA	NA	NA	NA	NA	NA	NA	0	0	NA	NA	NA	NA
982	SEN	LOU	TGA	NA	OVI	ABGA	EWO	SNLOOV16692	W/P	F	NA	SNLOOV02618	1	367	1	1	1	1987-12-17	228	1987	12	NA	NA	320187	230	1988	2	2	1988-01-31	1988-03-01	31	1	1988-01-31	1988-03-01	31	NA	NA	NA	NA	NA	NA	NA	0	0	NA	NA	NA	NA
983	SEN	LOU	TGA	NA	OVI	ABGA	EWO	SNLOOV12656	W/P	M	NA	SNLOOV02617	1	347	1	1	1	1989-01-07	241	1989	1	NA	NA	261491	251	1989	11	10	1989-11-01	1989-11-30	30	1	1989-11-01	1989-11-30	30	NA	NA	NA	NA	NA	NA	NA	0	0	NA	NA	NA	NA
984	SEN	LOU	TGA	NA	OVI	ABGA	EWO	SNLOOV00650	W/P	M	NA	SNLOOV01486	3	1034	1	1	1	1987-11-25	227	1987	11	NA	NA	3430	227	1987	11	0	1987-11-01	1987-11-30	30	1	1987-11-25	1987-11-26	2	0	BIR	1	DEA	ACC	NA	NA	0	0	NA	NA	NA	NA
985	SEN	LOU	TGA	NA	OVI	ABGA	EWO	SNLOOV14809	W/P	M	NA	SNLOOV03954	7	2208	1	1	1	1991-01-01	265	1991	1	NA	NA	293812	269	1991	5	4	1991-05-02	1991-06-01	31	1	1991-05-02	1991-06-01	31	NA	NA	NA	NA	NA	NA	NA	0	0	NA	NA	NA	NA
986	SEN	LOU	TGA	NA	OVI	ABGA	EWO	SNLOOV19579	W/P	M	NA	SNLOOV03954	10	3695	1	1	1	1995-01-27	313	1995	1	NA	NA	354458	324	1995	12	11	1995-12-01	1995-12-31	31	1	1995-12-01	1995-12-31	31	NA	NA	NA	NA	NA	NA	NA	0	0	NA	NA	NA	NA
987	SEN	LOU	TGA	NA	OVI	ABGA	EWO	SNLOOV19579	W/P	M	NA	SNLOOV03954	10	3695	1	1	1	1995-01-27	313	1995	1	NA	NA	354459	325	1996	1	12	1996-01-01	1996-01-30	30	1	1996-01-01	1996-01-02	2	NA	NA	340	SBC	NA	NA	NA	0	0	NA	NA	NA	NA
988	SEN	LOU	TGA	NA	OVI	ABGA	EWO	SNLOOV01486	W/P	F	NA	SNLOOV01646	2	1106	1	1	1	1985-01-25	193	1985	1	NA	NA	23560	225	1987	9	32	1987-09-01	1987-09-30	30	1	1987-09-01	1987-09-30	30	NA	NA	NA	NA	NA	NA	NA	0	0	NA	NA	NA	NA
989	SEN	LOU	TGA	NA	OVI	ABGA	EWO	SNLOOV01486	W/P	F	NA	SNLOOV01646	2	1106	1	1	1	1985-01-25	193	1985	1	NA	NA	23561	226	1987	10	33	1987-10-01	1987-10-31	31	1	1987-10-01	1987-10-31	31	NA	NA	NA	NA	NA	NA	NA	0	0	NA	NA	NA	NA
990	SEN	LOU	TGA	NA	OVI	ABGA	EWO	SNLOOV01486	W/P	F	NA	SNLOOV01646	2	1106	1	1	1	1985-01-25	193	1985	1	NA	NA	23562	227	1987	11	34	1987-11-01	1987-11-30	30	1	1987-11-01	1987-11-30	30	NA	NA	NA	NA	NA	NA	NA	1	0	1	1	3	1034
991	SEN	LOU	TGA	NA	OVI	ABGA	EWO	SNLOOV01646	W/P	F	NA	SNLOOV06017	NA	1461	NA	NA	0	1982-01-15	157	1982	1	NA	NA	30629	227	1987	11	70	1987-11-01	1987-11-30	30	1	1987-11-01	1987-11-30	30	NA	NA	NA	NA	NA	NA	NA	0	0	NA	NA	NA	NA
992	SEN	LOU	TGA	NA	OVI	ABGA	EWO	SNLOOV11953	W/P	F	NA	NA	NA	NA	NA	NA	0	1983-03-15	171	1983	3	NA	NA	251160	231	1988	3	60	1988-03-02	1988-03-31	30	1	1988-03-02	1988-03-31	30	NA	NA	NA	NA	NA	NA	NA	0	0	NA	NA	NA	NA
993	SEN	LOU	TGA	NA	OVI	ABGA	EWO	SNLOOV12656	W/P	M	NA	SNLOOV02617	1	347	1	1	1	1989-01-07	241	1989	1	NA	NA	261487	247	1989	7	6	1989-07-02	1989-07-31	30	1	1989-07-02	1989-07-31	30	NA	NA	NA	NA	NA	NA	NA	0	0	NA	NA	NA	NA
994	SEN	LOU	TGA	NA	OVI	ABGA	EWO	SNLOOV16692	W/P	F	NA	SNLOOV02618	1	367	1	1	1	1987-12-17	228	1987	12	NA	NA	320186	229	1988	1	1	1988-01-01	1988-01-30	30	1	1988-01-01	1988-01-30	30	NA	NA	NA	NA	NA	NA	NA	0	0	NA	NA	NA	NA
995	SEN	LOU	TGA	NA	OVI	ABGA	EWO	SNLOOV12656	W/P	M	NA	SNLOOV02617	1	347	1	1	1	1989-01-07	241	1989	1	NA	NA	261489	249	1989	9	8	1989-09-01	1989-09-30	30	1	1989-09-01	1989-09-30	30	NA	NA	NA	NA	NA	NA	NA	0	0	NA	NA	NA	NA
996	SEN	LOU	TGA	NA	OVI	ABGA	EWO	SNLOOV21639	W/P	F	NA	SNLOOV01168	8	3065	1	1	1	1996-02-05	326	1996	2	NA	NA	378063	330	1996	6	4	1996-06-01	1996-07-01	31	1	1996-06-01	1996-07-01	31	NA	NA	NA	NA	NA	NA	NA	0	0	NA	NA	NA	NA
997	SEN	LOU	TGA	NA	OVI	ABGA	EWO	SNLOOV16692	W/P	F	NA	SNLOOV02618	1	367	1	1	1	1987-12-17	228	1987	12	NA	NA	320189	232	1988	4	4	1988-04-01	1988-05-01	31	1	1988-04-01	1988-05-01	31	NA	NA	NA	NA	NA	NA	NA	0	0	NA	NA	NA	NA
998	SEN	LOU	TGA	NA	OVI	ABGA	EWO	SNLOOV12556	W/P	F	NA	SNLOOV01646	5	2202	1	1	1	1988-01-26	229	1988	1	NA	NA	259967	254	1990	2	25	1990-01-31	1990-03-01	30	1	1990-01-31	1990-03-01	30	NA	NA	NA	NA	NA	NA	NA	0	0	NA	NA	NA	NA
999	SEN	LOU	TGA	NA	OVI	ABGA	EWO	SNLOOV14809	W/P	M	NA	SNLOOV03954	7	2208	1	1	1	1991-01-01	265	1991	1	NA	NA	293813	270	1991	6	5	1991-06-02	1991-07-01	30	1	1991-06-02	1991-07-01	30	NA	NA	NA	NA	NA	NA	NA	0	0	NA	NA	NA	NA
1000	SEN	LOU	TGA	NA	OVI	ABGA	EWO	SNLOOV02112	W/P	M	NA	SNLOOV01168	2	790	1	1	1	1989-11-13	251	1989	11	NA	NA	49400	256	1990	4	5	1990-04-02	1990-05-01	30	1	1990-04-02	1990-05-01	30	NA	NA	NA	NA	NA	NA	NA	0	0	NA	NA	NA	NA
1001	SEN	LOU	TGA	NA	OVI	ABGA	EWO	SNLOOV01486	W/P	F	NA	SNLOOV01646	2	1106	1	1	1	1985-01-25	193	1985	1	NA	NA	23572	237	1988	9	44	1988-09-01	1988-09-30	30	1	1988-09-01	1988-09-30	30	NA	NA	NA	NA	NA	NA	NA	0	0	NA	NA	NA	NA
1002	SEN	LOU	TGA	NA	OVI	ABGA	EWO	SNLOOV11130	W/P	F	NA	SNLOOV00998	6	2232	1	1	1	1986-12-26	216	1986	12	NA	NA	238548	217	1987	1	1	1987-01-01	1987-01-30	30	1	1987-01-01	1987-01-30	30	NA	NA	NA	NA	NA	NA	NA	0	0	NA	NA	NA	NA
1003	SEN	LOU	TGA	NA	OVI	ABGA	EWO	SNLOOV11130	W/P	F	NA	SNLOOV00998	6	2232	1	1	1	1986-12-26	216	1986	12	NA	NA	238549	218	1987	2	2	1987-01-31	1987-03-01	30	1	1987-01-31	1987-03-01	30	NA	NA	NA	NA	NA	NA	NA	0	0	NA	NA	NA	NA
1004	SEN	LOU	TGA	NA	OVI	ABGA	EWO	SNLOOV11953	W/P	F	NA	NA	NA	NA	NA	NA	0	1983-03-15	171	1983	3	NA	NA	251159	230	1988	2	59	1988-01-31	1988-03-01	31	1	1988-01-31	1988-03-01	31	NA	NA	NA	NA	NA	NA	NA	0	0	NA	NA	NA	NA
1005	SEN	LOU	TGA	NA	OVI	ABGA	EWO	SNLOOV13142	W/P	M	NA	SNLOOV01485	4	1361	1	1	1	1988-09-26	237	1988	9	NA	NA	268181	242	1989	2	5	1989-01-31	1989-03-01	30	1	1989-01-31	1989-03-01	30	NA	NA	NA	NA	NA	NA	NA	0	0	NA	NA	NA	NA
1006	SEN	LOU	TGA	NA	OVI	ABGA	EWO	SNLOOV13142	W/P	M	NA	SNLOOV01485	4	1361	1	1	1	1988-09-26	237	1988	9	NA	NA	268182	243	1989	3	6	1989-03-02	1989-04-01	31	1	1989-03-02	1989-04-01	31	NA	NA	NA	NA	NA	NA	NA	0	0	NA	NA	NA	NA
1007	SEN	LOU	TGA	NA	OVI	ABGA	EWO	SNLOOV12656	W/P	M	NA	SNLOOV02617	1	347	1	1	1	1989-01-07	241	1989	1	NA	NA	261488	248	1989	8	7	1989-08-01	1989-08-31	31	1	1989-08-01	1989-08-31	31	NA	NA	NA	NA	NA	NA	NA	0	0	NA	NA	NA	NA
1008	SEN	LOU	TGA	NA	OVI	ABGA	EWO	SNLOOV13143	W/P	M	NA	SNLOOV03954	5	1510	1	1	1	1989-02-02	242	1989	2	NA	NA	268184	242	1989	2	0	1989-01-31	1989-03-01	30	1	1989-02-02	1989-03-01	28	0	BIR	NA	NA	NA	NA	NA	0	0	NA	NA	NA	NA
1009	SEN	LOU	TGA	NA	OVI	ABGA	EWO	SNLOOV12656	W/P	M	NA	SNLOOV02617	1	347	1	1	1	1989-01-07	241	1989	1	NA	NA	261490	250	1989	10	9	1989-10-01	1989-10-31	31	1	1989-10-01	1989-10-31	31	NA	NA	NA	NA	NA	NA	NA	0	0	NA	NA	NA	NA
1010	SEN	LOU	TGA	NA	OVI	ABGA	EWO	SNLOOV12556	W/P	F	NA	SNLOOV01646	5	2202	1	1	1	1988-01-26	229	1988	1	NA	NA	259952	239	1988	11	10	1988-11-01	1988-11-30	30	1	1988-11-01	1988-11-30	30	NA	NA	NA	NA	NA	NA	NA	0	0	NA	NA	NA	NA
1011	SEN	LOU	TGA	NA	OVI	ABGA	EWO	SNLOOV12556	W/P	F	NA	SNLOOV01646	5	2202	1	1	1	1988-01-26	229	1988	1	NA	NA	259953	240	1988	12	11	1988-12-01	1988-12-31	31	1	1988-12-01	1988-12-31	31	NA	NA	NA	NA	NA	NA	NA	0	0	NA	NA	NA	NA
1012	SEN	LOU	TGA	NA	OVI	ABGA	EWO	SNLOOV12556	W/P	F	NA	SNLOOV01646	5	2202	1	1	1	1988-01-26	229	1988	1	NA	NA	259968	255	1990	3	26	1990-03-02	1990-04-01	31	1	1990-03-02	1990-04-01	31	NA	NA	NA	NA	NA	NA	NA	0	0	NA	NA	NA	NA
1013	SEN	LOU	TGA	NA	OVI	ABGA	EWO	SNLOOV02311	W/P	F	NA	SNLOOV12556	2	697	1	1	1	1989-12-23	252	1989	12	NA	NA	56011	300	1993	12	48	1993-12-01	1993-12-31	31	1	1993-12-01	1993-12-07	7	NA	NA	1445	SAL	NA	NA	NA	0	0	NA	NA	NA	NA
1014	SEN	LOU	TGA	NA	OVI	ABGA	EWO	SNLOOV12656	W/P	M	NA	SNLOOV02617	1	347	1	1	1	1989-01-07	241	1989	1	NA	NA	261494	254	1990	2	13	1990-01-31	1990-03-01	30	1	1990-01-31	1990-03-01	30	NA	NA	NA	NA	NA	NA	NA	0	0	NA	NA	NA	NA
1015	SEN	LOU	TGA	NA	OVI	ABGA	EWO	SNLOOV12656	W/P	M	NA	SNLOOV02617	1	347	1	1	1	1989-01-07	241	1989	1	NA	NA	261495	255	1990	3	14	1990-03-02	1990-04-01	31	1	1990-03-02	1990-04-01	31	NA	NA	NA	NA	NA	NA	NA	0	0	NA	NA	NA	NA
1016	SEN	LOU	TGA	NA	OVI	ABGA	EWO	SNLOOV12656	W/P	M	NA	SNLOOV02617	1	347	1	1	1	1989-01-07	241	1989	1	NA	NA	261496	256	1990	4	15	1990-04-02	1990-05-01	30	1	1990-04-02	1990-05-01	30	NA	NA	NA	NA	NA	NA	NA	0	0	NA	NA	NA	NA
1017	SEN	LOU	TGA	NA	OVI	ABGA	EWO	SNLOOV01330	W/P	M	NA	SNLOOV01099	4	1353	1	1	1	1988-09-14	237	1988	9	NA	NA	17769	239	1988	11	2	1988-11-01	1988-11-30	30	1	1988-11-01	1988-11-15	15	NA	NA	62	SBC	NA	NA	NA	0	0	NA	NA	NA	NA
1018	SEN	LOU	TGA	NA	OVI	ABGA	EWO	SNLOOV03588	W/P	M	NA	SNLOOV01168	6	2296	1	1	1	1993-12-28	300	1993	12	NA	NA	102431	301	1994	1	1	1994-01-01	1994-01-30	30	1	1994-01-01	1994-01-30	30	NA	NA	NA	NA	NA	NA	NA	0	0	NA	NA	NA	NA
1019	SEN	LOU	TGA	NA	OVI	ABGA	EWO	SNLOOV01486	W/P	F	NA	SNLOOV01646	2	1106	1	1	1	1985-01-25	193	1985	1	NA	NA	23576	241	1989	1	48	1989-01-01	1989-01-30	30	1	1989-01-01	1989-01-30	30	NA	NA	NA	NA	NA	NA	NA	0	0	NA	NA	NA	NA
1020	SEN	LOU	TGA	NA	OVI	ABGA	EWO	SNLOOV13142	W/P	M	NA	SNLOOV01485	4	1361	1	1	1	1988-09-26	237	1988	9	NA	NA	268183	244	1989	4	7	1989-04-02	1989-05-01	30	1	1989-04-02	1989-04-18	17	NA	NA	204	GIF	NA	NA	NA	0	0	NA	NA	NA	NA
1021	SEN	LOU	TGA	NA	OVI	ABGA	EWO	SNLOOV02380	W/P	F	NA	SNLOOV13833	1	525	1	1	1	1990-05-06	257	1990	5	NA	NA	59425	270	1991	6	13	1991-06-02	1991-07-01	30	1	1991-06-02	1991-07-01	30	NA	NA	NA	NA	NA	NA	NA	0	0	NA	NA	NA	NA
1022	SEN	LOU	TGA	NA	OVI	ABGA	EWO	SNLOOV13143	W/P	M	NA	SNLOOV03954	5	1510	1	1	1	1989-02-02	242	1989	2	NA	NA	268186	244	1989	4	2	1989-04-02	1989-05-01	30	1	1989-04-02	1989-05-01	30	NA	NA	NA	NA	NA	NA	NA	0	0	NA	NA	NA	NA
1023	SEN	LOU	TGA	NA	OVI	ABGA	EWO	SNLOOV13143	W/P	M	NA	SNLOOV03954	5	1510	1	1	1	1989-02-02	242	1989	2	NA	NA	268187	245	1989	5	3	1989-05-02	1989-06-01	31	1	1989-05-02	1989-06-01	31	NA	NA	NA	NA	NA	NA	NA	0	0	NA	NA	NA	NA
1024	SEN	LOU	TGA	NA	OVI	ABGA	EWO	SNLOOV13143	W/P	M	NA	SNLOOV03954	5	1510	1	1	1	1989-02-02	242	1989	2	NA	NA	268188	246	1989	6	4	1989-06-02	1989-07-01	30	1	1989-06-02	1989-07-01	30	NA	NA	NA	NA	NA	NA	NA	0	0	NA	NA	NA	NA
1025	SEN	LOU	TGA	NA	OVI	ABGA	EWO	SNLOOV12556	W/P	F	NA	SNLOOV01646	5	2202	1	1	1	1988-01-26	229	1988	1	NA	NA	259954	241	1989	1	12	1989-01-01	1989-01-30	30	1	1989-01-01	1989-01-30	30	NA	NA	NA	NA	NA	NA	NA	0	0	NA	NA	NA	NA
1026	SEN	LOU	TGA	NA	OVI	ABGA	EWO	SNLOOV02112	W/P	M	NA	SNLOOV01168	2	790	1	1	1	1989-11-13	251	1989	11	NA	NA	49399	255	1990	3	4	1990-03-02	1990-04-01	31	1	1990-03-02	1990-04-01	31	NA	NA	NA	NA	NA	NA	NA	0	0	NA	NA	NA	NA
1027	SEN	LOU	TGA	NA	OVI	ABGA	EWO	SNLOOV13143	W/P	M	NA	SNLOOV03954	5	1510	1	1	1	1989-02-02	242	1989	2	NA	NA	268191	249	1989	9	7	1989-09-01	1989-09-30	30	1	1989-09-01	1989-09-30	30	NA	NA	NA	NA	NA	NA	NA	0	0	NA	NA	NA	NA
1028	SEN	LOU	TGA	NA	OVI	ABGA	EWO	SNLOOV13143	W/P	M	NA	SNLOOV03954	5	1510	1	1	1	1989-02-02	242	1989	2	NA	NA	268192	250	1989	10	8	1989-10-01	1989-10-31	31	1	1989-10-01	1989-10-31	31	NA	NA	NA	NA	NA	NA	NA	0	0	NA	NA	NA	NA
1029	SEN	LOU	TGA	NA	OVI	ABGA	EWO	SNLOOV01486	W/P	F	NA	SNLOOV01646	2	1106	1	1	1	1985-01-25	193	1985	1	NA	NA	23573	238	1988	10	45	1988-10-01	1988-10-31	31	1	1988-10-01	1988-10-31	31	NA	NA	NA	NA	NA	NA	NA	0	0	NA	NA	NA	NA
1030	SEN	LOU	TGA	NA	OVI	ABGA	EWO	SNLOOV01486	W/P	F	NA	SNLOOV01646	2	1106	1	1	1	1985-01-25	193	1985	1	NA	NA	23574	239	1988	11	46	1988-11-01	1988-11-30	30	1	1988-11-01	1988-11-30	30	NA	NA	NA	NA	NA	NA	NA	1	0	1	1	4	1402
1031	SEN	LOU	TGA	NA	OVI	ABGA	EWO	SNLOOV12656	W/P	M	NA	SNLOOV02617	1	347	1	1	1	1989-01-07	241	1989	1	NA	NA	261485	245	1989	5	4	1989-05-02	1989-06-01	31	1	1989-05-02	1989-06-01	31	NA	NA	NA	NA	NA	NA	NA	0	0	NA	NA	NA	NA
1032	SEN	LOU	TGA	NA	OVI	ABGA	EWO	SNLOOV12656	W/P	M	NA	SNLOOV02617	1	347	1	1	1	1989-01-07	241	1989	1	NA	NA	261486	246	1989	6	5	1989-06-02	1989-07-01	30	1	1989-06-02	1989-07-01	30	NA	NA	NA	NA	NA	NA	NA	0	0	NA	NA	NA	NA
1033	SEN	LOU	TGA	NA	OVI	ABGA	EWO	SNLOOV17125	W/P	M	NA	SNLOOV02617	4	1314	1	1	1	1991-09-01	273	1991	9	NA	NA	325925	277	1992	1	4	1992-01-01	1992-01-30	30	1	1992-01-01	1992-01-30	30	NA	NA	NA	NA	NA	NA	NA	0	0	NA	NA	NA	NA
1034	SEN	LOU	TGA	NA	OVI	ABGA	EWO	SNLOOV12556	W/P	F	NA	SNLOOV01646	5	2202	1	1	1	1988-01-26	229	1988	1	NA	NA	259949	236	1988	8	7	1988-08-01	1988-08-31	31	1	1988-08-01	1988-08-31	31	NA	NA	NA	NA	NA	NA	NA	0	0	NA	NA	NA	NA
1035	SEN	LOU	TGA	NA	OVI	ABGA	EWO	SNLOOV12556	W/P	F	NA	SNLOOV01646	5	2202	1	1	1	1988-01-26	229	1988	1	NA	NA	259950	237	1988	9	8	1988-09-01	1988-09-30	30	1	1988-09-01	1988-09-30	30	NA	NA	NA	NA	NA	NA	NA	0	0	NA	NA	NA	NA
1036	SEN	LOU	TGA	NA	OVI	ABGA	EWO	SNLOOV12556	W/P	F	NA	SNLOOV01646	5	2202	1	1	1	1988-01-26	229	1988	1	NA	NA	259951	238	1988	10	9	1988-10-01	1988-10-31	31	1	1988-10-01	1988-10-31	31	NA	NA	NA	NA	NA	NA	NA	0	0	NA	NA	NA	NA
1037	SEN	LOU	TGA	NA	OVI	ABGA	EWO	SNLOOV18520	W/P	F	NA	SNLOOV12556	4	1592	1	1	1	1992-06-05	282	1992	6	NA	NA	341801	284	1992	8	2	1992-08-01	1992-08-31	31	1	1992-08-01	1992-08-31	31	NA	NA	NA	NA	NA	NA	NA	0	0	NA	NA	NA	NA
1038	SEN	LOU	TGA	NA	OVI	ABGA	EWO	SNLOOV13143	W/P	M	NA	SNLOOV03954	5	1510	1	1	1	1989-02-02	242	1989	2	NA	NA	268189	247	1989	7	5	1989-07-02	1989-07-31	30	1	1989-07-02	1989-07-31	30	NA	NA	NA	NA	NA	NA	NA	0	0	NA	NA	NA	NA
1039	SEN	LOU	TGA	NA	OVI	ABGA	EWO	SNLOOV13143	W/P	M	NA	SNLOOV03954	5	1510	1	1	1	1989-02-02	242	1989	2	NA	NA	268190	248	1989	8	6	1989-08-01	1989-08-31	31	1	1989-08-01	1989-08-31	31	NA	NA	NA	NA	NA	NA	NA	0	0	NA	NA	NA	NA
1040	SEN	LOU	TGA	NA	OVI	ABGA	EWO	SNLOOV02380	W/P	F	NA	SNLOOV13833	1	525	1	1	1	1990-05-06	257	1990	5	NA	NA	59434	279	1992	3	22	1992-03-02	1992-03-31	30	1	1992-03-02	1992-03-31	30	NA	NA	NA	NA	NA	NA	NA	0	0	NA	NA	NA	NA
1041	SEN	LOU	TGA	NA	OVI	ABGA	EWO	SNLOOV01168	W/P	F	NA	SNLOOV02748	2	746	1	1	1	1987-09-15	225	1987	9	NA	NA	11854	238	1988	10	13	1988-10-01	1988-10-31	31	1	1988-10-01	1988-10-31	31	NA	NA	NA	NA	NA	NA	NA	0	0	NA	NA	NA	NA
1042	SEN	LOU	TGA	NA	OVI	ABGA	EWO	SNLOOV01168	W/P	F	NA	SNLOOV02748	2	746	1	1	1	1987-09-15	225	1987	9	NA	NA	11855	239	1988	11	14	1988-11-01	1988-11-30	30	1	1988-11-01	1988-11-30	30	NA	NA	NA	NA	NA	NA	NA	0	0	NA	NA	NA	NA
1043	SEN	LOU	TGA	NA	OVI	ABGA	EWO	SNLOOV01168	W/P	F	NA	SNLOOV02748	2	746	1	1	1	1987-09-15	225	1987	9	NA	NA	11856	240	1988	12	15	1988-12-01	1988-12-31	31	1	1988-12-01	1988-12-31	31	NA	NA	NA	NA	NA	NA	NA	0	0	NA	NA	NA	NA
1044	SEN	LOU	TGA	NA	OVI	ABGA	EWO	SNLOOV01168	W/P	F	NA	SNLOOV02748	2	746	1	1	1	1987-09-15	225	1987	9	NA	NA	11857	241	1989	1	16	1989-01-01	1989-01-30	30	1	1989-01-01	1989-01-30	30	NA	NA	NA	NA	NA	NA	NA	1	0	1	1	1	476
1045	SEN	LOU	TGA	NA	OVI	ABGA	EWO	SNLOOV01168	W/P	F	NA	SNLOOV02748	2	746	1	1	1	1987-09-15	225	1987	9	NA	NA	11858	242	1989	2	17	1989-01-31	1989-03-01	30	1	1989-01-31	1989-03-01	30	NA	NA	NA	NA	NA	NA	NA	0	0	NA	NA	NA	NA
1046	SEN	LOU	TGA	NA	OVI	ABGA	EWO	SNLOOV01168	W/P	F	NA	SNLOOV02748	2	746	1	1	1	1987-09-15	225	1987	9	NA	NA	11859	243	1989	3	18	1989-03-02	1989-04-01	31	1	1989-03-02	1989-04-01	31	NA	NA	NA	NA	NA	NA	NA	0	0	NA	NA	NA	NA
1047	SEN	LOU	TGA	NA	OVI	ABGA	EWO	SNLOOV01168	W/P	F	NA	SNLOOV02748	2	746	1	1	1	1987-09-15	225	1987	9	NA	NA	11860	244	1989	4	19	1989-04-02	1989-05-01	30	1	1989-04-02	1989-05-01	30	NA	NA	NA	NA	NA	NA	NA	0	0	NA	NA	NA	NA
1048	SEN	LOU	TGA	NA	OVI	ABGA	EWO	SNLOOV01168	W/P	F	NA	SNLOOV02748	2	746	1	1	1	1987-09-15	225	1987	9	NA	NA	11861	245	1989	5	20	1989-05-02	1989-06-01	31	1	1989-05-02	1989-06-01	31	NA	NA	NA	NA	NA	NA	NA	0	0	NA	NA	NA	NA
1049	SEN	LOU	TGA	NA	OVI	ABGA	EWO	SNLOOV01168	W/P	F	NA	SNLOOV02748	2	746	1	1	1	1987-09-15	225	1987	9	NA	NA	11862	246	1989	6	21	1989-06-02	1989-07-01	30	1	1989-06-02	1989-07-01	30	NA	NA	NA	NA	NA	NA	NA	0	0	NA	NA	NA	NA
1050	SEN	LOU	TGA	NA	OVI	ABGA	EWO	SNLOOV01168	W/P	F	NA	SNLOOV02748	2	746	1	1	1	1987-09-15	225	1987	9	NA	NA	11863	247	1989	7	22	1989-07-02	1989-07-31	30	1	1989-07-02	1989-07-31	30	NA	NA	NA	NA	NA	NA	NA	0	0	NA	NA	NA	NA
1051	SEN	LOU	TGA	NA	OVI	ABGA	EWO	SNLOOV18520	W/P	F	NA	SNLOOV12556	4	1592	1	1	1	1992-06-05	282	1992	6	NA	NA	341802	285	1992	9	3	1992-09-01	1992-09-30	30	1	1992-09-01	1992-09-30	30	NA	NA	NA	NA	NA	NA	NA	0	0	NA	NA	NA	NA
1052	SEN	LOU	TGA	NA	OVI	ABGA	EWO	SNLOOV18520	W/P	F	NA	SNLOOV12556	4	1592	1	1	1	1992-06-05	282	1992	6	NA	NA	341803	286	1992	10	4	1992-10-01	1992-10-31	31	1	1992-10-01	1992-10-31	31	NA	NA	NA	NA	NA	NA	NA	0	0	NA	NA	NA	NA
1053	SEN	LOU	TGA	NA	OVI	ABGA	EWO	SNLOOV12656	W/P	M	NA	SNLOOV02617	1	347	1	1	1	1989-01-07	241	1989	1	NA	NA	261493	253	1990	1	12	1990-01-01	1990-01-30	30	1	1990-01-01	1990-01-30	30	NA	NA	NA	NA	NA	NA	NA	0	0	NA	NA	NA	NA
1054	SEN	LOU	TGA	NA	OVI	ABGA	EWO	SNLOOV01168	W/P	F	NA	SNLOOV02748	2	746	1	1	1	1987-09-15	225	1987	9	NA	NA	11867	251	1989	11	26	1989-11-01	1989-11-30	30	1	1989-11-01	1989-11-30	30	NA	NA	NA	NA	NA	NA	NA	1	0	1	1	2	790
1055	SEN	LOU	TGA	NA	OVI	ABGA	EWO	SNLOOV01168	W/P	F	NA	SNLOOV02748	2	746	1	1	1	1987-09-15	225	1987	9	NA	NA	11868	252	1989	12	27	1989-12-01	1989-12-31	31	1	1989-12-01	1989-12-31	31	NA	NA	NA	NA	NA	NA	NA	0	0	NA	NA	NA	NA
1056	SEN	LOU	TGA	NA	OVI	ABGA	EWO	SNLOOV13143	W/P	M	NA	SNLOOV03954	5	1510	1	1	1	1989-02-02	242	1989	2	NA	NA	268193	251	1989	11	9	1989-11-01	1989-11-30	30	1	1989-11-01	1989-11-30	30	NA	NA	NA	NA	NA	NA	NA	0	0	NA	NA	NA	NA
1057	SEN	LOU	TGA	NA	OVI	ABGA	EWO	SNLOOV13143	W/P	M	NA	SNLOOV03954	5	1510	1	1	1	1989-02-02	242	1989	2	NA	NA	268194	252	1989	12	10	1989-12-01	1989-12-31	31	1	1989-12-01	1989-12-31	31	NA	NA	NA	NA	NA	NA	NA	0	0	NA	NA	NA	NA
1058	SEN	LOU	TGA	NA	OVI	ABGA	EWO	SNLOOV01486	W/P	F	NA	SNLOOV01646	2	1106	1	1	1	1985-01-25	193	1985	1	NA	NA	23575	240	1988	12	47	1988-12-01	1988-12-31	31	1	1988-12-01	1988-12-31	31	NA	NA	NA	NA	NA	NA	NA	0	0	NA	NA	NA	NA
1059	SEN	LOU	TGA	NA	OVI	ABGA	EWO	SNLOOV11130	W/P	F	NA	SNLOOV00998	6	2232	1	1	1	1986-12-26	216	1986	12	NA	NA	238550	219	1987	3	3	1987-03-02	1987-04-01	31	1	1987-03-02	1987-04-01	31	NA	NA	NA	NA	NA	NA	NA	0	0	NA	NA	NA	NA
1060	SEN	LOU	TGA	NA	OVI	ABGA	EWO	SNLOOV02380	W/P	F	NA	SNLOOV13833	1	525	1	1	1	1990-05-06	257	1990	5	NA	NA	59424	269	1991	5	12	1991-05-02	1991-06-01	31	1	1991-05-02	1991-06-01	31	NA	NA	NA	NA	NA	NA	NA	0	0	NA	NA	NA	NA
1061	SEN	LOU	TGA	NA	OVI	ABGA	EWO	SNLOOV03588	W/P	M	NA	SNLOOV01168	6	2296	1	1	1	1993-12-28	300	1993	12	NA	NA	102433	303	1994	3	3	1994-03-02	1994-04-01	31	1	1994-03-02	1994-04-01	31	NA	NA	NA	NA	NA	NA	NA	0	0	NA	NA	NA	NA
1062	SEN	LOU	TGA	NA	OVI	ABGA	EWO	SNLOOV02380	W/P	F	NA	SNLOOV13833	1	525	1	1	1	1990-05-06	257	1990	5	NA	NA	59426	271	1991	7	14	1991-07-02	1991-07-31	30	1	1991-07-02	1991-07-31	30	NA	NA	NA	NA	NA	NA	NA	0	0	NA	NA	NA	NA
1063	SEN	LOU	TGA	NA	OVI	ABGA	EWO	SNLOOV02380	W/P	F	NA	SNLOOV13833	1	525	1	1	1	1990-05-06	257	1990	5	NA	NA	59428	273	1991	9	16	1991-09-01	1991-09-30	30	1	1991-09-01	1991-09-30	30	NA	NA	NA	NA	NA	NA	NA	1	0	1	1	1	510
1064	SEN	LOU	TGA	NA	OVI	ABGA	EWO	SNLOOV01168	W/P	F	NA	SNLOOV02748	2	746	1	1	1	1987-09-15	225	1987	9	NA	NA	11864	248	1989	8	23	1989-08-01	1989-08-31	31	1	1989-08-01	1989-08-31	31	NA	NA	NA	NA	NA	NA	NA	0	0	NA	NA	NA	NA
1065	SEN	LOU	TGA	NA	OVI	ABGA	EWO	SNLOOV01168	W/P	F	NA	SNLOOV02748	2	746	1	1	1	1987-09-15	225	1987	9	NA	NA	11865	249	1989	9	24	1989-09-01	1989-09-30	30	1	1989-09-01	1989-09-30	30	NA	NA	NA	NA	NA	NA	NA	0	0	NA	NA	NA	NA
1066	SEN	LOU	TGA	NA	OVI	ABGA	EWO	SNLOOV01168	W/P	F	NA	SNLOOV02748	2	746	1	1	1	1987-09-15	225	1987	9	NA	NA	11866	250	1989	10	25	1989-10-01	1989-10-31	31	1	1989-10-01	1989-10-31	31	NA	NA	NA	NA	NA	NA	NA	0	0	NA	NA	NA	NA
1067	SEN	LOU	TGA	NA	OVI	ABGA	EWO	SNLOOV02312	W/P	M	NA	SNLOOV02375	6	2062	1	1	1	1989-12-08	252	1989	12	NA	NA	56029	268	1991	4	16	1991-04-02	1991-05-01	30	1	1991-04-02	1991-05-01	30	NA	NA	NA	NA	NA	NA	NA	0	0	NA	NA	NA	NA
1068	SEN	LOU	TGA	NA	OVI	ABGA	EWO	SNLOOV02380	W/P	F	NA	SNLOOV13833	1	525	1	1	1	1990-05-06	257	1990	5	NA	NA	59435	280	1992	4	23	1992-04-01	1992-05-01	31	1	1992-04-01	1992-05-01	31	NA	NA	NA	NA	NA	NA	NA	0	0	NA	NA	NA	NA
1069	SEN	LOU	TGA	NA	OVI	ABGA	EWO	SNLOOV02380	W/P	F	NA	SNLOOV13833	1	525	1	1	1	1990-05-06	257	1990	5	NA	NA	59436	281	1992	5	24	1992-05-02	1992-05-31	30	1	1992-05-02	1992-05-31	30	NA	NA	NA	NA	NA	NA	NA	0	0	NA	NA	NA	NA
1070	SEN	LOU	TGA	NA	OVI	ABGA	EWO	SNLOOV02380	W/P	F	NA	SNLOOV13833	1	525	1	1	1	1990-05-06	257	1990	5	NA	NA	59437	282	1992	6	25	1992-06-01	1992-07-01	31	1	1992-06-01	1992-07-01	31	NA	NA	NA	NA	NA	NA	NA	0	0	NA	NA	NA	NA
1071	SEN	LOU	TGA	NA	OVI	ABGA	EWO	SNLOOV01486	W/P	F	NA	SNLOOV01646	2	1106	1	1	1	1985-01-25	193	1985	1	NA	NA	23589	254	1990	2	61	1990-01-31	1990-03-01	30	1	1990-01-31	1990-03-01	30	NA	NA	NA	NA	NA	NA	NA	0	0	NA	NA	NA	NA
1072	SEN	LOU	TGA	NA	OVI	ABGA	EWO	SNLOOV01486	W/P	F	NA	SNLOOV01646	2	1106	1	1	1	1985-01-25	193	1985	1	NA	NA	23590	255	1990	3	62	1990-03-02	1990-04-01	31	1	1990-03-02	1990-04-01	31	NA	NA	NA	NA	NA	NA	NA	0	0	NA	NA	NA	NA
1073	SEN	LOU	TGA	NA	OVI	ABGA	EWO	SNLOOV01486	W/P	F	NA	SNLOOV01646	2	1106	1	1	1	1985-01-25	193	1985	1	NA	NA	23591	256	1990	4	63	1990-04-02	1990-05-01	30	1	1990-04-02	1990-04-26	25	NA	NA	1917	SAL	NA	NA	NA	0	0	NA	NA	NA	NA
1074	SEN	LOU	TGA	NA	OVI	ABGA	EWO	SNLOOV21247	W/P	M	NA	SNLOOV02621	5	1772	1	1	1	1995-11-09	323	1995	11	NA	NA	374967	326	1996	2	3	1996-01-31	1996-03-01	31	1	1996-01-31	1996-03-01	31	NA	NA	NA	NA	NA	NA	NA	0	0	NA	NA	NA	NA
1075	SEN	LOU	TGA	NA	OVI	ABGA	EWO	SNLOOV18520	W/P	F	NA	SNLOOV12556	4	1592	1	1	1	1992-06-05	282	1992	6	NA	NA	341799	282	1992	6	0	1992-06-01	1992-07-01	31	1	1992-06-05	1992-07-01	27	0	BIR	NA	NA	NA	NA	NA	0	0	NA	NA	NA	NA
1076	SEN	LOU	TGA	NA	OVI	ABGA	EWO	SNLOOV21247	W/P	M	NA	SNLOOV02621	5	1772	1	1	1	1995-11-09	323	1995	11	NA	NA	374969	328	1996	4	5	1996-04-01	1996-05-01	31	1	1996-04-01	1996-05-01	31	NA	NA	NA	NA	NA	NA	NA	0	0	NA	NA	NA	NA
1077	SEN	LOU	TGA	NA	OVI	ABGA	EWO	SNLOOV02865	W/P	F	NA	NA	NA	NA	NA	NA	0	1982-11-15	167	1982	11	NA	NA	76365	278	1992	2	111	1992-01-31	1992-03-01	31	0	1992-02-23	1992-03-01	8	3387	PUR	NA	NA	NA	NA	NA	0	0	NA	NA	NA	NA
1078	SEN	LOU	TGA	NA	OVI	ABGA	EWO	SNLOOV02112	W/P	M	NA	SNLOOV01168	2	790	1	1	1	1989-11-13	251	1989	11	NA	NA	49395	251	1989	11	0	1989-11-01	1989-11-30	30	1	1989-11-13	1989-11-30	18	0	BIR	NA	NA	NA	NA	NA	0	0	NA	NA	NA	NA
1079	SEN	LOU	TGA	NA	OVI	ABGA	EWO	SNLOOV02380	W/P	F	NA	SNLOOV13833	1	525	1	1	1	1990-05-06	257	1990	5	NA	NA	59433	278	1992	2	21	1992-01-31	1992-03-01	31	1	1992-01-31	1992-03-01	31	NA	NA	NA	NA	NA	NA	NA	0	0	NA	NA	NA	NA
1080	SEN	LOU	TGA	NA	OVI	ABGA	EWO	SNLOOV11720	W/P	M	NA	SNLOOV01646	4	1845	1	1	1	1987-02-03	218	1987	2	NA	NA	248047	218	1987	2	0	1987-01-31	1987-03-01	30	1	1987-02-03	1987-03-01	27	0	BIR	NA	NA	NA	NA	NA	0	0	NA	NA	NA	NA
1081	SEN	LOU	TGA	NA	OVI	ABGA	EWO	SNLOOV01486	W/P	F	NA	SNLOOV01646	2	1106	1	1	1	1985-01-25	193	1985	1	NA	NA	23558	223	1987	7	30	1987-07-02	1987-07-31	30	1	1987-07-02	1987-07-31	30	NA	NA	NA	NA	NA	NA	NA	0	0	NA	NA	NA	NA
1082	SEN	LOU	TGA	NA	OVI	ABGA	EWO	SNLOOV01486	W/P	F	NA	SNLOOV01646	2	1106	1	1	1	1985-01-25	193	1985	1	NA	NA	23559	224	1987	8	31	1987-08-01	1987-08-31	31	1	1987-08-01	1987-08-31	31	NA	NA	NA	NA	NA	NA	NA	0	0	NA	NA	NA	NA
1083	SEN	LOU	TGA	NA	OVI	ABGA	EWO	SNLOOV20442	W/P	F	NA	SNLOOV16446	3	1399	1	1	1	1994-11-02	311	1994	11	NA	NA	365581	327	1996	3	16	1996-03-02	1996-03-31	30	1	1996-03-02	1996-03-29	28	NA	NA	513	DPC	NA	NA	NA	0	0	NA	NA	NA	NA
1084	SEN	LOU	TGA	NA	OVI	ABGA	EWO	SNLOOV13914	W/P	M	NA	SNLOOV03954	6	1844	1	1	1	1990-01-02	253	1990	1	NA	NA	280289	266	1991	2	13	1991-01-31	1991-03-01	30	1	1991-01-31	1991-03-01	30	NA	NA	NA	NA	NA	NA	NA	0	0	NA	NA	NA	NA
1085	SEN	LOU	TGA	NA	OVI	ABGA	EWO	SNLOOV13914	W/P	M	NA	SNLOOV03954	6	1844	1	1	1	1990-01-02	253	1990	1	NA	NA	280290	267	1991	3	14	1991-03-02	1991-04-01	31	1	1991-03-02	1991-04-01	31	NA	NA	NA	NA	NA	NA	NA	0	0	NA	NA	NA	NA
1086	SEN	LOU	TGA	NA	OVI	ABGA	EWO	SNLOOV13914	W/P	M	NA	SNLOOV03954	6	1844	1	1	1	1990-01-02	253	1990	1	NA	NA	280291	268	1991	4	15	1991-04-02	1991-05-01	30	1	1991-04-02	1991-05-01	30	NA	NA	NA	NA	NA	NA	NA	0	0	NA	NA	NA	NA
1087	SEN	LOU	TGA	NA	OVI	ABGA	EWO	SNLOOV13914	W/P	M	NA	SNLOOV03954	6	1844	1	1	1	1990-01-02	253	1990	1	NA	NA	280292	269	1991	5	16	1991-05-02	1991-06-01	31	1	1991-05-02	1991-06-01	31	NA	NA	NA	NA	NA	NA	NA	0	0	NA	NA	NA	NA
1088	SEN	LOU	TGA	NA	OVI	ABGA	EWO	SNLOOV13914	W/P	M	NA	SNLOOV03954	6	1844	1	1	1	1990-01-02	253	1990	1	NA	NA	280293	270	1991	6	17	1991-06-02	1991-07-01	30	1	1991-06-02	1991-06-20	19	NA	NA	534	GIF	NA	NA	NA	0	0	NA	NA	NA	NA
1089	SEN	LOU	TGA	NA	OVI	ABGA	EWO	SNLOOV02617	W/P	F	NA	SNLOOV11953	4	1778	1	1	1	1988-01-26	229	1988	1	NA	NA	67062	267	1991	3	38	1991-03-02	1991-04-01	31	1	1991-03-02	1991-04-01	31	NA	NA	NA	NA	NA	NA	NA	0	0	NA	NA	NA	NA
1090	SEN	LOU	TGA	NA	OVI	ABGA	EWO	SNLOOV02617	W/P	F	NA	SNLOOV11953	4	1778	1	1	1	1988-01-26	229	1988	1	NA	NA	67063	268	1991	4	39	1991-04-02	1991-05-01	30	1	1991-04-02	1991-05-01	30	NA	NA	NA	NA	NA	NA	NA	0	0	NA	NA	NA	NA
1091	SEN	LOU	TGA	NA	OVI	ABGA	EWO	SNLOOV02617	W/P	F	NA	SNLOOV11953	4	1778	1	1	1	1988-01-26	229	1988	1	NA	NA	67064	269	1991	5	40	1991-05-02	1991-06-01	31	1	1991-05-02	1991-06-01	31	NA	NA	NA	NA	NA	NA	NA	0	0	NA	NA	NA	NA
1092	SEN	LOU	TGA	NA	OVI	ABGA	EWO	SNLOOV02112	W/P	M	NA	SNLOOV01168	2	790	1	1	1	1989-11-13	251	1989	11	NA	NA	49396	252	1989	12	1	1989-12-01	1989-12-31	31	1	1989-12-01	1989-12-31	31	NA	NA	NA	NA	NA	NA	NA	0	0	NA	NA	NA	NA
1093	SEN	LOU	TGA	NA	OVI	ABGA	EWO	SNLOOV02380	W/P	F	NA	SNLOOV13833	1	525	1	1	1	1990-05-06	257	1990	5	NA	NA	59413	258	1990	6	1	1990-06-02	1990-07-01	30	1	1990-06-02	1990-07-01	30	NA	NA	NA	NA	NA	NA	NA	0	0	NA	NA	NA	NA
1094	SEN	LOU	TGA	NA	OVI	ABGA	EWO	SNLOOV02380	W/P	F	NA	SNLOOV13833	1	525	1	1	1	1990-05-06	257	1990	5	NA	NA	59414	259	1990	7	2	1990-07-02	1990-07-31	30	1	1990-07-02	1990-07-31	30	NA	NA	NA	NA	NA	NA	NA	0	0	NA	NA	NA	NA
1095	SEN	LOU	TGA	NA	OVI	ABGA	EWO	SNLOOV02380	W/P	F	NA	SNLOOV13833	1	525	1	1	1	1990-05-06	257	1990	5	NA	NA	59415	260	1990	8	3	1990-08-01	1990-08-31	31	1	1990-08-01	1990-08-31	31	NA	NA	NA	NA	NA	NA	NA	0	0	NA	NA	NA	NA
1096	SEN	LOU	TGA	NA	OVI	ABGA	EWO	SNLOOV11952	W/P	M	NA	SNLOOV03954	4	1308	1	1	1	1988-07-15	235	1988	7	NA	NA	251140	239	1988	11	4	1988-11-01	1988-11-30	30	1	1988-11-01	1988-11-30	30	NA	NA	NA	NA	NA	NA	NA	0	0	NA	NA	NA	NA
1097	SEN	LOU	TGA	NA	OVI	ABGA	EWO	SNLOOV11952	W/P	M	NA	SNLOOV03954	4	1308	1	1	1	1988-07-15	235	1988	7	NA	NA	251141	240	1988	12	5	1988-12-01	1988-12-31	31	1	1988-12-01	1988-12-31	31	NA	NA	NA	NA	NA	NA	NA	0	0	NA	NA	NA	NA
1098	SEN	LOU	TGA	NA	OVI	ABGA	EWO	SNLOOV13143	W/P	M	NA	SNLOOV03954	5	1510	1	1	1	1989-02-02	242	1989	2	NA	NA	268195	253	1990	1	11	1990-01-01	1990-01-30	30	1	1990-01-01	1990-01-30	30	NA	NA	NA	NA	NA	NA	NA	0	0	NA	NA	NA	NA
1099	SEN	LOU	TGA	NA	OVI	ABGA	EWO	SNLOOV01646	W/P	F	NA	SNLOOV06017	NA	1461	NA	NA	0	1982-01-15	157	1982	1	NA	NA	30623	221	1987	5	64	1987-05-02	1987-06-01	31	1	1987-05-02	1987-06-01	31	NA	NA	NA	NA	NA	NA	NA	0	0	NA	NA	NA	NA
1100	SEN	LOU	TGA	NA	OVI	ABGA	EWO	SNLOOV03588	W/P	M	NA	SNLOOV01168	6	2296	1	1	1	1993-12-28	300	1993	12	NA	NA	102432	302	1994	2	2	1994-01-31	1994-03-01	30	1	1994-01-31	1994-03-01	30	NA	NA	NA	NA	NA	NA	NA	0	0	NA	NA	NA	NA
1101	SEN	LOU	TGA	NA	OVI	ABGA	EWO	SNLOOV01486	W/P	F	NA	SNLOOV01646	2	1106	1	1	1	1985-01-25	193	1985	1	NA	NA	23577	242	1989	2	49	1989-01-31	1989-03-01	30	1	1989-01-31	1989-03-01	30	NA	NA	NA	NA	NA	NA	NA	0	0	NA	NA	NA	NA
1102	SEN	LOU	TGA	NA	OVI	ABGA	EWO	SNLOOV03588	W/P	M	NA	SNLOOV01168	6	2296	1	1	1	1993-12-28	300	1993	12	NA	NA	102434	304	1994	4	4	1994-04-02	1994-05-01	30	1	1994-04-02	1994-05-01	30	NA	NA	NA	NA	NA	NA	NA	0	0	NA	NA	NA	NA
1103	SEN	LOU	TGA	NA	OVI	ABGA	EWO	SNLOOV02380	W/P	F	NA	SNLOOV13833	1	525	1	1	1	1990-05-06	257	1990	5	NA	NA	59427	272	1991	8	15	1991-08-01	1991-08-31	31	1	1991-08-01	1991-08-31	31	NA	NA	NA	NA	NA	NA	NA	0	0	NA	NA	NA	NA
1104	SEN	LOU	TGA	NA	OVI	ABGA	EWO	SNLOOV02380	W/P	F	NA	SNLOOV13833	1	525	1	1	1	1990-05-06	257	1990	5	NA	NA	59429	274	1991	10	17	1991-10-01	1991-10-31	31	1	1991-10-01	1991-10-31	31	NA	NA	NA	NA	NA	NA	NA	0	0	NA	NA	NA	NA
1105	SEN	LOU	TGA	NA	OVI	ABGA	EWO	SNLOOV02380	W/P	F	NA	SNLOOV13833	1	525	1	1	1	1990-05-06	257	1990	5	NA	NA	59412	257	1990	5	0	1990-05-02	1990-06-01	31	1	1990-05-06	1990-06-01	27	0	BIR	NA	NA	NA	NA	NA	0	0	NA	NA	NA	NA
1106	SEN	LOU	TGA	NA	OVI	ABGA	EWO	SNLOOV02380	W/P	F	NA	SNLOOV13833	1	525	1	1	1	1990-05-06	257	1990	5	NA	NA	59432	277	1992	1	20	1992-01-01	1992-01-30	30	1	1992-01-01	1992-01-30	30	NA	NA	NA	NA	NA	NA	NA	0	0	NA	NA	NA	NA
1107	SEN	LOU	TGA	NA	OVI	ABGA	EWO	SNLOOV02312	W/P	M	NA	SNLOOV02375	6	2062	1	1	1	1989-12-08	252	1989	12	NA	NA	56028	267	1991	3	15	1991-03-02	1991-04-01	31	1	1991-03-02	1991-04-01	31	NA	NA	NA	NA	NA	NA	NA	0	0	NA	NA	NA	NA
1108	SEN	LOU	TGA	NA	OVI	ABGA	EWO	SNLOOV02312	W/P	M	NA	SNLOOV02375	6	2062	1	1	1	1989-12-08	252	1989	12	NA	NA	56030	269	1991	5	17	1991-05-02	1991-06-01	31	1	1991-05-02	1991-06-01	31	NA	NA	NA	NA	NA	NA	NA	0	0	NA	NA	NA	NA
1109	SEN	LOU	TGA	NA	OVI	ABGA	EWO	SNLOOV02312	W/P	M	NA	SNLOOV02375	6	2062	1	1	1	1989-12-08	252	1989	12	NA	NA	56031	270	1991	6	18	1991-06-02	1991-07-01	30	1	1991-06-02	1991-06-06	5	NA	NA	545	SAL	NA	NA	NA	0	0	NA	NA	NA	NA
1110	SEN	LOU	TGA	NA	OVI	ABGA	EWO	SNLOOV21757	W/P	F	NA	SNLOOV20442	1	460	1	1	1	1996-02-05	326	1996	2	NA	NA	378976	327	1996	3	1	1996-03-02	1996-03-31	30	1	1996-03-02	1996-03-29	28	NA	NA	53	DPC	NA	NA	NA	0	0	NA	NA	NA	NA
1111	SEN	LOU	TGA	NA	OVI	ABGA	EWO	SNLOOV17125	W/P	M	NA	SNLOOV02617	4	1314	1	1	1	1991-09-01	273	1991	9	NA	NA	325921	273	1991	9	0	1991-09-01	1991-09-30	30	1	1991-09-01	1991-09-30	30	0	BIR	NA	NA	NA	NA	NA	0	0	NA	NA	NA	NA
1112	SEN	LOU	TGA	NA	OVI	ABGA	EWO	SNLOOV17125	W/P	M	NA	SNLOOV02617	4	1314	1	1	1	1991-09-01	273	1991	9	NA	NA	325923	275	1991	11	2	1991-11-01	1991-11-30	30	1	1991-11-01	1991-11-30	30	NA	NA	NA	NA	NA	NA	NA	0	0	NA	NA	NA	NA
1113	SEN	LOU	TGA	NA	OVI	ABGA	EWO	SNLOOV12556	W/P	F	NA	SNLOOV01646	5	2202	1	1	1	1988-01-26	229	1988	1	NA	NA	259947	234	1988	6	5	1988-06-01	1988-07-01	31	1	1988-06-01	1988-07-01	31	NA	NA	NA	NA	NA	NA	NA	0	0	NA	NA	NA	NA
1114	SEN	LOU	TGA	NA	OVI	ABGA	EWO	SNLOOV17125	W/P	M	NA	SNLOOV02617	4	1314	1	1	1	1991-09-01	273	1991	9	NA	NA	325924	276	1991	12	3	1991-12-01	1991-12-31	31	1	1991-12-01	1991-12-31	31	NA	NA	NA	NA	NA	NA	NA	0	0	NA	NA	NA	NA
1115	SEN	LOU	TGA	NA	OVI	ABGA	EWO	SNLOOV03953	W/P	F	NA	SNLOOV01168	1	476	1	1	1	1989-01-03	241	1989	1	NA	NA	114635	314	1995	2	73	1995-01-31	1995-03-01	30	1	1995-01-31	1995-03-01	30	NA	NA	NA	NA	NA	NA	NA	0	0	NA	NA	NA	NA
1116	SEN	LOU	TGA	NA	OVI	ABGA	EWO	SNLOOV03953	W/P	F	NA	SNLOOV01168	1	476	1	1	1	1989-01-03	241	1989	1	NA	NA	114636	315	1995	3	74	1995-03-02	1995-04-01	31	1	1995-03-02	1995-04-01	31	NA	NA	NA	NA	NA	NA	NA	0	0	NA	NA	NA	NA
1117	SEN	LOU	TGA	NA	OVI	ABGA	EWO	SNLOOV01646	W/P	F	NA	SNLOOV06017	NA	1461	NA	NA	0	1982-01-15	157	1982	1	NA	NA	30641	239	1988	11	82	1988-11-01	1988-11-30	30	1	1988-11-01	1988-11-30	30	NA	NA	NA	NA	NA	NA	NA	0	0	NA	NA	NA	NA
1118	SEN	LOU	TGA	NA	OVI	ABGA	EWO	SNLOOV01646	W/P	F	NA	SNLOOV06017	NA	1461	NA	NA	0	1982-01-15	157	1982	1	NA	NA	30642	240	1988	12	83	1988-12-01	1988-12-31	31	1	1988-12-01	1988-12-31	31	NA	NA	NA	NA	NA	NA	NA	0	0	NA	NA	NA	NA
1119	SEN	LOU	TGA	NA	OVI	ABGA	EWO	SNLOOV01646	W/P	F	NA	SNLOOV06017	NA	1461	NA	NA	0	1982-01-15	157	1982	1	NA	NA	30643	241	1989	1	84	1989-01-01	1989-01-30	30	1	1989-01-01	1989-01-30	30	NA	NA	NA	NA	NA	NA	NA	0	0	NA	NA	NA	NA
1120	SEN	LOU	TGA	NA	OVI	ABGA	EWO	SNLOOV01646	W/P	F	NA	SNLOOV06017	NA	1461	NA	NA	0	1982-01-15	157	1982	1	NA	NA	30644	242	1989	2	85	1989-01-31	1989-03-01	30	1	1989-01-31	1989-03-01	30	NA	NA	NA	NA	NA	NA	NA	0	0	NA	NA	NA	NA
1121	SEN	LOU	TGA	NA	OVI	ABGA	EWO	SNLOOV01646	W/P	F	NA	SNLOOV06017	NA	1461	NA	NA	0	1982-01-15	157	1982	1	NA	NA	30645	243	1989	3	86	1989-03-02	1989-04-01	31	1	1989-03-02	1989-04-01	31	NA	NA	NA	NA	NA	NA	NA	0	0	NA	NA	NA	NA
1122	SEN	LOU	TGA	NA	OVI	ABGA	EWO	SNLOOV01646	W/P	F	NA	SNLOOV06017	NA	1461	NA	NA	0	1982-01-15	157	1982	1	NA	NA	30646	244	1989	4	87	1989-04-02	1989-05-01	30	1	1989-04-02	1989-05-01	30	NA	NA	NA	NA	NA	NA	NA	0	0	NA	NA	NA	NA
1123	SEN	LOU	TGA	NA	OVI	ABGA	EWO	SNLOOV01646	W/P	F	NA	SNLOOV06017	NA	1461	NA	NA	0	1982-01-15	157	1982	1	NA	NA	30647	245	1989	5	88	1989-05-02	1989-06-01	31	1	1989-05-02	1989-06-01	31	NA	NA	NA	NA	NA	NA	NA	0	0	NA	NA	NA	NA
1124	SEN	LOU	TGA	NA	OVI	ABGA	EWO	SNLOOV14809	W/P	M	NA	SNLOOV03954	7	2208	1	1	1	1991-01-01	265	1991	1	NA	NA	293814	271	1991	7	6	1991-07-02	1991-07-31	30	1	1991-07-02	1991-07-31	30	NA	NA	NA	NA	NA	NA	NA	0	0	NA	NA	NA	NA
1125	SEN	LOU	TGA	NA	OVI	ABGA	EWO	SNLOOV14809	W/P	M	NA	SNLOOV03954	7	2208	1	1	1	1991-01-01	265	1991	1	NA	NA	293815	272	1991	8	7	1991-08-01	1991-08-31	31	1	1991-08-01	1991-08-31	31	NA	NA	NA	NA	NA	NA	NA	0	0	NA	NA	NA	NA
1126	SEN	LOU	TGA	NA	OVI	ABGA	EWO	SNLOOV14809	W/P	M	NA	SNLOOV03954	7	2208	1	1	1	1991-01-01	265	1991	1	NA	NA	293816	273	1991	9	8	1991-09-01	1991-09-30	30	1	1991-09-01	1991-09-30	30	NA	NA	NA	NA	NA	NA	NA	0	0	NA	NA	NA	NA
1127	SEN	LOU	TGA	NA	OVI	ABGA	EWO	SNLOOV14809	W/P	M	NA	SNLOOV03954	7	2208	1	1	1	1991-01-01	265	1991	1	NA	NA	293817	274	1991	10	9	1991-10-01	1991-10-31	31	1	1991-10-01	1991-10-10	10	NA	NA	282	SAL	NA	NA	NA	0	0	NA	NA	NA	NA
1128	SEN	LOU	TGA	NA	OVI	ABGA	EWO	SNLOOV02618	W/P	F	NA	NA	NA	NA	NA	NA	0	1986-12-15	216	1986	12	NA	NA	67100	237	1988	9	21	1988-09-01	1988-09-30	30	1	1988-09-01	1988-09-30	30	NA	NA	NA	NA	NA	NA	NA	0	0	NA	NA	NA	NA
1129	SEN	LOU	TGA	NA	OVI	ABGA	EWO	SNLOOV02618	W/P	F	NA	NA	NA	NA	NA	NA	0	1986-12-15	216	1986	12	NA	NA	67101	238	1988	10	22	1988-10-01	1988-10-31	31	1	1988-10-01	1988-10-31	31	NA	NA	NA	NA	NA	NA	NA	0	0	NA	NA	NA	NA
1130	SEN	LOU	TGA	NA	OVI	ABGA	EWO	SNLOOV02618	W/P	F	NA	NA	NA	NA	NA	NA	0	1986-12-15	216	1986	12	NA	NA	67102	239	1988	11	23	1988-11-01	1988-11-30	30	1	1988-11-01	1988-11-30	30	NA	NA	NA	NA	NA	NA	NA	0	0	NA	NA	NA	NA
1131	SEN	LOU	TGA	NA	OVI	ABGA	EWO	SNLOOV02618	W/P	F	NA	NA	NA	NA	NA	NA	0	1986-12-15	216	1986	12	NA	NA	67103	240	1988	12	24	1988-12-01	1988-12-31	31	1	1988-12-01	1988-12-31	31	NA	NA	NA	NA	NA	NA	NA	0	0	NA	NA	NA	NA
1132	SEN	LOU	TGA	NA	OVI	ABGA	EWO	SNLOOV02618	W/P	F	NA	NA	NA	NA	NA	NA	0	1986-12-15	216	1986	12	NA	NA	67104	241	1989	1	25	1989-01-01	1989-01-30	30	1	1989-01-01	1989-01-30	30	NA	NA	NA	NA	NA	NA	NA	1	0	1	1	2	758
1133	SEN	LOU	TGA	NA	OVI	ABGA	EWO	SNLOOV02618	W/P	F	NA	NA	NA	NA	NA	NA	0	1986-12-15	216	1986	12	NA	NA	67105	242	1989	2	26	1989-01-31	1989-03-01	30	1	1989-01-31	1989-03-01	30	NA	NA	NA	NA	NA	NA	NA	0	0	NA	NA	NA	NA
1134	SEN	LOU	TGA	NA	OVI	ABGA	EWO	SNLOOV02618	W/P	F	NA	NA	NA	NA	NA	NA	0	1986-12-15	216	1986	12	NA	NA	67106	243	1989	3	27	1989-03-02	1989-04-01	31	1	1989-03-02	1989-04-01	31	NA	NA	NA	NA	NA	NA	NA	0	0	NA	NA	NA	NA
1135	SEN	LOU	TGA	NA	OVI	ABGA	EWO	SNLOOV02618	W/P	F	NA	NA	NA	NA	NA	NA	0	1986-12-15	216	1986	12	NA	NA	67107	244	1989	4	28	1989-04-02	1989-05-01	30	1	1989-04-02	1989-05-01	30	NA	NA	NA	NA	NA	NA	NA	0	0	NA	NA	NA	NA
1136	SEN	LOU	TGA	NA	OVI	ABGA	EWO	SNLOOV02618	W/P	F	NA	NA	NA	NA	NA	NA	0	1986-12-15	216	1986	12	NA	NA	67108	245	1989	5	29	1989-05-02	1989-06-01	31	1	1989-05-02	1989-06-01	31	NA	NA	NA	NA	NA	NA	NA	0	0	NA	NA	NA	NA
1137	SEN	LOU	TGA	NA	OVI	ABGA	EWO	SNLOOV02618	W/P	F	NA	NA	NA	NA	NA	NA	0	1986-12-15	216	1986	12	NA	NA	67109	246	1989	6	30	1989-06-02	1989-07-01	30	1	1989-06-02	1989-07-01	30	NA	NA	NA	NA	NA	NA	NA	0	0	NA	NA	NA	NA
1138	SEN	LOU	TGA	NA	OVI	ABGA	EWO	SNLOOV11952	W/P	M	NA	SNLOOV03954	4	1308	1	1	1	1988-07-15	235	1988	7	NA	NA	251142	241	1989	1	6	1989-01-01	1989-01-30	30	1	1989-01-01	1989-01-30	30	NA	NA	NA	NA	NA	NA	NA	0	0	NA	NA	NA	NA
1139	SEN	LOU	TGA	NA	OVI	ABGA	EWO	SNLOOV14079	W/P	M	NA	SNLOOV12325	1	460	1	1	1	1989-03-18	243	1989	3	NA	NA	282530	249	1989	9	6	1989-09-01	1989-09-30	30	1	1989-09-01	1989-09-30	30	NA	NA	NA	NA	NA	NA	NA	0	0	NA	NA	NA	NA
1140	SEN	LOU	TGA	NA	OVI	ABGA	EWO	SNLOOV01646	W/P	F	NA	SNLOOV06017	NA	1461	NA	NA	0	1982-01-15	157	1982	1	NA	NA	30624	222	1987	6	65	1987-06-02	1987-07-01	30	1	1987-06-02	1987-07-01	30	NA	NA	NA	NA	NA	NA	NA	0	0	NA	NA	NA	NA
1141	SEN	LOU	TGA	NA	OVI	ABGA	EWO	SNLOOV20697	W/P	M	NA	SNLOOV02621	4	1455	1	1	1	1994-12-27	312	1994	12	NA	NA	368798	312	1994	12	0	1994-12-01	1994-12-31	31	1	1994-12-27	1994-12-31	5	0	BIR	NA	NA	NA	NA	NA	0	0	NA	NA	NA	NA
1142	SEN	LOU	TGA	NA	OVI	ABGA	EWO	SNLOOV01486	W/P	F	NA	SNLOOV01646	2	1106	1	1	1	1985-01-25	193	1985	1	NA	NA	23578	243	1989	3	50	1989-03-02	1989-04-01	31	1	1989-03-02	1989-04-01	31	NA	NA	NA	NA	NA	NA	NA	0	0	NA	NA	NA	NA
1143	SEN	LOU	TGA	NA	OVI	ABGA	EWO	SNLOOV03588	W/P	M	NA	SNLOOV01168	6	2296	1	1	1	1993-12-28	300	1993	12	NA	NA	102435	305	1994	5	5	1994-05-02	1994-06-01	31	1	1994-05-02	1994-05-18	17	NA	NA	141	GIF	NA	NA	NA	0	0	NA	NA	NA	NA
1144	SEN	LOU	TGA	NA	OVI	ABGA	EWO	SNLOOV11952	W/P	M	NA	SNLOOV03954	4	1308	1	1	1	1988-07-15	235	1988	7	NA	NA	251151	250	1989	10	15	1989-10-01	1989-10-31	31	1	1989-10-01	1989-10-31	31	NA	NA	NA	NA	NA	NA	NA	0	0	NA	NA	NA	NA
1145	SEN	LOU	TGA	NA	OVI	ABGA	EWO	SNLOOV02380	W/P	F	NA	SNLOOV13833	1	525	1	1	1	1990-05-06	257	1990	5	NA	NA	59430	275	1991	11	18	1991-11-01	1991-11-30	30	1	1991-11-01	1991-11-30	30	NA	NA	NA	NA	NA	NA	NA	0	0	NA	NA	NA	NA
1146	SEN	LOU	TGA	NA	OVI	ABGA	EWO	SNLOOV02380	W/P	F	NA	SNLOOV13833	1	525	1	1	1	1990-05-06	257	1990	5	NA	NA	59431	276	1991	12	19	1991-12-01	1991-12-31	31	1	1991-12-01	1991-12-31	31	NA	NA	NA	NA	NA	NA	NA	0	0	NA	NA	NA	NA
1147	SEN	LOU	TGA	NA	OVI	ABGA	EWO	SNLOOV11953	W/P	F	NA	NA	NA	NA	NA	NA	0	1983-03-15	171	1983	3	NA	NA	251154	225	1987	9	54	1987-09-01	1987-09-30	30	0	1987-09-13	1987-09-30	18	1643	ARC	NA	NA	NA	NA	NA	0	0	NA	NA	NA	NA
1148	SEN	LOU	TGA	NA	OVI	ABGA	EWO	SNLOOV11953	W/P	F	NA	NA	NA	NA	NA	NA	0	1983-03-15	171	1983	3	NA	NA	251156	227	1987	11	56	1987-11-01	1987-11-30	30	1	1987-11-01	1987-11-30	30	NA	NA	NA	NA	NA	NA	NA	0	0	NA	NA	NA	NA
1149	SEN	LOU	TGA	NA	OVI	ABGA	EWO	SNLOOV11953	W/P	F	NA	NA	NA	NA	NA	NA	0	1983-03-15	171	1983	3	NA	NA	251157	228	1987	12	57	1987-12-01	1987-12-31	31	1	1987-12-01	1987-12-31	31	NA	NA	NA	NA	NA	NA	NA	0	0	NA	NA	NA	NA
1150	SEN	LOU	TGA	NA	OVI	ABGA	EWO	SNLOOV11953	W/P	F	NA	NA	NA	NA	NA	NA	0	1983-03-15	171	1983	3	NA	NA	251158	229	1988	1	58	1988-01-01	1988-01-30	30	1	1988-01-01	1988-01-30	30	NA	NA	NA	NA	NA	NA	NA	1	0	1	1	4	1778
1151	SEN	LOU	TGA	NA	OVI	ABGA	EWO	SNLOOV01646	W/P	F	NA	SNLOOV06017	NA	1461	NA	NA	0	1982-01-15	157	1982	1	NA	NA	30635	233	1988	5	76	1988-05-02	1988-05-31	30	1	1988-05-02	1988-05-31	30	NA	NA	NA	NA	NA	NA	NA	0	0	NA	NA	NA	NA
1152	SEN	LOU	TGA	NA	OVI	ABGA	EWO	SNLOOV01646	W/P	F	NA	SNLOOV06017	NA	1461	NA	NA	0	1982-01-15	157	1982	1	NA	NA	30636	234	1988	6	77	1988-06-01	1988-07-01	31	1	1988-06-01	1988-07-01	31	NA	NA	NA	NA	NA	NA	NA	0	0	NA	NA	NA	NA
1153	SEN	LOU	TGA	NA	OVI	ABGA	EWO	SNLOOV01646	W/P	F	NA	SNLOOV06017	NA	1461	NA	NA	0	1982-01-15	157	1982	1	NA	NA	30637	235	1988	7	78	1988-07-02	1988-07-31	30	1	1988-07-02	1988-07-31	30	NA	NA	NA	NA	NA	NA	NA	0	0	NA	NA	NA	NA
1154	SEN	LOU	TGA	NA	OVI	ABGA	EWO	SNLOOV01646	W/P	F	NA	SNLOOV06017	NA	1461	NA	NA	0	1982-01-15	157	1982	1	NA	NA	30638	236	1988	8	79	1988-08-01	1988-08-31	31	1	1988-08-01	1988-08-31	31	NA	NA	NA	NA	NA	NA	NA	0	0	NA	NA	NA	NA
1155	SEN	LOU	TGA	NA	OVI	ABGA	EWO	SNLOOV01646	W/P	F	NA	SNLOOV06017	NA	1461	NA	NA	0	1982-01-15	157	1982	1	NA	NA	30639	237	1988	9	80	1988-09-01	1988-09-30	30	1	1988-09-01	1988-09-30	30	NA	NA	NA	NA	NA	NA	NA	0	0	NA	NA	NA	NA
1156	SEN	LOU	TGA	NA	OVI	ABGA	EWO	SNLOOV01646	W/P	F	NA	SNLOOV06017	NA	1461	NA	NA	0	1982-01-15	157	1982	1	NA	NA	30640	238	1988	10	81	1988-10-01	1988-10-31	31	1	1988-10-01	1988-10-31	31	NA	NA	NA	NA	NA	NA	NA	0	0	NA	NA	NA	NA
1157	SEN	LOU	TGA	NA	OVI	ABGA	EWO	SNLOOV02618	W/P	F	NA	NA	NA	NA	NA	NA	0	1986-12-15	216	1986	12	NA	NA	67128	265	1991	1	49	1991-01-01	1991-01-30	30	1	1991-01-01	1991-01-30	30	NA	NA	NA	NA	NA	NA	NA	1	0	1	1	4	1482
1158	SEN	LOU	TGA	NA	OVI	ABGA	EWO	SNLOOV02618	W/P	F	NA	NA	NA	NA	NA	NA	0	1986-12-15	216	1986	12	NA	NA	67129	266	1991	2	50	1991-01-31	1991-03-01	30	1	1991-01-31	1991-03-01	30	NA	NA	NA	NA	NA	NA	NA	0	0	NA	NA	NA	NA
1159	SEN	LOU	TGA	NA	OVI	ABGA	EWO	SNLOOV02618	W/P	F	NA	NA	NA	NA	NA	NA	0	1986-12-15	216	1986	12	NA	NA	67130	267	1991	3	51	1991-03-02	1991-04-01	31	1	1991-03-02	1991-04-01	31	NA	NA	NA	NA	NA	NA	NA	0	0	NA	NA	NA	NA
1160	SEN	LOU	TGA	NA	OVI	ABGA	EWO	SNLOOV17125	W/P	M	NA	SNLOOV02617	4	1314	1	1	1	1991-09-01	273	1991	9	NA	NA	325927	279	1992	3	6	1992-03-02	1992-03-31	30	1	1992-03-02	1992-03-31	30	NA	NA	NA	NA	NA	NA	NA	0	0	NA	NA	NA	NA
1161	SEN	LOU	TGA	NA	OVI	ABGA	EWO	SNLOOV17125	W/P	M	NA	SNLOOV02617	4	1314	1	1	1	1991-09-01	273	1991	9	NA	NA	325928	280	1992	4	7	1992-04-01	1992-05-01	31	1	1992-04-01	1992-05-01	31	NA	NA	NA	NA	NA	NA	NA	0	0	NA	NA	NA	NA
1162	SEN	LOU	TGA	NA	OVI	ABGA	EWO	SNLOOV17125	W/P	M	NA	SNLOOV02617	4	1314	1	1	1	1991-09-01	273	1991	9	NA	NA	325929	281	1992	5	8	1992-05-02	1992-05-31	30	1	1992-05-02	1992-05-31	30	NA	NA	NA	NA	NA	NA	NA	0	0	NA	NA	NA	NA
1163	SEN	LOU	TGA	NA	OVI	ABGA	EWO	SNLOOV12556	W/P	F	NA	SNLOOV01646	5	2202	1	1	1	1988-01-26	229	1988	1	NA	NA	259955	242	1989	2	13	1989-01-31	1989-03-01	30	1	1989-01-31	1989-03-01	30	NA	NA	NA	NA	NA	NA	NA	1	0	1	1	1	377
1164	SEN	LOU	TGA	NA	OVI	ABGA	EWO	SNLOOV12556	W/P	F	NA	SNLOOV01646	5	2202	1	1	1	1988-01-26	229	1988	1	NA	NA	259956	243	1989	3	14	1989-03-02	1989-04-01	31	1	1989-03-02	1989-04-01	31	NA	NA	NA	NA	NA	NA	NA	0	0	NA	NA	NA	NA
1165	SEN	LOU	TGA	NA	OVI	ABGA	EWO	SNLOOV12556	W/P	F	NA	SNLOOV01646	5	2202	1	1	1	1988-01-26	229	1988	1	NA	NA	259957	244	1989	4	15	1989-04-02	1989-05-01	30	1	1989-04-02	1989-05-01	30	NA	NA	NA	NA	NA	NA	NA	0	0	NA	NA	NA	NA
1166	SEN	LOU	TGA	NA	OVI	ABGA	EWO	SNLOOV12556	W/P	F	NA	SNLOOV01646	5	2202	1	1	1	1988-01-26	229	1988	1	NA	NA	259958	245	1989	5	16	1989-05-02	1989-06-01	31	1	1989-05-02	1989-06-01	31	NA	NA	NA	NA	NA	NA	NA	0	0	NA	NA	NA	NA
1167	SEN	LOU	TGA	NA	OVI	ABGA	EWO	SNLOOV12556	W/P	F	NA	SNLOOV01646	5	2202	1	1	1	1988-01-26	229	1988	1	NA	NA	259959	246	1989	6	17	1989-06-02	1989-07-01	30	1	1989-06-02	1989-07-01	30	NA	NA	NA	NA	NA	NA	NA	0	0	NA	NA	NA	NA
1168	SEN	LOU	TGA	NA	OVI	ABGA	EWO	SNLOOV12556	W/P	F	NA	SNLOOV01646	5	2202	1	1	1	1988-01-26	229	1988	1	NA	NA	259960	247	1989	7	18	1989-07-02	1989-07-31	30	1	1989-07-02	1989-07-31	30	NA	NA	NA	NA	NA	NA	NA	0	0	NA	NA	NA	NA
1169	SEN	LOU	TGA	NA	OVI	ABGA	EWO	SNLOOV21639	W/P	F	NA	SNLOOV01168	8	3065	1	1	1	1996-02-05	326	1996	2	NA	NA	378059	326	1996	2	0	1996-01-31	1996-03-01	31	1	1996-02-05	1996-03-01	26	0	BIR	NA	NA	NA	NA	NA	0	0	NA	NA	NA	NA
1170	SEN	LOU	TGA	NA	OVI	ABGA	EWO	SNLOOV21639	W/P	F	NA	SNLOOV01168	8	3065	1	1	1	1996-02-05	326	1996	2	NA	NA	378060	327	1996	3	1	1996-03-02	1996-03-31	30	1	1996-03-02	1996-03-31	30	NA	NA	NA	NA	NA	NA	NA	0	0	NA	NA	NA	NA
1171	SEN	LOU	TGA	NA	OVI	ABGA	EWO	SNLOOV21639	W/P	F	NA	SNLOOV01168	8	3065	1	1	1	1996-02-05	326	1996	2	NA	NA	378061	328	1996	4	2	1996-04-01	1996-05-01	31	1	1996-04-01	1996-05-01	31	NA	NA	NA	NA	NA	NA	NA	0	0	NA	NA	NA	NA
1172	SEN	LOU	TGA	NA	OVI	ABGA	EWO	SNLOOV21639	W/P	F	NA	SNLOOV01168	8	3065	1	1	1	1996-02-05	326	1996	2	NA	NA	378062	329	1996	5	3	1996-05-02	1996-05-31	30	1	1996-05-02	1996-05-31	30	NA	NA	NA	NA	NA	NA	NA	0	0	NA	NA	NA	NA
1173	SEN	LOU	TGA	NA	OVI	ABGA	EWO	SNLOOV17936	W/P	M	NA	SNLOOV03954	9	3296	1	1	1	1993-12-24	300	1993	12	NA	NA	335781	306	1994	6	6	1994-06-02	1994-07-01	30	1	1994-06-02	1994-07-01	30	NA	NA	NA	NA	NA	NA	NA	0	0	NA	NA	NA	NA
1174	SEN	LOU	TGA	NA	OVI	ABGA	EWO	SNLOOV21639	W/P	F	NA	SNLOOV01168	8	3065	1	1	1	1996-02-05	326	1996	2	NA	NA	378064	331	1996	7	5	1996-07-02	1996-07-31	30	1	1996-07-02	1996-07-30	29	NA	NA	176	END	NA	NA	NA	0	0	NA	NA	NA	NA
1175	SEN	LOU	TGA	NA	OVI	ABGA	EWO	SNLOOV17936	W/P	M	NA	SNLOOV03954	9	3296	1	1	1	1993-12-24	300	1993	12	NA	NA	335783	308	1994	8	8	1994-08-01	1994-08-31	31	1	1994-08-01	1994-08-31	31	NA	NA	NA	NA	NA	NA	NA	0	0	NA	NA	NA	NA
1176	SEN	LOU	TGA	NA	OVI	ABGA	EWO	SNLOOV17936	W/P	M	NA	SNLOOV03954	9	3296	1	1	1	1993-12-24	300	1993	12	NA	NA	335784	309	1994	9	9	1994-09-01	1994-09-30	30	1	1994-09-01	1994-09-15	15	NA	NA	265	SAL	NA	NA	NA	0	0	NA	NA	NA	NA
1177	SEN	LOU	TGA	NA	OVI	ABGA	EWO	SNLOOV01168	W/P	F	NA	SNLOOV02748	2	746	1	1	1	1987-09-15	225	1987	9	NA	NA	11869	253	1990	1	28	1990-01-01	1990-01-30	30	1	1990-01-01	1990-01-30	30	NA	NA	NA	NA	NA	NA	NA	0	0	NA	NA	NA	NA
1178	SEN	LOU	TGA	NA	OVI	ABGA	EWO	SNLOOV14079	W/P	M	NA	SNLOOV12325	1	460	1	1	1	1989-03-18	243	1989	3	NA	NA	282529	248	1989	8	5	1989-08-01	1989-08-31	31	1	1989-08-01	1989-08-31	31	NA	NA	NA	NA	NA	NA	NA	0	0	NA	NA	NA	NA
1179	SEN	LOU	TGA	NA	OVI	ABGA	EWO	SNLOOV01168	W/P	F	NA	SNLOOV02748	2	746	1	1	1	1987-09-15	225	1987	9	NA	NA	11871	255	1990	3	30	1990-03-02	1990-04-01	31	1	1990-03-02	1990-04-01	31	NA	NA	NA	NA	NA	NA	NA	0	0	NA	NA	NA	NA
1180	SEN	LOU	TGA	NA	OVI	ABGA	EWO	SNLOOV13143	W/P	M	NA	SNLOOV03954	5	1510	1	1	1	1989-02-02	242	1989	2	NA	NA	268196	254	1990	2	12	1990-01-31	1990-03-01	30	1	1990-01-31	1990-02-28	29	NA	NA	391	SAL	NA	NA	NA	0	0	NA	NA	NA	NA
1181	SEN	LOU	TGA	NA	OVI	ABGA	EWO	SNLOOV16567	W/P	M	NA	SNLOOV12556	3	1074	1	1	1	1991-01-04	265	1991	1	NA	NA	318537	271	1991	7	6	1991-07-02	1991-07-31	30	1	1991-07-02	1991-07-18	17	NA	NA	195	SAL	NA	NA	NA	0	0	NA	NA	NA	NA
1182	SEN	LOU	TGA	NA	OVI	ABGA	EWO	SNLOOV13913	W/P	M	NA	SNLOOV02436	3	1065	1	1	1	1989-11-20	251	1989	11	NA	NA	280266	261	1990	9	10	1990-09-01	1990-09-30	30	1	1990-09-01	1990-09-30	30	NA	NA	NA	NA	NA	NA	NA	0	0	NA	NA	NA	NA
1183	SEN	LOU	TGA	NA	OVI	ABGA	EWO	SNLOOV01486	W/P	F	NA	SNLOOV01646	2	1106	1	1	1	1985-01-25	193	1985	1	NA	NA	23579	244	1989	4	51	1989-04-02	1989-05-01	30	1	1989-04-02	1989-05-01	30	NA	NA	NA	NA	NA	NA	NA	0	0	NA	NA	NA	NA
1184	SEN	LOU	TGA	NA	OVI	ABGA	EWO	SNLOOV11952	W/P	M	NA	SNLOOV03954	4	1308	1	1	1	1988-07-15	235	1988	7	NA	NA	251150	249	1989	9	14	1989-09-01	1989-09-30	30	1	1989-09-01	1989-09-30	30	NA	NA	NA	NA	NA	NA	NA	0	0	NA	NA	NA	NA
1185	SEN	LOU	TGA	NA	OVI	ABGA	EWO	SNLOOV11952	W/P	M	NA	SNLOOV03954	4	1308	1	1	1	1988-07-15	235	1988	7	NA	NA	251152	251	1989	11	16	1989-11-01	1989-11-30	30	1	1989-11-01	1989-11-30	30	NA	NA	NA	NA	NA	NA	NA	0	0	NA	NA	NA	NA
1186	SEN	LOU	TGA	NA	OVI	ABGA	EWO	SNLOOV11952	W/P	M	NA	SNLOOV03954	4	1308	1	1	1	1988-07-15	235	1988	7	NA	NA	251153	252	1989	12	17	1989-12-01	1989-12-31	31	1	1989-12-01	1989-12-07	7	NA	NA	510	SAL	NA	NA	NA	0	0	NA	NA	NA	NA
1187	SEN	LOU	TGA	NA	OVI	ABGA	EWO	SNLOOV02312	W/P	M	NA	SNLOOV02375	6	2062	1	1	1	1989-12-08	252	1989	12	NA	NA	56025	264	1990	12	12	1990-12-01	1990-12-31	31	1	1990-12-01	1990-12-31	31	NA	NA	NA	NA	NA	NA	NA	0	0	NA	NA	NA	NA
1188	SEN	LOU	TGA	NA	OVI	ABGA	EWO	SNLOOV11953	W/P	F	NA	NA	NA	NA	NA	NA	0	1983-03-15	171	1983	3	NA	NA	251155	226	1987	10	55	1987-10-01	1987-10-31	31	1	1987-10-01	1987-10-31	31	NA	NA	NA	NA	NA	NA	NA	0	0	NA	NA	NA	NA
1189	SEN	LOU	TGA	NA	OVI	ABGA	EWO	SNLOOV12656	W/P	M	NA	SNLOOV02617	1	347	1	1	1	1989-01-07	241	1989	1	NA	NA	261483	243	1989	3	2	1989-03-02	1989-04-01	31	1	1989-03-02	1989-04-01	31	NA	NA	NA	NA	NA	NA	NA	0	0	NA	NA	NA	NA
1190	SEN	LOU	TGA	NA	OVI	ABGA	EWO	SNLOOV12656	W/P	M	NA	SNLOOV02617	1	347	1	1	1	1989-01-07	241	1989	1	NA	NA	261484	244	1989	4	3	1989-04-02	1989-05-01	30	1	1989-04-02	1989-05-01	30	NA	NA	NA	NA	NA	NA	NA	0	0	NA	NA	NA	NA
1191	SEN	LOU	TGA	NA	OVI	ABGA	EWO	SNLOOV12556	W/P	F	NA	SNLOOV01646	5	2202	1	1	1	1988-01-26	229	1988	1	NA	NA	259944	231	1988	3	2	1988-03-02	1988-03-31	30	1	1988-03-02	1988-03-31	30	NA	NA	NA	NA	NA	NA	NA	0	0	NA	NA	NA	NA
1192	SEN	LOU	TGA	NA	OVI	ABGA	EWO	SNLOOV03953	W/P	F	NA	SNLOOV01168	1	476	1	1	1	1989-01-03	241	1989	1	NA	NA	114631	310	1994	10	69	1994-10-01	1994-10-31	31	1	1994-10-01	1994-10-31	31	NA	NA	NA	NA	NA	NA	NA	0	0	NA	NA	NA	NA
1193	SEN	LOU	TGA	NA	OVI	ABGA	EWO	SNLOOV17125	W/P	M	NA	SNLOOV02617	4	1314	1	1	1	1991-09-01	273	1991	9	NA	NA	325922	274	1991	10	1	1991-10-01	1991-10-31	31	1	1991-10-01	1991-10-31	31	NA	NA	NA	NA	NA	NA	NA	0	0	NA	NA	NA	NA
1194	SEN	LOU	TGA	NA	OVI	ABGA	EWO	SNLOOV03953	W/P	F	NA	SNLOOV01168	1	476	1	1	1	1989-01-03	241	1989	1	NA	NA	114633	312	1994	12	71	1994-12-01	1994-12-31	31	1	1994-12-01	1994-12-31	31	NA	NA	NA	NA	NA	NA	NA	1	0	1	1	6	2170
1195	SEN	LOU	TGA	NA	OVI	ABGA	EWO	SNLOOV03953	W/P	F	NA	SNLOOV01168	1	476	1	1	1	1989-01-03	241	1989	1	NA	NA	114634	313	1995	1	72	1995-01-01	1995-01-30	30	1	1995-01-01	1995-01-30	30	NA	NA	NA	NA	NA	NA	NA	0	0	NA	NA	NA	NA
1196	SEN	LOU	TGA	NA	OVI	ABGA	EWO	SNLOOV12556	W/P	F	NA	SNLOOV01646	5	2202	1	1	1	1988-01-26	229	1988	1	NA	NA	259948	235	1988	7	6	1988-07-02	1988-07-31	30	1	1988-07-02	1988-07-31	30	NA	NA	NA	NA	NA	NA	NA	0	0	NA	NA	NA	NA
1197	SEN	LOU	TGA	NA	OVI	ABGA	EWO	SNLOOV20442	W/P	F	NA	SNLOOV16446	3	1399	1	1	1	1994-11-02	311	1994	11	NA	NA	365574	320	1995	8	9	1995-08-01	1995-08-31	31	1	1995-08-01	1995-08-31	31	NA	NA	NA	NA	NA	NA	NA	0	0	NA	NA	NA	NA
1198	SEN	LOU	TGA	NA	OVI	ABGA	EWO	SNLOOV20442	W/P	F	NA	SNLOOV16446	3	1399	1	1	1	1994-11-02	311	1994	11	NA	NA	365575	321	1995	9	10	1995-09-01	1995-09-30	30	1	1995-09-01	1995-09-30	30	NA	NA	NA	NA	NA	NA	NA	0	0	NA	NA	NA	NA
1199	SEN	LOU	TGA	NA	OVI	ABGA	EWO	SNLOOV20442	W/P	F	NA	SNLOOV16446	3	1399	1	1	1	1994-11-02	311	1994	11	NA	NA	365576	322	1995	10	11	1995-10-01	1995-10-31	31	1	1995-10-01	1995-10-31	31	NA	NA	NA	NA	NA	NA	NA	0	0	NA	NA	NA	NA
1200	SEN	LOU	TGA	NA	OVI	ABGA	EWO	SNLOOV20442	W/P	F	NA	SNLOOV16446	3	1399	1	1	1	1994-11-02	311	1994	11	NA	NA	365577	323	1995	11	12	1995-11-01	1995-11-30	30	1	1995-11-01	1995-11-30	30	NA	NA	NA	NA	NA	NA	NA	0	0	NA	NA	NA	NA
1201	SEN	LOU	TGA	NA	OVI	ABGA	EWO	SNLOOV20442	W/P	F	NA	SNLOOV16446	3	1399	1	1	1	1994-11-02	311	1994	11	NA	NA	365578	324	1995	12	13	1995-12-01	1995-12-31	31	1	1995-12-01	1995-12-31	31	NA	NA	NA	NA	NA	NA	NA	0	0	NA	NA	NA	NA
1202	SEN	LOU	TGA	NA	OVI	ABGA	EWO	SNLOOV20442	W/P	F	NA	SNLOOV16446	3	1399	1	1	1	1994-11-02	311	1994	11	NA	NA	365579	325	1996	1	14	1996-01-01	1996-01-30	30	1	1996-01-01	1996-01-30	30	NA	NA	NA	NA	NA	NA	NA	0	0	NA	NA	NA	NA
1203	SEN	LOU	TGA	NA	OVI	ABGA	EWO	SNLOOV20442	W/P	F	NA	SNLOOV16446	3	1399	1	1	1	1994-11-02	311	1994	11	NA	NA	365580	326	1996	2	15	1996-01-31	1996-03-01	31	1	1996-01-31	1996-03-01	31	NA	NA	NA	NA	NA	NA	NA	1	0	1	1	1	460
1204	SEN	LOU	TGA	NA	OVI	ABGA	EWO	SNLOOV10502	W/P	F	NA	SNLOOV01486	1	419	1	1	1	1986-03-20	207	1986	3	NA	NA	227192	208	1986	4	1	1986-04-02	1986-05-01	30	1	1986-04-02	1986-05-01	30	NA	NA	NA	NA	NA	NA	NA	0	0	NA	NA	NA	NA
1205	SEN	LOU	TGA	NA	OVI	ABGA	EWO	SNLOOV10502	W/P	F	NA	SNLOOV01486	1	419	1	1	1	1986-03-20	207	1986	3	NA	NA	227193	209	1986	5	2	1986-05-02	1986-06-01	31	1	1986-05-02	1986-06-01	31	NA	NA	NA	NA	NA	NA	NA	0	0	NA	NA	NA	NA
1206	SEN	LOU	TGA	NA	OVI	ABGA	EWO	SNLOOV10502	W/P	F	NA	SNLOOV01486	1	419	1	1	1	1986-03-20	207	1986	3	NA	NA	227194	210	1986	6	3	1986-06-02	1986-07-01	30	1	1986-06-02	1986-07-01	30	NA	NA	NA	NA	NA	NA	NA	0	0	NA	NA	NA	NA
1207	SEN	LOU	TGA	NA	OVI	ABGA	EWO	SNLOOV10502	W/P	F	NA	SNLOOV01486	1	419	1	1	1	1986-03-20	207	1986	3	NA	NA	227195	211	1986	7	4	1986-07-02	1986-07-31	30	1	1986-07-02	1986-07-31	30	NA	NA	NA	NA	NA	NA	NA	0	0	NA	NA	NA	NA
1208	SEN	LOU	TGA	NA	OVI	ABGA	EWO	SNLOOV10502	W/P	F	NA	SNLOOV01486	1	419	1	1	1	1986-03-20	207	1986	3	NA	NA	227196	212	1986	8	5	1986-08-01	1986-08-31	31	1	1986-08-01	1986-08-31	31	NA	NA	NA	NA	NA	NA	NA	0	0	NA	NA	NA	NA
1209	SEN	LOU	TGA	NA	OVI	ABGA	EWO	SNLOOV10502	W/P	F	NA	SNLOOV01486	1	419	1	1	1	1986-03-20	207	1986	3	NA	NA	227197	213	1986	9	6	1986-09-01	1986-09-30	30	1	1986-09-01	1986-09-30	30	NA	NA	NA	NA	NA	NA	NA	0	0	NA	NA	NA	NA
1210	SEN	LOU	TGA	NA	OVI	ABGA	EWO	SNLOOV10502	W/P	F	NA	SNLOOV01486	1	419	1	1	1	1986-03-20	207	1986	3	NA	NA	227198	214	1986	10	7	1986-10-01	1986-10-31	31	1	1986-10-01	1986-10-31	31	NA	NA	NA	NA	NA	NA	NA	0	0	NA	NA	NA	NA
1211	SEN	LOU	TGA	NA	OVI	ABGA	EWO	SNLOOV10502	W/P	F	NA	SNLOOV01486	1	419	1	1	1	1986-03-20	207	1986	3	NA	NA	227199	215	1986	11	8	1986-11-01	1986-11-30	30	1	1986-11-01	1986-11-30	30	NA	NA	NA	NA	NA	NA	NA	0	0	NA	NA	NA	NA
1212	SEN	LOU	TGA	NA	OVI	ABGA	EWO	SNLOOV10502	W/P	F	NA	SNLOOV01486	1	419	1	1	1	1986-03-20	207	1986	3	NA	NA	227200	216	1986	12	9	1986-12-01	1986-12-31	31	1	1986-12-01	1986-12-31	31	NA	NA	NA	NA	NA	NA	NA	0	0	NA	NA	NA	NA
1213	SEN	LOU	TGA	NA	OVI	ABGA	EWO	SNLOOV10502	W/P	F	NA	SNLOOV01486	1	419	1	1	1	1986-03-20	207	1986	3	NA	NA	227201	217	1987	1	10	1987-01-01	1987-01-30	30	1	1987-01-01	1987-01-30	30	NA	NA	NA	NA	NA	NA	NA	0	0	NA	NA	NA	NA
1214	SEN	LOU	TGA	NA	OVI	ABGA	EWO	SNLOOV10502	W/P	F	NA	SNLOOV01486	1	419	1	1	1	1986-03-20	207	1986	3	NA	NA	227202	218	1987	2	11	1987-01-31	1987-03-01	30	1	1987-01-31	1987-03-01	30	NA	NA	NA	NA	NA	NA	NA	0	0	NA	NA	NA	NA
1215	SEN	LOU	TGA	NA	OVI	ABGA	EWO	SNLOOV10502	W/P	F	NA	SNLOOV01486	1	419	1	1	1	1986-03-20	207	1986	3	NA	NA	227203	219	1987	3	12	1987-03-02	1987-04-01	31	1	1987-03-02	1987-04-01	31	NA	NA	NA	NA	NA	NA	NA	0	0	NA	NA	NA	NA
1216	SEN	LOU	TGA	NA	OVI	ABGA	EWO	SNLOOV10502	W/P	F	NA	SNLOOV01486	1	419	1	1	1	1986-03-20	207	1986	3	NA	NA	227204	220	1987	4	13	1987-04-02	1987-05-01	30	1	1987-04-02	1987-05-01	30	NA	NA	NA	NA	NA	NA	NA	0	0	NA	NA	NA	NA
1217	SEN	LOU	TGA	NA	OVI	ABGA	EWO	SNLOOV10502	W/P	F	NA	SNLOOV01486	1	419	1	1	1	1986-03-20	207	1986	3	NA	NA	227205	221	1987	5	14	1987-05-02	1987-06-01	31	1	1987-05-02	1987-06-01	31	NA	NA	NA	NA	NA	NA	NA	0	0	NA	NA	NA	NA
1218	SEN	LOU	TGA	NA	OVI	ABGA	EWO	SNLOOV10502	W/P	F	NA	SNLOOV01486	1	419	1	1	1	1986-03-20	207	1986	3	NA	NA	227206	222	1987	6	15	1987-06-02	1987-07-01	30	1	1987-06-02	1987-07-01	30	NA	NA	NA	NA	NA	NA	NA	0	0	NA	NA	NA	NA
1219	SEN	LOU	TGA	NA	OVI	ABGA	EWO	SNLOOV10502	W/P	F	NA	SNLOOV01486	1	419	1	1	1	1986-03-20	207	1986	3	NA	NA	227207	223	1987	7	16	1987-07-02	1987-07-31	30	1	1987-07-02	1987-07-31	30	NA	NA	NA	NA	NA	NA	NA	0	0	NA	NA	NA	NA
1220	SEN	LOU	TGA	NA	OVI	ABGA	EWO	SNLOOV10502	W/P	F	NA	SNLOOV01486	1	419	1	1	1	1986-03-20	207	1986	3	NA	NA	227208	224	1987	8	17	1987-08-01	1987-08-31	31	1	1987-08-01	1987-08-31	31	NA	NA	NA	NA	NA	NA	NA	0	0	NA	NA	NA	NA
1221	SEN	LOU	TGA	NA	OVI	ABGA	EWO	SNLOOV10502	W/P	F	NA	SNLOOV01486	1	419	1	1	1	1986-03-20	207	1986	3	NA	NA	227209	225	1987	9	18	1987-09-01	1987-09-30	30	1	1987-09-01	1987-09-10	10	NA	NA	539	SAL	NA	NA	NA	0	0	NA	NA	NA	NA
1222	SEN	LOU	TGA	NA	OVI	ABGA	EWO	SNLOOV01646	W/P	F	NA	SNLOOV06017	NA	1461	NA	NA	0	1982-01-15	157	1982	1	NA	NA	30625	223	1987	7	66	1987-07-02	1987-07-31	30	1	1987-07-02	1987-07-31	30	NA	NA	NA	NA	NA	NA	NA	0	0	NA	NA	NA	NA
1223	SEN	LOU	TGA	NA	OVI	ABGA	EWO	SNLOOV01646	W/P	F	NA	SNLOOV06017	NA	1461	NA	NA	0	1982-01-15	157	1982	1	NA	NA	30626	224	1987	8	67	1987-08-01	1987-08-31	31	1	1987-08-01	1987-08-31	31	NA	NA	NA	NA	NA	NA	NA	0	0	NA	NA	NA	NA
1224	SEN	LOU	TGA	NA	OVI	ABGA	EWO	SNLOOV01486	W/P	F	NA	SNLOOV01646	2	1106	1	1	1	1985-01-25	193	1985	1	NA	NA	23580	245	1989	5	52	1989-05-02	1989-06-01	31	1	1989-05-02	1989-06-01	31	NA	NA	NA	NA	NA	NA	NA	0	0	NA	NA	NA	NA
1225	SEN	LOU	TGA	NA	OVI	ABGA	EWO	SNLOOV02312	W/P	M	NA	SNLOOV02375	6	2062	1	1	1	1989-12-08	252	1989	12	NA	NA	56023	262	1990	10	10	1990-10-01	1990-10-31	31	0	1990-10-10	1990-10-31	22	306	ARC	NA	NA	NA	NA	NA	0	0	NA	NA	NA	NA
1226	SEN	LOU	TGA	NA	OVI	ABGA	EWO	SNLOOV02312	W/P	M	NA	SNLOOV02375	6	2062	1	1	1	1989-12-08	252	1989	12	NA	NA	56024	263	1990	11	11	1990-11-01	1990-11-30	30	1	1990-11-01	1990-11-30	30	NA	NA	NA	NA	NA	NA	NA	0	0	NA	NA	NA	NA
1227	SEN	LOU	TGA	NA	OVI	ABGA	EWO	SNLOOV01646	W/P	F	NA	SNLOOV06017	NA	1461	NA	NA	0	1982-01-15	157	1982	1	NA	NA	30631	229	1988	1	72	1988-01-01	1988-01-30	30	1	1988-01-01	1988-01-30	30	NA	NA	NA	NA	NA	NA	NA	1	0	1	1	5	2202
1228	SEN	LOU	TGA	NA	OVI	ABGA	EWO	SNLOOV02312	W/P	M	NA	SNLOOV02375	6	2062	1	1	1	1989-12-08	252	1989	12	NA	NA	56026	265	1991	1	13	1991-01-01	1991-01-30	30	1	1991-01-01	1991-01-30	30	NA	NA	NA	NA	NA	NA	NA	0	0	NA	NA	NA	NA
1229	SEN	LOU	TGA	NA	OVI	ABGA	EWO	SNLOOV02312	W/P	M	NA	SNLOOV02375	6	2062	1	1	1	1989-12-08	252	1989	12	NA	NA	56027	266	1991	2	14	1991-01-31	1991-03-01	30	1	1991-01-31	1991-03-01	30	NA	NA	NA	NA	NA	NA	NA	0	0	NA	NA	NA	NA
1230	SEN	LOU	TGA	NA	OVI	ABGA	EWO	SNLOOV01486	W/P	F	NA	SNLOOV01646	2	1106	1	1	1	1985-01-25	193	1985	1	NA	NA	23588	253	1990	1	60	1990-01-01	1990-01-30	30	1	1990-01-01	1990-01-30	30	NA	NA	NA	NA	NA	NA	NA	0	0	NA	NA	NA	NA
1231	SEN	LOU	TGA	NA	OVI	ABGA	EWO	SNLOOV12656	W/P	M	NA	SNLOOV02617	1	347	1	1	1	1989-01-07	241	1989	1	NA	NA	261481	241	1989	1	0	1989-01-01	1989-01-30	30	1	1989-01-07	1989-01-30	24	0	BIR	NA	NA	NA	NA	NA	0	0	NA	NA	NA	NA
1232	SEN	LOU	TGA	NA	OVI	ABGA	EWO	SNLOOV12656	W/P	M	NA	SNLOOV02617	1	347	1	1	1	1989-01-07	241	1989	1	NA	NA	261482	242	1989	2	1	1989-01-31	1989-03-01	30	1	1989-01-31	1989-03-01	30	NA	NA	NA	NA	NA	NA	NA	0	0	NA	NA	NA	NA
1233	SEN	LOU	TGA	NA	OVI	ABGA	EWO	SNLOOV12351	W/P	M	NA	SNLOOV02618	2	758	1	1	1	1989-01-11	241	1989	1	NA	NA	256745	243	1989	3	2	1989-03-02	1989-04-01	31	1	1989-03-02	1989-04-01	31	NA	NA	NA	NA	NA	NA	NA	0	0	NA	NA	NA	NA
1234	SEN	LOU	TGA	NA	OVI	ABGA	EWO	SNLOOV12351	W/P	M	NA	SNLOOV02618	2	758	1	1	1	1989-01-11	241	1989	1	NA	NA	256746	244	1989	4	3	1989-04-02	1989-05-01	30	1	1989-04-02	1989-05-01	30	NA	NA	NA	NA	NA	NA	NA	0	0	NA	NA	NA	NA
1235	SEN	LOU	TGA	NA	OVI	ABGA	EWO	SNLOOV12351	W/P	M	NA	SNLOOV02618	2	758	1	1	1	1989-01-11	241	1989	1	NA	NA	256747	245	1989	5	4	1989-05-02	1989-06-01	31	1	1989-05-02	1989-06-01	31	NA	NA	NA	NA	NA	NA	NA	0	0	NA	NA	NA	NA
1236	SEN	LOU	TGA	NA	OVI	ABGA	EWO	SNLOOV12351	W/P	M	NA	SNLOOV02618	2	758	1	1	1	1989-01-11	241	1989	1	NA	NA	256748	246	1989	6	5	1989-06-02	1989-07-01	30	1	1989-06-02	1989-07-01	30	NA	NA	NA	NA	NA	NA	NA	0	0	NA	NA	NA	NA
1237	SEN	LOU	TGA	NA	OVI	ABGA	EWO	SNLOOV12351	W/P	M	NA	SNLOOV02618	2	758	1	1	1	1989-01-11	241	1989	1	NA	NA	256749	247	1989	7	6	1989-07-02	1989-07-31	30	1	1989-07-02	1989-07-31	30	NA	NA	NA	NA	NA	NA	NA	0	0	NA	NA	NA	NA
1238	SEN	LOU	TGA	NA	OVI	ABGA	EWO	SNLOOV12351	W/P	M	NA	SNLOOV02618	2	758	1	1	1	1989-01-11	241	1989	1	NA	NA	256750	248	1989	8	7	1989-08-01	1989-08-31	31	1	1989-08-01	1989-08-31	31	NA	NA	NA	NA	NA	NA	NA	0	0	NA	NA	NA	NA
1239	SEN	LOU	TGA	NA	OVI	ABGA	EWO	SNLOOV12351	W/P	M	NA	SNLOOV02618	2	758	1	1	1	1989-01-11	241	1989	1	NA	NA	256751	249	1989	9	8	1989-09-01	1989-09-30	30	1	1989-09-01	1989-09-30	30	NA	NA	NA	NA	NA	NA	NA	0	0	NA	NA	NA	NA
1240	SEN	LOU	TGA	NA	OVI	ABGA	EWO	SNLOOV12351	W/P	M	NA	SNLOOV02618	2	758	1	1	1	1989-01-11	241	1989	1	NA	NA	256752	250	1989	10	9	1989-10-01	1989-10-31	31	1	1989-10-01	1989-10-31	31	NA	NA	NA	NA	NA	NA	NA	0	0	NA	NA	NA	NA
1241	SEN	LOU	TGA	NA	OVI	ABGA	EWO	SNLOOV12351	W/P	M	NA	SNLOOV02618	2	758	1	1	1	1989-01-11	241	1989	1	NA	NA	256753	251	1989	11	10	1989-11-01	1989-11-30	30	1	1989-11-01	1989-11-30	30	NA	NA	NA	NA	NA	NA	NA	0	0	NA	NA	NA	NA
1242	SEN	LOU	TGA	NA	OVI	ABGA	EWO	SNLOOV12351	W/P	M	NA	SNLOOV02618	2	758	1	1	1	1989-01-11	241	1989	1	NA	NA	256754	252	1989	12	11	1989-12-01	1989-12-31	31	1	1989-12-01	1989-12-31	31	NA	NA	NA	NA	NA	NA	NA	0	0	NA	NA	NA	NA
1243	SEN	LOU	TGA	NA	OVI	ABGA	EWO	SNLOOV12351	W/P	M	NA	SNLOOV02618	2	758	1	1	1	1989-01-11	241	1989	1	NA	NA	256755	253	1990	1	12	1990-01-01	1990-01-30	30	1	1990-01-01	1990-01-30	30	NA	NA	NA	NA	NA	NA	NA	0	0	NA	NA	NA	NA
1244	SEN	LOU	TGA	NA	OVI	ABGA	EWO	SNLOOV12351	W/P	M	NA	SNLOOV02618	2	758	1	1	1	1989-01-11	241	1989	1	NA	NA	256756	254	1990	2	13	1990-01-31	1990-03-01	30	1	1990-01-31	1990-03-01	30	NA	NA	NA	NA	NA	NA	NA	0	0	NA	NA	NA	NA
1245	SEN	LOU	TGA	NA	OVI	ABGA	EWO	SNLOOV12351	W/P	M	NA	SNLOOV02618	2	758	1	1	1	1989-01-11	241	1989	1	NA	NA	256757	255	1990	3	14	1990-03-02	1990-04-01	31	1	1990-03-02	1990-04-01	31	NA	NA	NA	NA	NA	NA	NA	0	0	NA	NA	NA	NA
1246	SEN	LOU	TGA	NA	OVI	ABGA	EWO	SNLOOV12351	W/P	M	NA	SNLOOV02618	2	758	1	1	1	1989-01-11	241	1989	1	NA	NA	256758	256	1990	4	15	1990-04-02	1990-05-01	30	1	1990-04-02	1990-05-01	30	NA	NA	NA	NA	NA	NA	NA	0	0	NA	NA	NA	NA
1247	SEN	LOU	TGA	NA	OVI	ABGA	EWO	SNLOOV16990	W/P	M	NA	SNLOOV14808	1	528	1	1	1	1991-06-09	270	1991	6	NA	NA	324189	279	1992	3	9	1992-03-02	1992-03-31	30	1	1992-03-02	1992-03-31	30	NA	NA	NA	NA	NA	NA	NA	0	0	NA	NA	NA	NA
1248	SEN	LOU	TGA	NA	OVI	ABGA	EWO	SNLOOV12656	W/P	M	NA	SNLOOV02617	1	347	1	1	1	1989-01-07	241	1989	1	NA	NA	261497	257	1990	5	16	1990-05-02	1990-06-01	31	1	1990-05-02	1990-06-01	31	NA	NA	NA	NA	NA	NA	NA	0	0	NA	NA	NA	NA
1249	SEN	LOU	TGA	NA	OVI	ABGA	EWO	SNLOOV12656	W/P	M	NA	SNLOOV02617	1	347	1	1	1	1989-01-07	241	1989	1	NA	NA	261498	258	1990	6	17	1990-06-02	1990-07-01	30	1	1990-06-02	1990-06-28	27	NA	NA	537	SAL	NA	NA	NA	0	0	NA	NA	NA	NA
1250	SEN	LOU	TGA	NA	OVI	ABGA	EWO	SNLOOV14321	W/P	M	NA	SNLOOV01486	5	1691	1	1	1	1989-09-12	249	1989	9	NA	NA	285922	251	1989	11	2	1989-11-01	1989-11-30	30	1	1989-11-01	1989-11-30	30	NA	NA	NA	NA	NA	NA	NA	0	0	NA	NA	NA	NA
1251	SEN	LOU	TGA	NA	OVI	ABGA	EWO	SNLOOV14321	W/P	M	NA	SNLOOV01486	5	1691	1	1	1	1989-09-12	249	1989	9	NA	NA	285923	252	1989	12	3	1989-12-01	1989-12-31	31	1	1989-12-01	1989-12-31	31	NA	NA	NA	NA	NA	NA	NA	0	0	NA	NA	NA	NA
1252	SEN	LOU	TGA	NA	OVI	ABGA	EWO	SNLOOV14321	W/P	M	NA	SNLOOV01486	5	1691	1	1	1	1989-09-12	249	1989	9	NA	NA	285924	253	1990	1	4	1990-01-01	1990-01-30	30	1	1990-01-01	1990-01-30	30	NA	NA	NA	NA	NA	NA	NA	0	0	NA	NA	NA	NA
1253	SEN	LOU	TGA	NA	OVI	ABGA	EWO	SNLOOV14321	W/P	M	NA	SNLOOV01486	5	1691	1	1	1	1989-09-12	249	1989	9	NA	NA	285925	254	1990	2	5	1990-01-31	1990-03-01	30	1	1990-01-31	1990-03-01	30	NA	NA	NA	NA	NA	NA	NA	0	0	NA	NA	NA	NA
1254	SEN	LOU	TGA	NA	OVI	ABGA	EWO	SNLOOV14321	W/P	M	NA	SNLOOV01486	5	1691	1	1	1	1989-09-12	249	1989	9	NA	NA	285926	255	1990	3	6	1990-03-02	1990-04-01	31	1	1990-03-02	1990-04-01	31	NA	NA	NA	NA	NA	NA	NA	0	0	NA	NA	NA	NA
1255	SEN	LOU	TGA	NA	OVI	ABGA	EWO	SNLOOV14321	W/P	M	NA	SNLOOV01486	5	1691	1	1	1	1989-09-12	249	1989	9	NA	NA	285927	256	1990	4	7	1990-04-02	1990-05-01	30	1	1990-04-02	1990-05-01	30	NA	NA	NA	NA	NA	NA	NA	0	0	NA	NA	NA	NA
1256	SEN	LOU	TGA	NA	OVI	ABGA	EWO	SNLOOV14321	W/P	M	NA	SNLOOV01486	5	1691	1	1	1	1989-09-12	249	1989	9	NA	NA	285928	257	1990	5	8	1990-05-02	1990-06-01	31	1	1990-05-02	1990-06-01	31	NA	NA	NA	NA	NA	NA	NA	0	0	NA	NA	NA	NA
1257	SEN	LOU	TGA	NA	OVI	ABGA	EWO	SNLOOV14321	W/P	M	NA	SNLOOV01486	5	1691	1	1	1	1989-09-12	249	1989	9	NA	NA	285929	258	1990	6	9	1990-06-02	1990-07-01	30	1	1990-06-02	1990-07-01	30	NA	NA	NA	NA	NA	NA	NA	0	0	NA	NA	NA	NA
1258	SEN	LOU	TGA	NA	OVI	ABGA	EWO	SNLOOV16692	W/P	F	NA	SNLOOV02618	1	367	1	1	1	1987-12-17	228	1987	12	NA	NA	320192	235	1988	7	7	1988-07-02	1988-07-31	30	1	1988-07-02	1988-07-21	20	NA	NA	217	SAL	NA	NA	NA	0	0	NA	NA	NA	NA
1259	SEN	LOU	TGA	NA	OVI	ABGA	EWO	SNLOOV03953	W/P	F	NA	SNLOOV01168	1	476	1	1	1	1989-01-03	241	1989	1	NA	NA	114616	295	1993	7	54	1993-07-02	1993-07-31	30	1	1993-07-02	1993-07-31	30	NA	NA	NA	NA	NA	NA	NA	0	0	NA	NA	NA	NA
1260	SEN	LOU	TGA	NA	OVI	ABGA	EWO	SNLOOV03953	W/P	F	NA	SNLOOV01168	1	476	1	1	1	1989-01-03	241	1989	1	NA	NA	114617	296	1993	8	55	1993-08-01	1993-08-31	31	1	1993-08-01	1993-08-31	31	NA	NA	NA	NA	NA	NA	NA	0	0	NA	NA	NA	NA
1261	SEN	LOU	TGA	NA	OVI	ABGA	EWO	SNLOOV03953	W/P	F	NA	SNLOOV01168	1	476	1	1	1	1989-01-03	241	1989	1	NA	NA	114618	297	1993	9	56	1993-09-01	1993-09-30	30	1	1993-09-01	1993-09-30	30	NA	NA	NA	NA	NA	NA	NA	0	0	NA	NA	NA	NA
1262	SEN	LOU	TGA	NA	OVI	ABGA	EWO	SNLOOV03953	W/P	F	NA	SNLOOV01168	1	476	1	1	1	1989-01-03	241	1989	1	NA	NA	114619	298	1993	10	57	1993-10-01	1993-10-31	31	1	1993-10-01	1993-10-31	31	NA	NA	NA	NA	NA	NA	NA	0	0	NA	NA	NA	NA
1263	SEN	LOU	TGA	NA	OVI	ABGA	EWO	SNLOOV11130	W/P	F	NA	SNLOOV00998	6	2232	1	1	1	1986-12-26	216	1986	12	NA	NA	238551	220	1987	4	4	1987-04-02	1987-05-01	30	1	1987-04-02	1987-05-01	30	NA	NA	NA	NA	NA	NA	NA	0	0	NA	NA	NA	NA
1264	SEN	LOU	TGA	NA	OVI	ABGA	EWO	SNLOOV14211	W/P	F	NA	NA	NA	NA	NA	NA	0	1988-08-15	236	1988	8	NA	NA	284316	283	1992	7	47	1992-07-02	1992-07-31	30	1	1992-07-02	1992-07-16	15	NA	NA	1431	SAL	NA	NA	NA	0	0	NA	NA	NA	NA
1265	SEN	LOU	TGA	NA	OVI	ABGA	EWO	SNLOOV01486	W/P	F	NA	SNLOOV01646	2	1106	1	1	1	1985-01-25	193	1985	1	NA	NA	23581	246	1989	6	53	1989-06-02	1989-07-01	30	1	1989-06-02	1989-07-01	30	NA	NA	NA	NA	NA	NA	NA	0	0	NA	NA	NA	NA
1266	SEN	LOU	TGA	NA	OVI	ABGA	EWO	SNLOOV01646	W/P	F	NA	SNLOOV06017	NA	1461	NA	NA	0	1982-01-15	157	1982	1	NA	NA	30630	228	1987	12	71	1987-12-01	1987-12-31	31	1	1987-12-01	1987-12-31	31	NA	NA	NA	NA	NA	NA	NA	0	0	NA	NA	NA	NA
1267	SEN	LOU	TGA	NA	OVI	ABGA	EWO	SNLOOV03953	W/P	F	NA	SNLOOV01168	1	476	1	1	1	1989-01-03	241	1989	1	NA	NA	114584	263	1990	11	22	1990-11-01	1990-11-30	30	1	1990-11-01	1990-11-30	30	NA	NA	NA	NA	NA	NA	NA	0	0	NA	NA	NA	NA
1268	SEN	LOU	TGA	NA	OVI	ABGA	EWO	SNLOOV01646	W/P	F	NA	SNLOOV06017	NA	1461	NA	NA	0	1982-01-15	157	1982	1	NA	NA	30632	230	1988	2	73	1988-01-31	1988-03-01	31	1	1988-01-31	1988-03-01	31	NA	NA	NA	NA	NA	NA	NA	0	0	NA	NA	NA	NA
1269	SEN	LOU	TGA	NA	OVI	ABGA	EWO	SNLOOV01646	W/P	F	NA	SNLOOV06017	NA	1461	NA	NA	0	1982-01-15	157	1982	1	NA	NA	30633	231	1988	3	74	1988-03-02	1988-03-31	30	1	1988-03-02	1988-03-31	30	NA	NA	NA	NA	NA	NA	NA	0	0	NA	NA	NA	NA
1270	SEN	LOU	TGA	NA	OVI	ABGA	EWO	SNLOOV01646	W/P	F	NA	SNLOOV06017	NA	1461	NA	NA	0	1982-01-15	157	1982	1	NA	NA	30634	232	1988	4	75	1988-04-01	1988-05-01	31	1	1988-04-01	1988-05-01	31	NA	NA	NA	NA	NA	NA	NA	0	0	NA	NA	NA	NA
1271	SEN	LOU	TGA	NA	OVI	ABGA	EWO	SNLOOV03953	W/P	F	NA	SNLOOV01168	1	476	1	1	1	1989-01-03	241	1989	1	NA	NA	114629	308	1994	8	67	1994-08-01	1994-08-31	31	1	1994-08-01	1994-08-31	31	NA	NA	NA	NA	NA	NA	NA	0	0	NA	NA	NA	NA
1272	SEN	LOU	TGA	NA	OVI	ABGA	EWO	SNLOOV03953	W/P	F	NA	SNLOOV01168	1	476	1	1	1	1989-01-03	241	1989	1	NA	NA	114630	309	1994	9	68	1994-09-01	1994-09-30	30	1	1994-09-01	1994-09-30	30	NA	NA	NA	NA	NA	NA	NA	0	0	NA	NA	NA	NA
1273	SEN	LOU	TGA	NA	OVI	ABGA	EWO	SNLOOV02618	W/P	F	NA	NA	NA	NA	NA	NA	0	1986-12-15	216	1986	12	NA	NA	67122	259	1990	7	43	1990-07-02	1990-07-31	30	1	1990-07-02	1990-07-31	30	NA	NA	NA	NA	NA	NA	NA	0	0	NA	NA	NA	NA
1274	SEN	LOU	TGA	NA	OVI	ABGA	EWO	SNLOOV03953	W/P	F	NA	SNLOOV01168	1	476	1	1	1	1989-01-03	241	1989	1	NA	NA	114632	311	1994	11	70	1994-11-01	1994-11-30	30	1	1994-11-01	1994-11-30	30	NA	NA	NA	NA	NA	NA	NA	0	0	NA	NA	NA	NA
1275	SEN	LOU	TGA	NA	OVI	ABGA	EWO	SNLOOV12556	W/P	F	NA	SNLOOV01646	5	2202	1	1	1	1988-01-26	229	1988	1	NA	NA	259946	233	1988	5	4	1988-05-02	1988-05-31	30	1	1988-05-02	1988-05-31	30	NA	NA	NA	NA	NA	NA	NA	0	0	NA	NA	NA	NA
1276	SEN	LOU	TGA	NA	OVI	ABGA	EWO	SNLOOV02618	W/P	F	NA	NA	NA	NA	NA	NA	0	1986-12-15	216	1986	12	NA	NA	67126	263	1990	11	47	1990-11-01	1990-11-30	30	1	1990-11-01	1990-11-30	30	NA	NA	NA	NA	NA	NA	NA	0	0	NA	NA	NA	NA
1277	SEN	LOU	TGA	NA	OVI	ABGA	EWO	SNLOOV01485	W/P	F	NA	SNLOOV06289	6	1847	1	1	1	1985-01-04	193	1985	1	NA	NA	23509	257	1990	5	64	1990-05-02	1990-06-01	31	1	1990-05-02	1990-06-01	31	NA	NA	NA	NA	NA	NA	NA	0	0	NA	NA	NA	NA
1278	SEN	LOU	TGA	NA	OVI	ABGA	EWO	SNLOOV01485	W/P	F	NA	SNLOOV06289	6	1847	1	1	1	1985-01-04	193	1985	1	NA	NA	23510	258	1990	6	65	1990-06-02	1990-07-01	30	1	1990-06-02	1990-07-01	30	NA	NA	NA	NA	NA	NA	NA	0	0	NA	NA	NA	NA
1279	SEN	LOU	TGA	NA	OVI	ABGA	EWO	SNLOOV01485	W/P	F	NA	SNLOOV06289	6	1847	1	1	1	1985-01-04	193	1985	1	NA	NA	23511	259	1990	7	66	1990-07-02	1990-07-31	30	1	1990-07-02	1990-07-31	30	NA	NA	NA	NA	NA	NA	NA	0	0	NA	NA	NA	NA
1280	SEN	LOU	TGA	NA	OVI	ABGA	EWO	SNLOOV01485	W/P	F	NA	SNLOOV06289	6	1847	1	1	1	1985-01-04	193	1985	1	NA	NA	23512	260	1990	8	67	1990-08-01	1990-08-31	31	1	1990-08-01	1990-08-31	31	NA	NA	NA	NA	NA	NA	NA	0	0	NA	NA	NA	NA
1281	SEN	LOU	TGA	NA	OVI	ABGA	EWO	SNLOOV02865	W/P	F	NA	NA	NA	NA	NA	NA	0	1982-11-15	167	1982	11	NA	NA	76366	279	1992	3	112	1992-03-02	1992-03-31	30	1	1992-03-02	1992-03-31	30	NA	NA	NA	NA	NA	NA	NA	0	0	NA	NA	NA	NA
1282	SEN	LOU	TGA	NA	OVI	ABGA	EWO	SNLOOV02865	W/P	F	NA	NA	NA	NA	NA	NA	0	1982-11-15	167	1982	11	NA	NA	76367	280	1992	4	113	1992-04-01	1992-05-01	31	1	1992-04-01	1992-04-09	9	NA	NA	3433	SAL	NA	NA	NA	0	0	NA	NA	NA	NA
1283	SEN	LOU	TGA	NA	OVI	ABGA	EWO	SNLOOV18243	W/P	M	NA	SNLOOV16446	1	406	1	1	1	1992-02-13	278	1992	2	NA	NA	339171	278	1992	2	0	1992-01-31	1992-03-01	31	1	1992-02-13	1992-03-01	18	0	BIR	NA	NA	NA	NA	NA	0	0	NA	NA	NA	NA
1284	SEN	LOU	TGA	NA	OVI	ABGA	EWO	SNLOOV18243	W/P	M	NA	SNLOOV16446	1	406	1	1	1	1992-02-13	278	1992	2	NA	NA	339172	279	1992	3	1	1992-03-02	1992-03-31	30	1	1992-03-02	1992-03-31	30	NA	NA	NA	NA	NA	NA	NA	0	0	NA	NA	NA	NA
1285	SEN	LOU	TGA	NA	OVI	ABGA	EWO	SNLOOV18243	W/P	M	NA	SNLOOV16446	1	406	1	1	1	1992-02-13	278	1992	2	NA	NA	339173	280	1992	4	2	1992-04-01	1992-05-01	31	1	1992-04-01	1992-05-01	31	NA	NA	NA	NA	NA	NA	NA	0	0	NA	NA	NA	NA
1286	SEN	LOU	TGA	NA	OVI	ABGA	EWO	SNLOOV18243	W/P	M	NA	SNLOOV16446	1	406	1	1	1	1992-02-13	278	1992	2	NA	NA	339174	281	1992	5	3	1992-05-02	1992-05-31	30	1	1992-05-02	1992-05-31	30	NA	NA	NA	NA	NA	NA	NA	0	0	NA	NA	NA	NA
1287	SEN	LOU	TGA	NA	OVI	ABGA	EWO	SNLOOV18243	W/P	M	NA	SNLOOV16446	1	406	1	1	1	1992-02-13	278	1992	2	NA	NA	339175	282	1992	6	4	1992-06-01	1992-07-01	31	1	1992-06-01	1992-07-01	31	NA	NA	NA	NA	NA	NA	NA	0	0	NA	NA	NA	NA
1288	SEN	LOU	TGA	NA	OVI	ABGA	EWO	SNLOOV02112	W/P	M	NA	SNLOOV01168	2	790	1	1	1	1989-11-13	251	1989	11	NA	NA	49401	257	1990	5	6	1990-05-02	1990-06-01	31	1	1990-05-02	1990-06-01	31	NA	NA	NA	NA	NA	NA	NA	0	0	NA	NA	NA	NA
1289	SEN	LOU	TGA	NA	OVI	ABGA	EWO	SNLOOV01485	W/P	F	NA	SNLOOV06289	6	1847	1	1	1	1985-01-04	193	1985	1	NA	NA	23522	270	1991	6	77	1991-06-02	1991-07-01	30	1	1991-06-02	1991-07-01	30	NA	NA	NA	NA	NA	NA	NA	0	0	NA	NA	NA	NA
1290	SEN	LOU	TGA	NA	OVI	ABGA	EWO	SNLOOV02112	W/P	M	NA	SNLOOV01168	2	790	1	1	1	1989-11-13	251	1989	11	NA	NA	49403	258	1990	6	7	1990-06-02	1990-07-01	30	1	1990-06-02	1990-06-15	14	NA	NA	214	SBC	NA	NA	NA	0	0	NA	NA	NA	NA
1291	SEN	LOU	TGA	NA	OVI	ABGA	EWO	SNLOOV18243	W/P	M	NA	SNLOOV16446	1	406	1	1	1	1992-02-13	278	1992	2	NA	NA	339177	284	1992	8	6	1992-08-01	1992-08-31	31	1	1992-08-01	1992-08-31	31	NA	NA	NA	NA	NA	NA	NA	0	0	NA	NA	NA	NA
1292	SEN	LOU	TGA	NA	OVI	ABGA	EWO	SNLOOV02311	W/P	F	NA	SNLOOV12556	2	697	1	1	1	1989-12-23	252	1989	12	NA	NA	55965	252	1989	12	0	1989-12-01	1989-12-31	31	1	1989-12-23	1989-12-31	9	0	BIR	NA	NA	NA	NA	NA	0	0	NA	NA	NA	NA
1293	SEN	LOU	TGA	NA	OVI	ABGA	EWO	SNLOOV02311	W/P	F	NA	SNLOOV12556	2	697	1	1	1	1989-12-23	252	1989	12	NA	NA	55966	253	1990	1	1	1990-01-01	1990-01-30	30	1	1990-01-01	1990-01-30	30	NA	NA	NA	NA	NA	NA	NA	0	0	NA	NA	NA	NA
1294	SEN	LOU	TGA	NA	OVI	ABGA	EWO	SNLOOV02311	W/P	F	NA	SNLOOV12556	2	697	1	1	1	1989-12-23	252	1989	12	NA	NA	55967	254	1990	2	2	1990-01-31	1990-03-01	30	1	1990-01-31	1990-03-01	30	NA	NA	NA	NA	NA	NA	NA	0	0	NA	NA	NA	NA
1295	SEN	LOU	TGA	NA	OVI	ABGA	EWO	SNLOOV02311	W/P	F	NA	SNLOOV12556	2	697	1	1	1	1989-12-23	252	1989	12	NA	NA	55968	255	1990	3	3	1990-03-02	1990-04-01	31	1	1990-03-02	1990-04-01	31	NA	NA	NA	NA	NA	NA	NA	0	0	NA	NA	NA	NA
1296	SEN	LOU	TGA	NA	OVI	ABGA	EWO	SNLOOV02311	W/P	F	NA	SNLOOV12556	2	697	1	1	1	1989-12-23	252	1989	12	NA	NA	55969	256	1990	4	4	1990-04-02	1990-05-01	30	1	1990-04-02	1990-05-01	30	NA	NA	NA	NA	NA	NA	NA	0	0	NA	NA	NA	NA
1297	SEN	LOU	TGA	NA	OVI	ABGA	EWO	SNLOOV02311	W/P	F	NA	SNLOOV12556	2	697	1	1	1	1989-12-23	252	1989	12	NA	NA	55970	257	1990	5	5	1990-05-02	1990-06-01	31	1	1990-05-02	1990-06-01	31	NA	NA	NA	NA	NA	NA	NA	0	0	NA	NA	NA	NA
1298	SEN	LOU	TGA	NA	OVI	ABGA	EWO	SNLOOV02311	W/P	F	NA	SNLOOV12556	2	697	1	1	1	1989-12-23	252	1989	12	NA	NA	55971	258	1990	6	6	1990-06-02	1990-07-01	30	1	1990-06-02	1990-07-01	30	NA	NA	NA	NA	NA	NA	NA	0	0	NA	NA	NA	NA
1299	SEN	LOU	TGA	NA	OVI	ABGA	EWO	SNLOOV02311	W/P	F	NA	SNLOOV12556	2	697	1	1	1	1989-12-23	252	1989	12	NA	NA	55972	259	1990	7	7	1990-07-02	1990-07-31	30	1	1990-07-02	1990-07-31	30	NA	NA	NA	NA	NA	NA	NA	0	0	NA	NA	NA	NA
1300	SEN	LOU	TGA	NA	OVI	ABGA	EWO	SNLOOV02311	W/P	F	NA	SNLOOV12556	2	697	1	1	1	1989-12-23	252	1989	12	NA	NA	55973	260	1990	8	8	1990-08-01	1990-08-31	31	1	1990-08-01	1990-08-31	31	NA	NA	NA	NA	NA	NA	NA	0	0	NA	NA	NA	NA
1301	SEN	LOU	TGA	NA	OVI	ABGA	EWO	SNLOOV02311	W/P	F	NA	SNLOOV12556	2	697	1	1	1	1989-12-23	252	1989	12	NA	NA	55974	261	1990	9	9	1990-09-01	1990-09-30	30	1	1990-09-01	1990-09-30	30	NA	NA	NA	NA	NA	NA	NA	0	0	NA	NA	NA	NA
1302	SEN	LOU	TGA	NA	OVI	ABGA	EWO	SNLOOV02375	W/P	F	NA	SNLOOV02865	1	518	1	1	1	1984-04-16	184	1984	4	NA	NA	59257	262	1990	10	78	1990-10-01	1990-10-31	31	0	1990-10-10	1990-10-31	22	2368	ARC	NA	NA	NA	NA	NA	0	0	NA	NA	NA	NA
1303	SEN	LOU	TGA	NA	OVI	ABGA	EWO	SNLOOV02375	W/P	F	NA	SNLOOV02865	1	518	1	1	1	1984-04-16	184	1984	4	NA	NA	59258	263	1990	11	79	1990-11-01	1990-11-30	30	1	1990-11-01	1990-11-30	30	NA	NA	NA	NA	NA	NA	NA	0	0	NA	NA	NA	NA
1304	SEN	LOU	TGA	NA	OVI	ABGA	EWO	SNLOOV11130	W/P	F	NA	SNLOOV00998	6	2232	1	1	1	1986-12-26	216	1986	12	NA	NA	238552	221	1987	5	5	1987-05-02	1987-06-01	31	1	1987-05-02	1987-06-01	31	NA	NA	NA	NA	NA	NA	NA	0	0	NA	NA	NA	NA
1305	SEN	LOU	TGA	NA	OVI	ABGA	EWO	SNLOOV03110	W/P	M	NA	SNLOOV12848	3	1242	1	1	1	1992-01-31	278	1992	2	NA	NA	83478	279	1992	3	1	1992-03-02	1992-03-31	30	1	1992-03-02	1992-03-31	30	NA	NA	NA	NA	NA	NA	NA	0	0	NA	NA	NA	NA
1306	SEN	LOU	TGA	NA	OVI	ABGA	EWO	SNLOOV03110	W/P	M	NA	SNLOOV12848	3	1242	1	1	1	1992-01-31	278	1992	2	NA	NA	83479	280	1992	4	2	1992-04-01	1992-05-01	31	1	1992-04-01	1992-05-01	31	NA	NA	NA	NA	NA	NA	NA	0	0	NA	NA	NA	NA
1307	SEN	LOU	TGA	NA	OVI	ABGA	EWO	SNLOOV03953	W/P	F	NA	SNLOOV01168	1	476	1	1	1	1989-01-03	241	1989	1	NA	NA	114625	304	1994	4	63	1994-04-02	1994-05-01	30	1	1994-04-02	1994-05-01	30	NA	NA	NA	NA	NA	NA	NA	0	0	NA	NA	NA	NA
1308	SEN	LOU	TGA	NA	OVI	ABGA	EWO	SNLOOV03953	W/P	F	NA	SNLOOV01168	1	476	1	1	1	1989-01-03	241	1989	1	NA	NA	114585	264	1990	12	23	1990-12-01	1990-12-31	31	1	1990-12-01	1990-12-31	31	NA	NA	NA	NA	NA	NA	NA	0	0	NA	NA	NA	NA
1309	SEN	LOU	TGA	NA	OVI	ABGA	EWO	SNLOOV12655	W/P	F	NA	SNLOOV01739	1	417	1	1	1	1988-02-08	230	1988	2	NA	NA	261479	230	1988	2	0	1988-01-31	1988-03-01	31	1	1988-02-08	1988-03-01	23	0	BIR	NA	NA	NA	NA	NA	0	0	NA	NA	NA	NA
1310	SEN	LOU	TGA	NA	OVI	ABGA	EWO	SNLOOV12655	W/P	F	NA	SNLOOV01739	1	417	1	1	1	1988-02-08	230	1988	2	NA	NA	261480	231	1988	3	1	1988-03-02	1988-03-31	30	1	1988-03-02	1988-03-20	19	NA	NA	41	DEA	DIS	D30	NA	0	0	NA	NA	NA	NA
1311	SEN	LOU	TGA	NA	OVI	ABGA	EWO	SNLOOV20442	W/P	F	NA	SNLOOV16446	3	1399	1	1	1	1994-11-02	311	1994	11	NA	NA	365567	313	1995	1	2	1995-01-01	1995-01-30	30	1	1995-01-01	1995-01-30	30	NA	NA	NA	NA	NA	NA	NA	0	0	NA	NA	NA	NA
1312	SEN	LOU	TGA	NA	OVI	ABGA	EWO	SNLOOV20442	W/P	F	NA	SNLOOV16446	3	1399	1	1	1	1994-11-02	311	1994	11	NA	NA	365568	314	1995	2	3	1995-01-31	1995-03-01	30	1	1995-01-31	1995-03-01	30	NA	NA	NA	NA	NA	NA	NA	0	0	NA	NA	NA	NA
1313	SEN	LOU	TGA	NA	OVI	ABGA	EWO	SNLOOV20442	W/P	F	NA	SNLOOV16446	3	1399	1	1	1	1994-11-02	311	1994	11	NA	NA	365569	315	1995	3	4	1995-03-02	1995-04-01	31	1	1995-03-02	1995-04-01	31	NA	NA	NA	NA	NA	NA	NA	0	0	NA	NA	NA	NA
1314	SEN	LOU	TGA	NA	OVI	ABGA	EWO	SNLOOV20442	W/P	F	NA	SNLOOV16446	3	1399	1	1	1	1994-11-02	311	1994	11	NA	NA	365570	316	1995	4	5	1995-04-02	1995-05-01	30	1	1995-04-02	1995-05-01	30	NA	NA	NA	NA	NA	NA	NA	0	0	NA	NA	NA	NA
1315	SEN	LOU	TGA	NA	OVI	ABGA	EWO	SNLOOV20442	W/P	F	NA	SNLOOV16446	3	1399	1	1	1	1994-11-02	311	1994	11	NA	NA	365571	317	1995	5	6	1995-05-02	1995-06-01	31	1	1995-05-02	1995-06-01	31	NA	NA	NA	NA	NA	NA	NA	0	0	NA	NA	NA	NA
1316	SEN	LOU	TGA	NA	OVI	ABGA	EWO	SNLOOV20442	W/P	F	NA	SNLOOV16446	3	1399	1	1	1	1994-11-02	311	1994	11	NA	NA	365572	318	1995	6	7	1995-06-02	1995-07-01	30	1	1995-06-02	1995-07-01	30	NA	NA	NA	NA	NA	NA	NA	0	0	NA	NA	NA	NA
1317	SEN	LOU	TGA	NA	OVI	ABGA	EWO	SNLOOV20442	W/P	F	NA	SNLOOV16446	3	1399	1	1	1	1994-11-02	311	1994	11	NA	NA	365573	319	1995	7	8	1995-07-02	1995-07-31	30	1	1995-07-02	1995-07-31	30	NA	NA	NA	NA	NA	NA	NA	0	0	NA	NA	NA	NA
1318	SEN	LOU	TGA	NA	OVI	ABGA	EWO	SNLOOV02375	W/P	F	NA	SNLOOV02865	1	518	1	1	1	1984-04-16	184	1984	4	NA	NA	59273	278	1992	2	94	1992-01-31	1992-03-01	31	1	1992-01-31	1992-03-01	31	NA	NA	NA	NA	NA	NA	NA	0	0	NA	NA	NA	NA
1319	SEN	LOU	TGA	NA	OVI	ABGA	EWO	SNLOOV02375	W/P	F	NA	SNLOOV02865	1	518	1	1	1	1984-04-16	184	1984	4	NA	NA	59274	279	1992	3	95	1992-03-02	1992-03-31	30	1	1992-03-02	1992-03-31	30	NA	NA	NA	NA	NA	NA	NA	0	0	NA	NA	NA	NA
1320	SEN	LOU	TGA	NA	OVI	ABGA	EWO	SNLOOV02375	W/P	F	NA	SNLOOV02865	1	518	1	1	1	1984-04-16	184	1984	4	NA	NA	59275	280	1992	4	96	1992-04-01	1992-05-01	31	1	1992-04-01	1992-05-01	31	NA	NA	NA	NA	NA	NA	NA	0	0	NA	NA	NA	NA
1321	SEN	LOU	TGA	NA	OVI	ABGA	EWO	SNLOOV02375	W/P	F	NA	SNLOOV02865	1	518	1	1	1	1984-04-16	184	1984	4	NA	NA	59276	281	1992	5	97	1992-05-02	1992-05-31	30	1	1992-05-02	1992-05-31	30	NA	NA	NA	NA	NA	NA	NA	0	0	NA	NA	NA	NA
1322	SEN	LOU	TGA	NA	OVI	ABGA	EWO	SNLOOV02375	W/P	F	NA	SNLOOV02865	1	518	1	1	1	1984-04-16	184	1984	4	NA	NA	59277	282	1992	6	98	1992-06-01	1992-07-01	31	1	1992-06-01	1992-07-01	31	NA	NA	NA	NA	NA	NA	NA	0	0	NA	NA	NA	NA
1323	SEN	LOU	TGA	NA	OVI	ABGA	EWO	SNLOOV02375	W/P	F	NA	SNLOOV02865	1	518	1	1	1	1984-04-16	184	1984	4	NA	NA	59278	283	1992	7	99	1992-07-02	1992-07-31	30	1	1992-07-02	1992-07-31	30	NA	NA	NA	NA	NA	NA	NA	0	0	NA	NA	NA	NA
1324	SEN	LOU	TGA	NA	OVI	ABGA	EWO	SNLOOV02375	W/P	F	NA	SNLOOV02865	1	518	1	1	1	1984-04-16	184	1984	4	NA	NA	59279	284	1992	8	100	1992-08-01	1992-08-31	31	1	1992-08-01	1992-08-31	31	NA	NA	NA	NA	NA	NA	NA	0	0	NA	NA	NA	NA
1325	SEN	LOU	TGA	NA	OVI	ABGA	EWO	SNLOOV02375	W/P	F	NA	SNLOOV02865	1	518	1	1	1	1984-04-16	184	1984	4	NA	NA	59280	285	1992	9	101	1992-09-01	1992-09-30	30	1	1992-09-01	1992-09-30	30	NA	NA	NA	NA	NA	NA	NA	0	0	NA	NA	NA	NA
1326	SEN	LOU	TGA	NA	OVI	ABGA	EWO	SNLOOV02375	W/P	F	NA	SNLOOV02865	1	518	1	1	1	1984-04-16	184	1984	4	NA	NA	59281	286	1992	10	102	1992-10-01	1992-10-31	31	1	1992-10-01	1992-10-31	31	NA	NA	NA	NA	NA	NA	NA	0	0	NA	NA	NA	NA
1327	SEN	LOU	TGA	NA	OVI	ABGA	EWO	SNLOOV02375	W/P	F	NA	SNLOOV02865	1	518	1	1	1	1984-04-16	184	1984	4	NA	NA	59282	287	1992	11	103	1992-11-01	1992-11-30	30	1	1992-11-01	1992-11-30	30	NA	NA	NA	NA	NA	NA	NA	0	0	NA	NA	NA	NA
1328	SEN	LOU	TGA	NA	OVI	ABGA	EWO	SNLOOV02375	W/P	F	NA	SNLOOV02865	1	518	1	1	1	1984-04-16	184	1984	4	NA	NA	59283	288	1992	12	104	1992-12-01	1992-12-31	31	1	1992-12-01	1992-12-31	31	NA	NA	NA	NA	NA	NA	NA	0	0	NA	NA	NA	NA
1329	SEN	LOU	TGA	NA	OVI	ABGA	EWO	SNLOOV02375	W/P	F	NA	SNLOOV02865	1	518	1	1	1	1984-04-16	184	1984	4	NA	NA	59284	289	1993	1	105	1993-01-01	1993-01-30	30	1	1993-01-01	1993-01-30	30	NA	NA	NA	NA	NA	NA	NA	0	0	NA	NA	NA	NA
1330	SEN	LOU	TGA	NA	OVI	ABGA	EWO	SNLOOV02375	W/P	F	NA	SNLOOV02865	1	518	1	1	1	1984-04-16	184	1984	4	NA	NA	59285	290	1993	2	106	1993-01-31	1993-03-01	30	1	1993-01-31	1993-03-01	30	NA	NA	NA	NA	NA	NA	NA	0	0	NA	NA	NA	NA
1331	SEN	LOU	TGA	NA	OVI	ABGA	EWO	SNLOOV02375	W/P	F	NA	SNLOOV02865	1	518	1	1	1	1984-04-16	184	1984	4	NA	NA	59286	291	1993	3	107	1993-03-02	1993-04-01	31	1	1993-03-02	1993-04-01	31	NA	NA	NA	NA	NA	NA	NA	0	0	NA	NA	NA	NA
1332	SEN	LOU	TGA	NA	OVI	ABGA	EWO	SNLOOV02375	W/P	F	NA	SNLOOV02865	1	518	1	1	1	1984-04-16	184	1984	4	NA	NA	59287	292	1993	4	108	1993-04-02	1993-05-01	30	1	1993-04-02	1993-04-20	19	NA	NA	3291	SLA	NA	NA	DIS	0	0	NA	NA	NA	NA
1333	SEN	LOU	TGA	NA	OVI	ABGA	EWO	SNLOOV02311	W/P	F	NA	SNLOOV12556	2	697	1	1	1	1989-12-23	252	1989	12	NA	NA	56006	295	1993	7	43	1993-07-02	1993-07-31	30	1	1993-07-02	1993-07-31	30	NA	NA	NA	NA	NA	NA	NA	0	0	NA	NA	NA	NA
1334	SEN	LOU	TGA	NA	OVI	ABGA	EWO	SNLOOV02311	W/P	F	NA	SNLOOV12556	2	697	1	1	1	1989-12-23	252	1989	12	NA	NA	56007	296	1993	8	44	1993-08-01	1993-08-31	31	1	1993-08-01	1993-08-31	31	NA	NA	NA	NA	NA	NA	NA	0	0	NA	NA	NA	NA
1335	SEN	LOU	TGA	NA	OVI	ABGA	EWO	SNLOOV02311	W/P	F	NA	SNLOOV12556	2	697	1	1	1	1989-12-23	252	1989	12	NA	NA	56008	297	1993	9	45	1993-09-01	1993-09-30	30	1	1993-09-01	1993-09-30	30	NA	NA	NA	NA	NA	NA	NA	0	0	NA	NA	NA	NA
1336	SEN	LOU	TGA	NA	OVI	ABGA	EWO	SNLOOV02311	W/P	F	NA	SNLOOV12556	2	697	1	1	1	1989-12-23	252	1989	12	NA	NA	56009	298	1993	10	46	1993-10-01	1993-10-31	31	1	1993-10-01	1993-10-31	31	NA	NA	NA	NA	NA	NA	NA	0	0	NA	NA	NA	NA
1337	SEN	LOU	TGA	NA	OVI	ABGA	EWO	SNLOOV02311	W/P	F	NA	SNLOOV12556	2	697	1	1	1	1989-12-23	252	1989	12	NA	NA	56010	299	1993	11	47	1993-11-01	1993-11-30	30	1	1993-11-01	1993-11-30	30	NA	NA	NA	NA	NA	NA	NA	0	0	NA	NA	NA	NA
1338	SEN	LOU	TGA	NA	OVI	ABGA	EWO	SNLOOV01486	W/P	F	NA	SNLOOV01646	2	1106	1	1	1	1985-01-25	193	1985	1	NA	NA	23571	236	1988	8	43	1988-08-01	1988-08-31	31	1	1988-08-01	1988-08-31	31	NA	NA	NA	NA	NA	NA	NA	0	0	NA	NA	NA	NA
1339	SEN	LOU	TGA	NA	OVI	ABGA	EWO	SNLOOV19174	W/P	M	NA	SNLOOV02311	3	1133	1	1	1	1993-01-29	289	1993	1	NA	NA	348703	298	1993	10	9	1993-10-01	1993-10-31	31	1	1993-10-01	1993-10-31	31	NA	NA	NA	NA	NA	NA	NA	0	0	NA	NA	NA	NA
1340	SEN	LOU	TGA	NA	OVI	ABGA	EWO	SNLOOV19174	W/P	M	NA	SNLOOV02311	3	1133	1	1	1	1993-01-29	289	1993	1	NA	NA	348704	299	1993	11	10	1993-11-01	1993-11-30	30	1	1993-11-01	1993-11-30	30	NA	NA	NA	NA	NA	NA	NA	0	0	NA	NA	NA	NA
1341	SEN	LOU	TGA	NA	OVI	ABGA	EWO	SNLOOV19174	W/P	M	NA	SNLOOV02311	3	1133	1	1	1	1993-01-29	289	1993	1	NA	NA	348705	300	1993	12	11	1993-12-01	1993-12-31	31	1	1993-12-01	1993-12-31	31	NA	NA	NA	NA	NA	NA	NA	0	0	NA	NA	NA	NA
1342	SEN	LOU	TGA	NA	OVI	ABGA	EWO	SNLOOV19174	W/P	M	NA	SNLOOV02311	3	1133	1	1	1	1993-01-29	289	1993	1	NA	NA	348706	301	1994	1	12	1994-01-01	1994-01-30	30	1	1994-01-01	1994-01-30	30	NA	NA	NA	NA	NA	NA	NA	0	0	NA	NA	NA	NA
1343	SEN	LOU	TGA	NA	OVI	ABGA	EWO	SNLOOV19174	W/P	M	NA	SNLOOV02311	3	1133	1	1	1	1993-01-29	289	1993	1	NA	NA	348707	302	1994	2	13	1994-01-31	1994-03-01	30	1	1994-01-31	1994-03-01	30	NA	NA	NA	NA	NA	NA	NA	0	0	NA	NA	NA	NA
1344	SEN	LOU	TGA	NA	OVI	ABGA	EWO	SNLOOV19174	W/P	M	NA	SNLOOV02311	3	1133	1	1	1	1993-01-29	289	1993	1	NA	NA	348708	303	1994	3	14	1994-03-02	1994-04-01	31	1	1994-03-02	1994-04-01	31	NA	NA	NA	NA	NA	NA	NA	0	0	NA	NA	NA	NA
1345	SEN	LOU	TGA	NA	OVI	ABGA	EWO	SNLOOV19174	W/P	M	NA	SNLOOV02311	3	1133	1	1	1	1993-01-29	289	1993	1	NA	NA	348709	304	1994	4	15	1994-04-02	1994-05-01	30	1	1994-04-02	1994-04-20	19	NA	NA	446	GIF	NA	NA	NA	0	0	NA	NA	NA	NA
1346	SEN	LOU	TGA	NA	OVI	ABGA	EWO	SNLOOV19175	W/P	F	NA	SNLOOV12556	5	1835	1	1	1	1993-02-03	290	1993	2	NA	NA	348710	290	1993	2	0	1993-01-31	1993-03-01	30	1	1993-02-03	1993-03-01	27	0	BIR	NA	NA	NA	NA	NA	0	0	NA	NA	NA	NA
1347	SEN	LOU	TGA	NA	OVI	ABGA	EWO	SNLOOV19175	W/P	F	NA	SNLOOV12556	5	1835	1	1	1	1993-02-03	290	1993	2	NA	NA	348711	291	1993	3	1	1993-03-02	1993-04-01	31	1	1993-03-02	1993-04-01	31	NA	NA	NA	NA	NA	NA	NA	0	0	NA	NA	NA	NA
1348	SEN	LOU	TGA	NA	OVI	ABGA	EWO	SNLOOV19175	W/P	F	NA	SNLOOV12556	5	1835	1	1	1	1993-02-03	290	1993	2	NA	NA	348712	292	1993	4	2	1993-04-02	1993-05-01	30	1	1993-04-02	1993-05-01	30	NA	NA	NA	NA	NA	NA	NA	0	0	NA	NA	NA	NA
1349	SEN	LOU	TGA	NA	OVI	ABGA	EWO	SNLOOV01486	W/P	F	NA	SNLOOV01646	2	1106	1	1	1	1985-01-25	193	1985	1	NA	NA	23582	247	1989	7	54	1989-07-02	1989-07-31	30	1	1989-07-02	1989-07-31	30	NA	NA	NA	NA	NA	NA	NA	0	0	NA	NA	NA	NA
1350	SEN	LOU	TGA	NA	OVI	ABGA	EWO	SNLOOV01486	W/P	F	NA	SNLOOV01646	2	1106	1	1	1	1985-01-25	193	1985	1	NA	NA	23583	248	1989	8	55	1989-08-01	1989-08-31	31	1	1989-08-01	1989-08-31	31	NA	NA	NA	NA	NA	NA	NA	0	0	NA	NA	NA	NA
1351	SEN	LOU	TGA	NA	OVI	ABGA	EWO	SNLOOV01486	W/P	F	NA	SNLOOV01646	2	1106	1	1	1	1985-01-25	193	1985	1	NA	NA	23584	249	1989	9	56	1989-09-01	1989-09-30	30	1	1989-09-01	1989-09-30	30	NA	NA	NA	NA	NA	NA	NA	1	0	1	1	5	1691
1352	SEN	LOU	TGA	NA	OVI	ABGA	EWO	SNLOOV01486	W/P	F	NA	SNLOOV01646	2	1106	1	1	1	1985-01-25	193	1985	1	NA	NA	23585	250	1989	10	57	1989-10-01	1989-10-31	31	1	1989-10-01	1989-10-31	31	NA	NA	NA	NA	NA	NA	NA	0	0	NA	NA	NA	NA
1353	SEN	LOU	TGA	NA	OVI	ABGA	EWO	SNLOOV01486	W/P	F	NA	SNLOOV01646	2	1106	1	1	1	1985-01-25	193	1985	1	NA	NA	23586	251	1989	11	58	1989-11-01	1989-11-30	30	1	1989-11-01	1989-11-30	30	NA	NA	NA	NA	NA	NA	NA	0	0	NA	NA	NA	NA
1354	SEN	LOU	TGA	NA	OVI	ABGA	EWO	SNLOOV01486	W/P	F	NA	SNLOOV01646	2	1106	1	1	1	1985-01-25	193	1985	1	NA	NA	23587	252	1989	12	59	1989-12-01	1989-12-31	31	1	1989-12-01	1989-12-31	31	NA	NA	NA	NA	NA	NA	NA	0	0	NA	NA	NA	NA
1355	SEN	LOU	TGA	NA	OVI	ABGA	EWO	SNLOOV21247	W/P	M	NA	SNLOOV02621	5	1772	1	1	1	1995-11-09	323	1995	11	NA	NA	374964	323	1995	11	0	1995-11-01	1995-11-30	30	1	1995-11-09	1995-11-30	22	0	BIR	NA	NA	NA	NA	NA	0	0	NA	NA	NA	NA
1356	SEN	LOU	TGA	NA	OVI	ABGA	EWO	SNLOOV21247	W/P	M	NA	SNLOOV02621	5	1772	1	1	1	1995-11-09	323	1995	11	NA	NA	374965	324	1995	12	1	1995-12-01	1995-12-31	31	1	1995-12-01	1995-12-31	31	NA	NA	NA	NA	NA	NA	NA	0	0	NA	NA	NA	NA
1357	SEN	LOU	TGA	NA	OVI	ABGA	EWO	SNLOOV21757	W/P	F	NA	SNLOOV20442	1	460	1	1	1	1996-02-05	326	1996	2	NA	NA	378975	326	1996	2	0	1996-01-31	1996-03-01	31	1	1996-02-05	1996-03-01	26	0	BIR	NA	NA	NA	NA	NA	0	0	NA	NA	NA	NA
1358	SEN	LOU	TGA	NA	OVI	ABGA	EWO	SNLOOV17270	W/P	F	NA	SNLOOV02436	5	1768	1	1	1	1991-10-24	274	1991	10	NA	NA	327945	277	1992	1	3	1992-01-01	1992-01-30	30	1	1992-01-01	1992-01-30	30	NA	NA	NA	NA	NA	NA	NA	0	0	NA	NA	NA	NA
1359	SEN	LOU	TGA	NA	OVI	ABGA	EWO	SNLOOV21247	W/P	M	NA	SNLOOV02621	5	1772	1	1	1	1995-11-09	323	1995	11	NA	NA	374968	327	1996	3	4	1996-03-02	1996-03-31	30	1	1996-03-02	1996-03-31	30	NA	NA	NA	NA	NA	NA	NA	0	0	NA	NA	NA	NA
1360	SEN	LOU	TGA	NA	OVI	ABGA	EWO	SNLOOV17270	W/P	F	NA	SNLOOV02436	5	1768	1	1	1	1991-10-24	274	1991	10	NA	NA	327947	279	1992	3	5	1992-03-02	1992-03-31	30	1	1992-03-02	1992-03-31	30	NA	NA	NA	NA	NA	NA	NA	0	0	NA	NA	NA	NA
1361	SEN	LOU	TGA	NA	OVI	ABGA	EWO	SNLOOV21247	W/P	M	NA	SNLOOV02621	5	1772	1	1	1	1995-11-09	323	1995	11	NA	NA	374970	329	1996	5	6	1996-05-02	1996-05-31	30	1	1996-05-02	1996-05-31	30	NA	NA	NA	NA	NA	NA	NA	0	0	NA	NA	NA	NA
1362	SEN	LOU	TGA	NA	OVI	ABGA	EWO	SNLOOV21247	W/P	M	NA	SNLOOV02621	5	1772	1	1	1	1995-11-09	323	1995	11	NA	NA	374971	330	1996	6	7	1996-06-01	1996-07-01	31	1	1996-06-01	1996-07-01	31	NA	NA	NA	NA	NA	NA	NA	0	0	NA	NA	NA	NA
1363	SEN	LOU	TGA	NA	OVI	ABGA	EWO	SNLOOV21247	W/P	M	NA	SNLOOV02621	5	1772	1	1	1	1995-11-09	323	1995	11	NA	NA	374972	331	1996	7	8	1996-07-02	1996-07-31	30	1	1996-07-02	1996-07-30	29	NA	NA	264	END	NA	NA	NA	0	0	NA	NA	NA	NA
1364	SEN	LOU	TGA	NA	OVI	ABGA	EWO	SNLOOV18520	W/P	F	NA	SNLOOV12556	4	1592	1	1	1	1992-06-05	282	1992	6	NA	NA	341804	287	1992	11	5	1992-11-01	1992-11-30	30	1	1992-11-01	1992-11-30	30	NA	NA	NA	NA	NA	NA	NA	0	0	NA	NA	NA	NA
1365	SEN	LOU	TGA	NA	OVI	ABGA	EWO	SNLOOV18520	W/P	F	NA	SNLOOV12556	4	1592	1	1	1	1992-06-05	282	1992	6	NA	NA	341805	288	1992	12	6	1992-12-01	1992-12-31	31	1	1992-12-01	1992-12-31	31	NA	NA	NA	NA	NA	NA	NA	0	0	NA	NA	NA	NA
1366	SEN	LOU	TGA	NA	OVI	ABGA	EWO	SNLOOV18520	W/P	F	NA	SNLOOV12556	4	1592	1	1	1	1992-06-05	282	1992	6	NA	NA	341806	289	1993	1	7	1993-01-01	1993-01-30	30	1	1993-01-01	1993-01-30	30	NA	NA	NA	NA	NA	NA	NA	0	0	NA	NA	NA	NA
1367	SEN	LOU	TGA	NA	OVI	ABGA	EWO	SNLOOV18520	W/P	F	NA	SNLOOV12556	4	1592	1	1	1	1992-06-05	282	1992	6	NA	NA	341807	290	1993	2	8	1993-01-31	1993-03-01	30	1	1993-01-31	1993-02-04	5	NA	NA	244	SAL	NA	NA	NA	0	0	NA	NA	NA	NA
1368	SEN	LOU	TGA	NA	OVI	ABGA	EWO	SNLOOV00998	W/P	F	NA	NA	NA	NA	NA	NA	0	1980-11-15	143	1980	11	NA	NA	4283	209	1986	5	66	1986-05-02	1986-06-01	31	1	1986-05-02	1986-06-01	31	NA	NA	NA	NA	NA	NA	NA	0	0	NA	NA	NA	NA
1369	SEN	LOU	TGA	NA	OVI	ABGA	EWO	SNLOOV00998	W/P	F	NA	NA	NA	NA	NA	NA	0	1980-11-15	143	1980	11	NA	NA	4284	210	1986	6	67	1986-06-02	1986-07-01	30	1	1986-06-02	1986-07-01	30	NA	NA	NA	NA	NA	NA	NA	0	0	NA	NA	NA	NA
1370	SEN	LOU	TGA	NA	OVI	ABGA	EWO	SNLOOV21249	W/P	F	NA	SNLOOV16446	4	1771	1	1	1	1995-11-09	323	1995	11	NA	NA	374979	323	1995	11	0	1995-11-01	1995-11-30	30	1	1995-11-09	1995-11-30	22	0	BIR	NA	NA	NA	NA	NA	0	0	NA	NA	NA	NA
1371	SEN	LOU	TGA	NA	OVI	ABGA	EWO	SNLOOV21249	W/P	F	NA	SNLOOV16446	4	1771	1	1	1	1995-11-09	323	1995	11	NA	NA	374980	324	1995	12	1	1995-12-01	1995-12-31	31	1	1995-12-01	1995-12-31	31	NA	NA	NA	NA	NA	NA	NA	0	0	NA	NA	NA	NA
1372	SEN	LOU	TGA	NA	OVI	ABGA	EWO	SNLOOV21249	W/P	F	NA	SNLOOV16446	4	1771	1	1	1	1995-11-09	323	1995	11	NA	NA	374981	325	1996	1	2	1996-01-01	1996-01-30	30	1	1996-01-01	1996-01-30	30	NA	NA	NA	NA	NA	NA	NA	0	0	NA	NA	NA	NA
1373	SEN	LOU	TGA	NA	OVI	ABGA	EWO	SNLOOV13143	W/P	M	NA	SNLOOV03954	5	1510	1	1	1	1989-02-02	242	1989	2	NA	NA	268185	243	1989	3	1	1989-03-02	1989-04-01	31	1	1989-03-02	1989-04-01	31	NA	NA	NA	NA	NA	NA	NA	0	0	NA	NA	NA	NA
1374	SEN	LOU	TGA	NA	OVI	ABGA	EWO	SNLOOV21249	W/P	F	NA	SNLOOV16446	4	1771	1	1	1	1995-11-09	323	1995	11	NA	NA	374983	327	1996	3	4	1996-03-02	1996-03-31	30	1	1996-03-02	1996-03-29	28	NA	NA	141	DPC	NA	NA	NA	0	0	NA	NA	NA	NA
1375	SEN	LOU	TGA	NA	OVI	ABGA	EWO	SNLOOV16374	W/P	M	NA	SNLOOV01646	7	3279	1	1	1	1991-01-07	265	1991	1	NA	NA	315935	266	1991	2	1	1991-01-31	1991-03-01	30	1	1991-01-31	1991-03-01	30	NA	NA	NA	NA	NA	NA	NA	0	0	NA	NA	NA	NA
1376	SEN	LOU	TGA	NA	OVI	ABGA	EWO	SNLOOV16374	W/P	M	NA	SNLOOV01646	7	3279	1	1	1	1991-01-07	265	1991	1	NA	NA	315936	267	1991	3	2	1991-03-02	1991-04-01	31	1	1991-03-02	1991-04-01	31	NA	NA	NA	NA	NA	NA	NA	0	0	NA	NA	NA	NA
1377	SEN	LOU	TGA	NA	OVI	ABGA	EWO	SNLOOV16374	W/P	M	NA	SNLOOV01646	7	3279	1	1	1	1991-01-07	265	1991	1	NA	NA	315937	268	1991	4	3	1991-04-02	1991-05-01	30	1	1991-04-02	1991-05-01	30	NA	NA	NA	NA	NA	NA	NA	0	0	NA	NA	NA	NA
1378	SEN	LOU	TGA	NA	OVI	ABGA	EWO	SNLOOV16374	W/P	M	NA	SNLOOV01646	7	3279	1	1	1	1991-01-07	265	1991	1	NA	NA	315938	269	1991	5	4	1991-05-02	1991-06-01	31	1	1991-05-02	1991-06-01	31	NA	NA	NA	NA	NA	NA	NA	0	0	NA	NA	NA	NA
1379	SEN	LOU	TGA	NA	OVI	ABGA	EWO	SNLOOV16374	W/P	M	NA	SNLOOV01646	7	3279	1	1	1	1991-01-07	265	1991	1	NA	NA	315939	270	1991	6	5	1991-06-02	1991-07-01	30	1	1991-06-02	1991-07-01	30	NA	NA	NA	NA	NA	NA	NA	0	0	NA	NA	NA	NA
1380	SEN	LOU	TGA	NA	OVI	ABGA	EWO	SNLOOV16374	W/P	M	NA	SNLOOV01646	7	3279	1	1	1	1991-01-07	265	1991	1	NA	NA	315940	271	1991	7	6	1991-07-02	1991-07-31	30	1	1991-07-02	1991-07-17	16	NA	NA	191	DEA	DIS	D20	NA	0	0	NA	NA	NA	NA
1381	SEN	LOU	TGA	NA	OVI	ABGA	EWO	SNLOOV00998	W/P	F	NA	NA	NA	NA	NA	NA	0	1980-11-15	143	1980	11	NA	NA	4296	222	1987	6	79	1987-06-02	1987-07-01	30	1	1987-06-02	1987-07-01	30	NA	NA	NA	NA	NA	NA	NA	0	0	NA	NA	NA	NA
1382	SEN	LOU	TGA	NA	OVI	ABGA	EWO	SNLOOV00998	W/P	F	NA	NA	NA	NA	NA	NA	0	1980-11-15	143	1980	11	NA	NA	4297	223	1987	7	80	1987-07-02	1987-07-31	30	1	1987-07-02	1987-07-31	30	NA	NA	NA	NA	NA	NA	NA	0	0	NA	NA	NA	NA
1383	SEN	LOU	TGA	NA	OVI	ABGA	EWO	SNLOOV00998	W/P	F	NA	NA	NA	NA	NA	NA	0	1980-11-15	143	1980	11	NA	NA	4298	224	1987	8	81	1987-08-01	1987-08-31	31	1	1987-08-01	1987-08-31	31	NA	NA	NA	NA	NA	NA	NA	0	0	NA	NA	NA	NA
1384	SEN	LOU	TGA	NA	OVI	ABGA	EWO	SNLOOV00998	W/P	F	NA	NA	NA	NA	NA	NA	0	1980-11-15	143	1980	11	NA	NA	4299	225	1987	9	82	1987-09-01	1987-09-30	30	1	1987-09-01	1987-09-30	30	NA	NA	NA	NA	NA	NA	NA	0	0	NA	NA	NA	NA
1385	SEN	LOU	TGA	NA	OVI	ABGA	EWO	SNLOOV00998	W/P	F	NA	NA	NA	NA	NA	NA	0	1980-11-15	143	1980	11	NA	NA	4300	226	1987	10	83	1987-10-01	1987-10-31	31	1	1987-10-01	1987-10-31	31	NA	NA	NA	NA	NA	NA	NA	0	0	NA	NA	NA	NA
1386	SEN	LOU	TGA	NA	OVI	ABGA	EWO	SNLOOV11130	W/P	F	NA	SNLOOV00998	6	2232	1	1	1	1986-12-26	216	1986	12	NA	NA	238553	222	1987	6	6	1987-06-02	1987-07-01	30	1	1987-06-02	1987-07-01	30	NA	NA	NA	NA	NA	NA	NA	0	0	NA	NA	NA	NA
1387	SEN	LOU	TGA	NA	OVI	ABGA	EWO	SNLOOV11130	W/P	F	NA	SNLOOV00998	6	2232	1	1	1	1986-12-26	216	1986	12	NA	NA	238554	223	1987	7	7	1987-07-02	1987-07-31	30	1	1987-07-02	1987-07-08	7	NA	NA	194	GIF	NA	NA	NA	0	0	NA	NA	NA	NA
1388	SEN	LOU	TGA	NA	OVI	ABGA	EWO	SNLOOV03953	W/P	F	NA	SNLOOV01168	1	476	1	1	1	1989-01-03	241	1989	1	NA	NA	114624	303	1994	3	62	1994-03-02	1994-04-01	31	1	1994-03-02	1994-04-01	31	NA	NA	NA	NA	NA	NA	NA	0	0	NA	NA	NA	NA
1389	SEN	LOU	TGA	NA	OVI	ABGA	EWO	SNLOOV03953	W/P	F	NA	SNLOOV01168	1	476	1	1	1	1989-01-03	241	1989	1	NA	NA	114626	305	1994	5	64	1994-05-02	1994-06-01	31	1	1994-05-02	1994-06-01	31	NA	NA	NA	NA	NA	NA	NA	1	0	1	1	5	1951
1390	SEN	LOU	TGA	NA	OVI	ABGA	EWO	SNLOOV03953	W/P	F	NA	SNLOOV01168	1	476	1	1	1	1989-01-03	241	1989	1	NA	NA	114627	306	1994	6	65	1994-06-02	1994-07-01	30	1	1994-06-02	1994-07-01	30	NA	NA	NA	NA	NA	NA	NA	0	0	NA	NA	NA	NA
1391	SEN	LOU	TGA	NA	OVI	ABGA	EWO	SNLOOV03953	W/P	F	NA	SNLOOV01168	1	476	1	1	1	1989-01-03	241	1989	1	NA	NA	114628	307	1994	7	66	1994-07-02	1994-07-31	30	1	1994-07-02	1994-07-31	30	NA	NA	NA	NA	NA	NA	NA	0	0	NA	NA	NA	NA
1392	SEN	LOU	TGA	NA	OVI	ABGA	EWO	SNLOOV12556	W/P	F	NA	SNLOOV01646	5	2202	1	1	1	1988-01-26	229	1988	1	NA	NA	259942	229	1988	1	0	1988-01-01	1988-01-30	30	1	1988-01-26	1988-01-30	5	0	BIR	NA	NA	NA	NA	NA	0	0	NA	NA	NA	NA
1393	SEN	LOU	TGA	NA	OVI	ABGA	EWO	SNLOOV12556	W/P	F	NA	SNLOOV01646	5	2202	1	1	1	1988-01-26	229	1988	1	NA	NA	259943	230	1988	2	1	1988-01-31	1988-03-01	31	1	1988-01-31	1988-03-01	31	NA	NA	NA	NA	NA	NA	NA	0	0	NA	NA	NA	NA
1394	SEN	LOU	TGA	NA	OVI	ABGA	EWO	SNLOOV17322	W/P	F	NA	SNLOOV13833	2	1069	1	1	1	1991-11-01	275	1991	11	NA	NA	328590	285	1992	9	10	1992-09-01	1992-09-30	30	1	1992-09-01	1992-09-30	30	NA	NA	NA	NA	NA	NA	NA	0	0	NA	NA	NA	NA
1395	SEN	LOU	TGA	NA	OVI	ABGA	EWO	SNLOOV12556	W/P	F	NA	SNLOOV01646	5	2202	1	1	1	1988-01-26	229	1988	1	NA	NA	259945	232	1988	4	3	1988-04-01	1988-05-01	31	1	1988-04-01	1988-05-01	31	NA	NA	NA	NA	NA	NA	NA	0	0	NA	NA	NA	NA
1396	SEN	LOU	TGA	NA	OVI	ABGA	EWO	SNLOOV01485	W/P	F	NA	SNLOOV06289	6	1847	1	1	1	1985-01-04	193	1985	1	NA	NA	23507	255	1990	3	62	1990-03-02	1990-04-01	31	1	1990-03-02	1990-04-01	31	NA	NA	NA	NA	NA	NA	NA	0	0	NA	NA	NA	NA
1397	SEN	LOU	TGA	NA	OVI	ABGA	EWO	SNLOOV01485	W/P	F	NA	SNLOOV06289	6	1847	1	1	1	1985-01-04	193	1985	1	NA	NA	23508	256	1990	4	63	1990-04-02	1990-05-01	30	1	1990-04-02	1990-05-01	30	NA	NA	NA	NA	NA	NA	NA	0	0	NA	NA	NA	NA
1398	SEN	LOU	TGA	NA	OVI	ABGA	EWO	SNLOOV20697	W/P	M	NA	SNLOOV02621	4	1455	1	1	1	1994-12-27	312	1994	12	NA	NA	368812	326	1996	2	14	1996-01-31	1996-03-01	31	1	1996-01-31	1996-03-01	31	NA	NA	NA	NA	NA	NA	NA	0	0	NA	NA	NA	NA
1399	SEN	LOU	TGA	NA	OVI	ABGA	EWO	SNLOOV20697	W/P	M	NA	SNLOOV02621	4	1455	1	1	1	1994-12-27	312	1994	12	NA	NA	368813	327	1996	3	15	1996-03-02	1996-03-31	30	1	1996-03-02	1996-03-31	30	NA	NA	NA	NA	NA	NA	NA	0	0	NA	NA	NA	NA
1400	SEN	LOU	TGA	NA	OVI	ABGA	EWO	SNLOOV20697	W/P	M	NA	SNLOOV02621	4	1455	1	1	1	1994-12-27	312	1994	12	NA	NA	368814	328	1996	4	16	1996-04-01	1996-05-01	31	1	1996-04-01	1996-04-19	19	NA	NA	479	SAL	NA	NA	NA	0	0	NA	NA	NA	NA
1401	SEN	LOU	TGA	NA	OVI	ABGA	EWO	SNLOOV17922	W/P	F	NA	SNLOOV14211	3	1252	1	1	1	1992-01-19	277	1992	1	NA	NA	335643	283	1992	7	6	1992-07-02	1992-07-31	30	1	1992-07-02	1992-07-31	30	NA	NA	NA	NA	NA	NA	NA	0	0	NA	NA	NA	NA
1402	SEN	LOU	TGA	NA	OVI	ABGA	EWO	SNLOOV01804	W/P	F	NA	SNLOOV11696	1	694	1	1	1	1989-01-15	241	1989	1	NA	NA	37849	256	1990	4	15	1990-04-02	1990-05-01	30	1	1990-04-02	1990-05-01	30	NA	NA	NA	NA	NA	NA	NA	0	0	NA	NA	NA	NA
1403	SEN	LOU	TGA	NA	OVI	ABGA	EWO	SNLOOV01804	W/P	F	NA	SNLOOV11696	1	694	1	1	1	1989-01-15	241	1989	1	NA	NA	37850	257	1990	5	16	1990-05-02	1990-06-01	31	1	1990-05-02	1990-06-01	31	NA	NA	NA	NA	NA	NA	NA	0	0	NA	NA	NA	NA
1404	SEN	LOU	TGA	NA	OVI	ABGA	EWO	SNLOOV01804	W/P	F	NA	SNLOOV11696	1	694	1	1	1	1989-01-15	241	1989	1	NA	NA	37851	258	1990	6	17	1990-06-02	1990-07-01	30	1	1990-06-02	1990-07-01	30	NA	NA	NA	NA	NA	NA	NA	0	0	NA	NA	NA	NA
1405	SEN	LOU	TGA	NA	OVI	ABGA	EWO	SNLOOV01804	W/P	F	NA	SNLOOV11696	1	694	1	1	1	1989-01-15	241	1989	1	NA	NA	37852	259	1990	7	18	1990-07-02	1990-07-31	30	1	1990-07-02	1990-07-31	30	NA	NA	NA	NA	NA	NA	NA	0	0	NA	NA	NA	NA
1406	SEN	LOU	TGA	NA	OVI	ABGA	EWO	SNLOOV01804	W/P	F	NA	SNLOOV11696	1	694	1	1	1	1989-01-15	241	1989	1	NA	NA	37853	260	1990	8	19	1990-08-01	1990-08-31	31	1	1990-08-01	1990-08-31	31	NA	NA	NA	NA	NA	NA	NA	0	0	NA	NA	NA	NA
1407	SEN	LOU	TGA	NA	OVI	ABGA	EWO	SNLOOV01804	W/P	F	NA	SNLOOV11696	1	694	1	1	1	1989-01-15	241	1989	1	NA	NA	37854	261	1990	9	20	1990-09-01	1990-09-30	30	1	1990-09-01	1990-09-27	27	NA	NA	620	SAL	NA	NA	NA	0	0	NA	NA	NA	NA
1408	SEN	LOU	TGA	NA	OVI	ABGA	EWO	SNLOOV01805	W/P	M	NA	SNLOOV13118	1	731	1	1	1	1988-12-15	240	1988	12	NA	NA	37855	240	1988	12	0	1988-12-01	1988-12-31	31	1	1988-12-15	1988-12-31	17	0	BIR	NA	NA	NA	NA	NA	0	0	NA	NA	NA	NA
1409	SEN	LOU	TGA	NA	OVI	ABGA	EWO	SNLOOV01805	W/P	M	NA	SNLOOV13118	1	731	1	1	1	1988-12-15	240	1988	12	NA	NA	37856	241	1989	1	1	1989-01-01	1989-01-30	30	1	1989-01-01	1989-01-30	30	NA	NA	NA	NA	NA	NA	NA	0	0	NA	NA	NA	NA
1410	SEN	LOU	TGA	NA	OVI	ABGA	EWO	SNLOOV02616	W/P	M	NA	SNLOOV14080	1	669	1	1	1	1991-01-08	265	1991	1	NA	NA	67019	276	1991	12	11	1991-12-01	1991-12-31	31	0	1991-12-28	1991-12-31	4	354	PUR	NA	NA	NA	NA	NA	0	0	NA	NA	NA	NA
1411	SEN	LOU	TGA	NA	OVI	ABGA	EWO	SNLOOV13912	W/P	M	NA	SNLOOV12556	1	377	1	1	1	1989-02-06	242	1989	2	NA	NA	280252	242	1989	2	0	1989-01-31	1989-03-01	30	1	1989-02-06	1989-03-01	24	0	BIR	NA	NA	NA	NA	NA	0	0	NA	NA	NA	NA
1412	SEN	LOU	TGA	NA	OVI	ABGA	EWO	SNLOOV13912	W/P	M	NA	SNLOOV12556	1	377	1	1	1	1989-02-06	242	1989	2	NA	NA	280253	243	1989	3	1	1989-03-02	1989-04-01	31	1	1989-03-02	1989-04-01	31	NA	NA	NA	NA	NA	NA	NA	0	0	NA	NA	NA	NA
1413	SEN	LOU	TGA	NA	OVI	ABGA	EWO	SNLOOV13912	W/P	M	NA	SNLOOV12556	1	377	1	1	1	1989-02-06	242	1989	2	NA	NA	280254	244	1989	4	2	1989-04-02	1989-05-01	30	1	1989-04-02	1989-05-01	30	NA	NA	NA	NA	NA	NA	NA	0	0	NA	NA	NA	NA
1414	SEN	LOU	TGA	NA	OVI	ABGA	EWO	SNLOOV13912	W/P	M	NA	SNLOOV12556	1	377	1	1	1	1989-02-06	242	1989	2	NA	NA	280255	245	1989	5	3	1989-05-02	1989-06-01	31	1	1989-05-02	1989-05-10	9	NA	NA	93	DEA	ACC	NA	NA	0	0	NA	NA	NA	NA
1415	SEN	LOU	TGA	NA	OVI	ABGA	EWO	SNLOOV13913	W/P	M	NA	SNLOOV02436	3	1065	1	1	1	1989-11-20	251	1989	11	NA	NA	280256	251	1989	11	0	1989-11-01	1989-11-30	30	1	1989-11-20	1989-11-30	11	0	BIR	NA	NA	NA	NA	NA	0	0	NA	NA	NA	NA
1416	SEN	LOU	TGA	NA	OVI	ABGA	EWO	SNLOOV13913	W/P	M	NA	SNLOOV02436	3	1065	1	1	1	1989-11-20	251	1989	11	NA	NA	280257	252	1989	12	1	1989-12-01	1989-12-31	31	1	1989-12-01	1989-12-31	31	NA	NA	NA	NA	NA	NA	NA	0	0	NA	NA	NA	NA
1417	SEN	LOU	TGA	NA	OVI	ABGA	EWO	SNLOOV13913	W/P	M	NA	SNLOOV02436	3	1065	1	1	1	1989-11-20	251	1989	11	NA	NA	280258	253	1990	1	2	1990-01-01	1990-01-30	30	1	1990-01-01	1990-01-30	30	NA	NA	NA	NA	NA	NA	NA	0	0	NA	NA	NA	NA
1418	SEN	LOU	TGA	NA	OVI	ABGA	EWO	SNLOOV16567	W/P	M	NA	SNLOOV12556	3	1074	1	1	1	1991-01-04	265	1991	1	NA	NA	318531	265	1991	1	0	1991-01-01	1991-01-30	30	1	1991-01-04	1991-01-30	27	0	BIR	NA	NA	NA	NA	NA	0	0	NA	NA	NA	NA
1419	SEN	LOU	TGA	NA	OVI	ABGA	EWO	SNLOOV16567	W/P	M	NA	SNLOOV12556	3	1074	1	1	1	1991-01-04	265	1991	1	NA	NA	318532	266	1991	2	1	1991-01-31	1991-03-01	30	1	1991-01-31	1991-03-01	30	NA	NA	NA	NA	NA	NA	NA	0	0	NA	NA	NA	NA
1420	SEN	LOU	TGA	NA	OVI	ABGA	EWO	SNLOOV16567	W/P	M	NA	SNLOOV12556	3	1074	1	1	1	1991-01-04	265	1991	1	NA	NA	318533	267	1991	3	2	1991-03-02	1991-04-01	31	1	1991-03-02	1991-04-01	31	NA	NA	NA	NA	NA	NA	NA	0	0	NA	NA	NA	NA
1421	SEN	LOU	TGA	NA	OVI	ABGA	EWO	SNLOOV16567	W/P	M	NA	SNLOOV12556	3	1074	1	1	1	1991-01-04	265	1991	1	NA	NA	318534	268	1991	4	3	1991-04-02	1991-05-01	30	1	1991-04-02	1991-05-01	30	NA	NA	NA	NA	NA	NA	NA	0	0	NA	NA	NA	NA
1422	SEN	LOU	TGA	NA	OVI	ABGA	EWO	SNLOOV16567	W/P	M	NA	SNLOOV12556	3	1074	1	1	1	1991-01-04	265	1991	1	NA	NA	318535	269	1991	5	4	1991-05-02	1991-06-01	31	1	1991-05-02	1991-06-01	31	NA	NA	NA	NA	NA	NA	NA	0	0	NA	NA	NA	NA
1423	SEN	LOU	TGA	NA	OVI	ABGA	EWO	SNLOOV16567	W/P	M	NA	SNLOOV12556	3	1074	1	1	1	1991-01-04	265	1991	1	NA	NA	318536	270	1991	6	5	1991-06-02	1991-07-01	30	1	1991-06-02	1991-07-01	30	NA	NA	NA	NA	NA	NA	NA	0	0	NA	NA	NA	NA
1424	SEN	LOU	TGA	NA	OVI	ABGA	EWO	SNLOOV11951	W/P	F	NA	NA	NA	NA	NA	NA	0	1984-01-15	181	1984	1	NA	NA	251104	241	1989	1	60	1989-01-01	1989-01-30	30	1	1989-01-01	1989-01-30	30	NA	NA	NA	NA	NA	NA	NA	0	0	NA	NA	NA	NA
1425	SEN	LOU	TGA	NA	OVI	ABGA	EWO	SNLOOV13913	W/P	M	NA	SNLOOV02436	3	1065	1	1	1	1989-11-20	251	1989	11	NA	NA	280267	262	1990	10	11	1990-10-01	1990-10-31	31	1	1990-10-01	1990-10-31	31	NA	NA	NA	NA	NA	NA	NA	0	0	NA	NA	NA	NA
1426	SEN	LOU	TGA	NA	OVI	ABGA	EWO	SNLOOV13913	W/P	M	NA	SNLOOV02436	3	1065	1	1	1	1989-11-20	251	1989	11	NA	NA	280268	263	1990	11	12	1990-11-01	1990-11-30	30	1	1990-11-01	1990-11-30	30	NA	NA	NA	NA	NA	NA	NA	0	0	NA	NA	NA	NA
1427	SEN	LOU	TGA	NA	OVI	ABGA	EWO	SNLOOV13913	W/P	M	NA	SNLOOV02436	3	1065	1	1	1	1989-11-20	251	1989	11	NA	NA	280269	264	1990	12	13	1990-12-01	1990-12-31	31	1	1990-12-01	1990-12-31	31	NA	NA	NA	NA	NA	NA	NA	0	0	NA	NA	NA	NA
1428	SEN	LOU	TGA	NA	OVI	ABGA	EWO	SNLOOV13913	W/P	M	NA	SNLOOV02436	3	1065	1	1	1	1989-11-20	251	1989	11	NA	NA	280270	265	1991	1	14	1991-01-01	1991-01-30	30	1	1991-01-01	1991-01-30	30	NA	NA	NA	NA	NA	NA	NA	0	0	NA	NA	NA	NA
1429	SEN	LOU	TGA	NA	OVI	ABGA	EWO	SNLOOV13913	W/P	M	NA	SNLOOV02436	3	1065	1	1	1	1989-11-20	251	1989	11	NA	NA	280271	266	1991	2	15	1991-01-31	1991-03-01	30	1	1991-01-31	1991-03-01	30	NA	NA	NA	NA	NA	NA	NA	0	0	NA	NA	NA	NA
1430	SEN	LOU	TGA	NA	OVI	ABGA	EWO	SNLOOV20442	W/P	F	NA	SNLOOV16446	3	1399	1	1	1	1994-11-02	311	1994	11	NA	NA	365565	311	1994	11	0	1994-11-01	1994-11-30	30	1	1994-11-02	1994-11-30	29	0	BIR	NA	NA	NA	NA	NA	0	0	NA	NA	NA	NA
1431	SEN	LOU	TGA	NA	OVI	ABGA	EWO	SNLOOV20442	W/P	F	NA	SNLOOV16446	3	1399	1	1	1	1994-11-02	311	1994	11	NA	NA	365566	312	1994	12	1	1994-12-01	1994-12-31	31	1	1994-12-01	1994-12-31	31	NA	NA	NA	NA	NA	NA	NA	0	0	NA	NA	NA	NA
1432	SEN	LOU	TGA	NA	OVI	ABGA	EWO	SNLOOV13652	W/P	M	NA	SNLOOV02617	2	672	1	1	1	1989-11-28	251	1989	11	NA	NA	276264	258	1990	6	7	1990-06-02	1990-07-01	30	1	1990-06-02	1990-07-01	30	NA	NA	NA	NA	NA	NA	NA	0	0	NA	NA	NA	NA
1433	SEN	LOU	TGA	NA	OVI	ABGA	EWO	SNLOOV13652	W/P	M	NA	SNLOOV02617	2	672	1	1	1	1989-11-28	251	1989	11	NA	NA	276265	259	1990	7	8	1990-07-02	1990-07-31	30	1	1990-07-02	1990-07-31	30	NA	NA	NA	NA	NA	NA	NA	0	0	NA	NA	NA	NA
1434	SEN	LOU	TGA	NA	OVI	ABGA	EWO	SNLOOV13652	W/P	M	NA	SNLOOV02617	2	672	1	1	1	1989-11-28	251	1989	11	NA	NA	276266	260	1990	8	9	1990-08-01	1990-08-31	31	1	1990-08-01	1990-08-31	31	NA	NA	NA	NA	NA	NA	NA	0	0	NA	NA	NA	NA
1435	SEN	LOU	TGA	NA	OVI	ABGA	EWO	SNLOOV13652	W/P	M	NA	SNLOOV02617	2	672	1	1	1	1989-11-28	251	1989	11	NA	NA	276267	261	1990	9	10	1990-09-01	1990-09-30	30	1	1990-09-01	1990-09-30	30	NA	NA	NA	NA	NA	NA	NA	0	0	NA	NA	NA	NA
1436	SEN	LOU	TGA	NA	OVI	ABGA	EWO	SNLOOV13652	W/P	M	NA	SNLOOV02617	2	672	1	1	1	1989-11-28	251	1989	11	NA	NA	276268	262	1990	10	11	1990-10-01	1990-10-31	31	1	1990-10-01	1990-10-31	31	NA	NA	NA	NA	NA	NA	NA	0	0	NA	NA	NA	NA
1437	SEN	LOU	TGA	NA	OVI	ABGA	EWO	SNLOOV13652	W/P	M	NA	SNLOOV02617	2	672	1	1	1	1989-11-28	251	1989	11	NA	NA	276269	263	1990	11	12	1990-11-01	1990-11-30	30	1	1990-11-01	1990-11-30	30	NA	NA	NA	NA	NA	NA	NA	0	0	NA	NA	NA	NA
1438	SEN	LOU	TGA	NA	OVI	ABGA	EWO	SNLOOV13652	W/P	M	NA	SNLOOV02617	2	672	1	1	1	1989-11-28	251	1989	11	NA	NA	276270	264	1990	12	13	1990-12-01	1990-12-31	31	1	1990-12-01	1990-12-31	31	NA	NA	NA	NA	NA	NA	NA	0	0	NA	NA	NA	NA
1439	SEN	LOU	TGA	NA	OVI	ABGA	EWO	SNLOOV13652	W/P	M	NA	SNLOOV02617	2	672	1	1	1	1989-11-28	251	1989	11	NA	NA	276271	265	1991	1	14	1991-01-01	1991-01-30	30	1	1991-01-01	1991-01-30	30	NA	NA	NA	NA	NA	NA	NA	0	0	NA	NA	NA	NA
1440	SEN	LOU	TGA	NA	OVI	ABGA	EWO	SNLOOV13652	W/P	M	NA	SNLOOV02617	2	672	1	1	1	1989-11-28	251	1989	11	NA	NA	276272	266	1991	2	15	1991-01-31	1991-03-01	30	1	1991-01-31	1991-03-01	30	NA	NA	NA	NA	NA	NA	NA	0	0	NA	NA	NA	NA
1441	SEN	LOU	TGA	NA	OVI	ABGA	EWO	SNLOOV13652	W/P	M	NA	SNLOOV02617	2	672	1	1	1	1989-11-28	251	1989	11	NA	NA	276273	267	1991	3	16	1991-03-02	1991-04-01	31	1	1991-03-02	1991-04-01	31	NA	NA	NA	NA	NA	NA	NA	0	0	NA	NA	NA	NA
1442	SEN	LOU	TGA	NA	OVI	ABGA	EWO	SNLOOV13652	W/P	M	NA	SNLOOV02617	2	672	1	1	1	1989-11-28	251	1989	11	NA	NA	276274	268	1991	4	17	1991-04-02	1991-05-01	30	1	1991-04-02	1991-05-01	30	NA	NA	NA	NA	NA	NA	NA	0	0	NA	NA	NA	NA
1443	SEN	LOU	TGA	NA	OVI	ABGA	EWO	SNLOOV13652	W/P	M	NA	SNLOOV02617	2	672	1	1	1	1989-11-28	251	1989	11	NA	NA	276275	269	1991	5	18	1991-05-02	1991-06-01	31	1	1991-05-02	1991-06-01	31	NA	NA	NA	NA	NA	NA	NA	0	0	NA	NA	NA	NA
1444	SEN	LOU	TGA	NA	OVI	ABGA	EWO	SNLOOV13652	W/P	M	NA	SNLOOV02617	2	672	1	1	1	1989-11-28	251	1989	11	NA	NA	276276	270	1991	6	19	1991-06-02	1991-07-01	30	1	1991-06-02	1991-06-06	5	NA	NA	555	SAL	NA	NA	NA	0	0	NA	NA	NA	NA
1445	SEN	LOU	TGA	NA	OVI	ABGA	EWO	SNLOOV11951	W/P	F	NA	NA	NA	NA	NA	NA	0	1984-01-15	181	1984	1	NA	NA	251125	262	1990	10	81	1990-10-01	1990-10-31	31	1	1990-10-01	1990-10-31	31	NA	NA	NA	NA	NA	NA	NA	0	0	NA	NA	NA	NA
1446	SEN	LOU	TGA	NA	OVI	ABGA	EWO	SNLOOV11951	W/P	F	NA	NA	NA	NA	NA	NA	0	1984-01-15	181	1984	1	NA	NA	251126	263	1990	11	82	1990-11-01	1990-11-30	30	1	1990-11-01	1990-11-30	30	NA	NA	NA	NA	NA	NA	NA	0	0	NA	NA	NA	NA
1447	SEN	LOU	TGA	NA	OVI	ABGA	EWO	SNLOOV11951	W/P	F	NA	NA	NA	NA	NA	NA	0	1984-01-15	181	1984	1	NA	NA	251127	264	1990	12	83	1990-12-01	1990-12-31	31	1	1990-12-01	1990-12-31	31	NA	NA	NA	NA	NA	NA	NA	0	0	NA	NA	NA	NA
1448	SEN	LOU	TGA	NA	OVI	ABGA	EWO	SNLOOV11951	W/P	F	NA	NA	NA	NA	NA	NA	0	1984-01-15	181	1984	1	NA	NA	251128	265	1991	1	84	1991-01-01	1991-01-30	30	1	1991-01-01	1991-01-30	30	NA	NA	NA	NA	NA	NA	NA	0	0	NA	NA	NA	NA
1449	SEN	LOU	TGA	NA	OVI	ABGA	EWO	SNLOOV11951	W/P	F	NA	NA	NA	NA	NA	NA	0	1984-01-15	181	1984	1	NA	NA	251129	266	1991	2	85	1991-01-31	1991-03-01	30	1	1991-01-31	1991-03-01	30	NA	NA	NA	NA	NA	NA	NA	0	0	NA	NA	NA	NA
1450	SEN	LOU	TGA	NA	OVI	ABGA	EWO	SNLOOV11951	W/P	F	NA	NA	NA	NA	NA	NA	0	1984-01-15	181	1984	1	NA	NA	251130	267	1991	3	86	1991-03-02	1991-04-01	31	1	1991-03-02	1991-04-01	31	NA	NA	NA	NA	NA	NA	NA	0	0	NA	NA	NA	NA
1451	SEN	LOU	TGA	NA	OVI	ABGA	EWO	SNLOOV01012	W/P	F	NA	NA	NA	NA	NA	NA	0	1980-11-15	143	1980	11	NA	NA	5096	244	1989	4	101	1989-04-02	1989-05-01	30	0	1989-04-13	1989-05-01	19	3071	PUR	NA	NA	NA	NA	NA	0	0	NA	NA	NA	NA
1452	SEN	LOU	TGA	NA	OVI	ABGA	EWO	SNLOOV01012	W/P	F	NA	NA	NA	NA	NA	NA	0	1980-11-15	143	1980	11	NA	NA	5097	245	1989	5	102	1989-05-02	1989-06-01	31	1	1989-05-02	1989-05-11	10	NA	NA	3099	SAL	NA	NA	NA	0	0	NA	NA	NA	NA
1453	SEN	LOU	TGA	NA	OVI	ABGA	EWO	SNLOOV15944	W/P	M	NA	NA	NA	NA	NA	NA	0	1990-02-15	254	1990	2	NA	NA	310182	262	1990	10	8	1990-10-01	1990-10-31	31	0	1990-10-15	1990-10-31	17	242	BEG	NA	NA	NA	NA	NA	0	0	NA	NA	NA	NA
1454	SEN	LOU	TGA	NA	OVI	ABGA	EWO	SNLOOV15944	W/P	M	NA	NA	NA	NA	NA	NA	0	1990-02-15	254	1990	2	NA	NA	310183	263	1990	11	9	1990-11-01	1990-11-30	30	1	1990-11-01	1990-11-30	30	NA	NA	NA	NA	NA	NA	NA	0	0	NA	NA	NA	NA
1455	SEN	LOU	TGA	NA	OVI	ABGA	EWO	SNLOOV15944	W/P	M	NA	NA	NA	NA	NA	NA	0	1990-02-15	254	1990	2	NA	NA	310184	264	1990	12	10	1990-12-01	1990-12-31	31	1	1990-12-01	1990-12-31	31	NA	NA	NA	NA	NA	NA	NA	0	0	NA	NA	NA	NA
1456	SEN	LOU	TGA	NA	OVI	ABGA	EWO	SNLOOV15944	W/P	M	NA	NA	NA	NA	NA	NA	0	1990-02-15	254	1990	2	NA	NA	310185	265	1991	1	11	1991-01-01	1991-01-30	30	1	1991-01-01	1991-01-15	15	NA	NA	334	SLA	NA	NA	ORD	0	0	NA	NA	NA	NA
1457	SEN	LOU	TGA	NA	OVI	ABGA	EWO	SNLOOV11952	W/P	M	NA	SNLOOV03954	4	1308	1	1	1	1988-07-15	235	1988	7	NA	NA	251137	236	1988	8	1	1988-08-01	1988-08-31	31	1	1988-08-01	1988-08-31	31	NA	NA	NA	NA	NA	NA	NA	0	0	NA	NA	NA	NA
1458	SEN	LOU	TGA	NA	OVI	ABGA	EWO	SNLOOV11952	W/P	M	NA	SNLOOV03954	4	1308	1	1	1	1988-07-15	235	1988	7	NA	NA	251138	237	1988	9	2	1988-09-01	1988-09-30	30	1	1988-09-01	1988-09-30	30	NA	NA	NA	NA	NA	NA	NA	0	0	NA	NA	NA	NA
1459	SEN	LOU	TGA	NA	OVI	ABGA	EWO	SNLOOV11952	W/P	M	NA	SNLOOV03954	4	1308	1	1	1	1988-07-15	235	1988	7	NA	NA	251139	238	1988	10	3	1988-10-01	1988-10-31	31	1	1988-10-01	1988-10-31	31	NA	NA	NA	NA	NA	NA	NA	0	0	NA	NA	NA	NA
1460	SEN	LOU	TGA	NA	OVI	ABGA	EWO	SNLOOV02617	W/P	F	NA	SNLOOV11953	4	1778	1	1	1	1988-01-26	229	1988	1	NA	NA	67068	273	1991	9	44	1991-09-01	1991-09-30	30	1	1991-09-01	1991-09-30	30	NA	NA	NA	NA	NA	NA	NA	1	0	1	1	4	1314
1461	SEN	LOU	TGA	NA	OVI	ABGA	EWO	SNLOOV02617	W/P	F	NA	SNLOOV11953	4	1778	1	1	1	1988-01-26	229	1988	1	NA	NA	67069	274	1991	10	45	1991-10-01	1991-10-31	31	1	1991-10-01	1991-10-31	31	NA	NA	NA	NA	NA	NA	NA	0	0	NA	NA	NA	NA
1462	SEN	LOU	TGA	NA	OVI	ABGA	EWO	SNLOOV02617	W/P	F	NA	SNLOOV11953	4	1778	1	1	1	1988-01-26	229	1988	1	NA	NA	67070	275	1991	11	46	1991-11-01	1991-11-30	30	1	1991-11-01	1991-11-30	30	NA	NA	NA	NA	NA	NA	NA	0	0	NA	NA	NA	NA
1463	SEN	LOU	TGA	NA	OVI	ABGA	EWO	SNLOOV02617	W/P	F	NA	SNLOOV11953	4	1778	1	1	1	1988-01-26	229	1988	1	NA	NA	67071	276	1991	12	47	1991-12-01	1991-12-31	31	1	1991-12-01	1991-12-31	31	NA	NA	NA	NA	NA	NA	NA	0	0	NA	NA	NA	NA
1464	SEN	LOU	TGA	NA	OVI	ABGA	EWO	SNLOOV02617	W/P	F	NA	SNLOOV11953	4	1778	1	1	1	1988-01-26	229	1988	1	NA	NA	67072	277	1992	1	48	1992-01-01	1992-01-30	30	1	1992-01-01	1992-01-30	30	NA	NA	NA	NA	NA	NA	NA	0	0	NA	NA	NA	NA
1465	SEN	LOU	TGA	NA	OVI	ABGA	EWO	SNLOOV02617	W/P	F	NA	SNLOOV11953	4	1778	1	1	1	1988-01-26	229	1988	1	NA	NA	67073	278	1992	2	49	1992-01-31	1992-03-01	31	1	1992-01-31	1992-03-01	31	NA	NA	NA	NA	NA	NA	NA	0	0	NA	NA	NA	NA
1466	SEN	LOU	TGA	NA	OVI	ABGA	EWO	SNLOOV02617	W/P	F	NA	SNLOOV11953	4	1778	1	1	1	1988-01-26	229	1988	1	NA	NA	67074	279	1992	3	50	1992-03-02	1992-03-31	30	1	1992-03-02	1992-03-31	30	NA	NA	NA	NA	NA	NA	NA	0	0	NA	NA	NA	NA
1467	SEN	LOU	TGA	NA	OVI	ABGA	EWO	SNLOOV03110	W/P	M	NA	SNLOOV12848	3	1242	1	1	1	1992-01-31	278	1992	2	NA	NA	83477	278	1992	2	0	1992-01-31	1992-03-01	31	1	1992-01-31	1992-03-01	31	0	BIR	NA	NA	NA	NA	NA	0	0	NA	NA	NA	NA
1468	SEN	LOU	TGA	NA	OVI	ABGA	EWO	SNLOOV11952	W/P	M	NA	SNLOOV03954	4	1308	1	1	1	1988-07-15	235	1988	7	NA	NA	251147	246	1989	6	11	1989-06-02	1989-07-01	30	1	1989-06-02	1989-07-01	30	NA	NA	NA	NA	NA	NA	NA	0	0	NA	NA	NA	NA
1469	SEN	LOU	TGA	NA	OVI	ABGA	EWO	SNLOOV11952	W/P	M	NA	SNLOOV03954	4	1308	1	1	1	1988-07-15	235	1988	7	NA	NA	251148	247	1989	7	12	1989-07-02	1989-07-31	30	1	1989-07-02	1989-07-31	30	NA	NA	NA	NA	NA	NA	NA	0	0	NA	NA	NA	NA
1470	SEN	LOU	TGA	NA	OVI	ABGA	EWO	SNLOOV03110	W/P	M	NA	SNLOOV12848	3	1242	1	1	1	1992-01-31	278	1992	2	NA	NA	83480	281	1992	5	3	1992-05-02	1992-05-31	30	1	1992-05-02	1992-05-31	30	NA	NA	NA	NA	NA	NA	NA	0	0	NA	NA	NA	NA
1471	SEN	LOU	TGA	NA	OVI	ABGA	EWO	SNLOOV02617	W/P	F	NA	SNLOOV11953	4	1778	1	1	1	1988-01-26	229	1988	1	NA	NA	67079	284	1992	8	55	1992-08-01	1992-08-31	31	1	1992-08-01	1992-08-31	31	NA	NA	NA	NA	NA	NA	NA	0	0	NA	NA	NA	NA
1472	SEN	LOU	TGA	NA	OVI	ABGA	EWO	SNLOOV03110	W/P	M	NA	SNLOOV12848	3	1242	1	1	1	1992-01-31	278	1992	2	NA	NA	83482	282	1992	6	4	1992-06-01	1992-07-01	31	1	1992-06-01	1992-06-08	8	NA	NA	129	SAL	NA	NA	NA	0	0	NA	NA	NA	NA
1473	SEN	LOU	TGA	NA	OVI	ABGA	EWO	SNLOOV02617	W/P	F	NA	SNLOOV11953	4	1778	1	1	1	1988-01-26	229	1988	1	NA	NA	67081	286	1992	10	57	1992-10-01	1992-10-31	31	1	1992-10-01	1992-10-31	31	NA	NA	NA	NA	NA	NA	NA	0	0	NA	NA	NA	NA
1474	SEN	LOU	TGA	NA	OVI	ABGA	EWO	SNLOOV02617	W/P	F	NA	SNLOOV11953	4	1778	1	1	1	1988-01-26	229	1988	1	NA	NA	67082	287	1992	11	58	1992-11-01	1992-11-30	30	1	1992-11-01	1992-11-30	30	NA	NA	NA	NA	NA	NA	NA	0	0	NA	NA	NA	NA
1475	SEN	LOU	TGA	NA	OVI	ABGA	EWO	SNLOOV02617	W/P	F	NA	SNLOOV11953	4	1778	1	1	1	1988-01-26	229	1988	1	NA	NA	67083	288	1992	12	59	1992-12-01	1992-12-31	31	1	1992-12-01	1992-12-31	31	NA	NA	NA	NA	NA	NA	NA	0	0	NA	NA	NA	NA
1476	SEN	LOU	TGA	NA	OVI	ABGA	EWO	SNLOOV02617	W/P	F	NA	SNLOOV11953	4	1778	1	1	1	1988-01-26	229	1988	1	NA	NA	67084	289	1993	1	60	1993-01-01	1993-01-30	30	1	1993-01-01	1993-01-30	30	NA	NA	NA	NA	NA	NA	NA	0	0	NA	NA	NA	NA
1477	SEN	LOU	TGA	NA	OVI	ABGA	EWO	SNLOOV02617	W/P	F	NA	SNLOOV11953	4	1778	1	1	1	1988-01-26	229	1988	1	NA	NA	67085	290	1993	2	61	1993-01-31	1993-03-01	30	1	1993-01-31	1993-03-01	30	NA	NA	NA	NA	NA	NA	NA	0	0	NA	NA	NA	NA
1478	SEN	LOU	TGA	NA	OVI	ABGA	EWO	SNLOOV02617	W/P	F	NA	SNLOOV11953	4	1778	1	1	1	1988-01-26	229	1988	1	NA	NA	67086	291	1993	3	62	1993-03-02	1993-04-01	31	1	1993-03-02	1993-04-01	31	NA	NA	NA	NA	NA	NA	NA	0	0	NA	NA	NA	NA
1479	SEN	LOU	TGA	NA	OVI	ABGA	EWO	SNLOOV02617	W/P	F	NA	SNLOOV11953	4	1778	1	1	1	1988-01-26	229	1988	1	NA	NA	67087	292	1993	4	63	1993-04-02	1993-05-01	30	1	1993-04-02	1993-04-21	20	NA	NA	1912	END	NA	NA	NA	0	0	NA	NA	NA	NA
1480	SEN	LOU	TGA	NA	OVI	ABGA	EWO	SNLOOV02618	W/P	F	NA	NA	NA	NA	NA	NA	0	1986-12-15	216	1986	12	NA	NA	67088	225	1987	9	9	1987-09-01	1987-09-30	30	0	1987-09-13	1987-09-30	18	272	ARC	NA	NA	NA	NA	NA	0	0	NA	NA	NA	NA
1481	SEN	LOU	TGA	NA	OVI	ABGA	EWO	SNLOOV02618	W/P	F	NA	NA	NA	NA	NA	NA	0	1986-12-15	216	1986	12	NA	NA	67089	226	1987	10	10	1987-10-01	1987-10-31	31	1	1987-10-01	1987-10-31	31	NA	NA	NA	NA	NA	NA	NA	0	0	NA	NA	NA	NA
1482	SEN	LOU	TGA	NA	OVI	ABGA	EWO	SNLOOV02618	W/P	F	NA	NA	NA	NA	NA	NA	0	1986-12-15	216	1986	12	NA	NA	67090	227	1987	11	11	1987-11-01	1987-11-30	30	1	1987-11-01	1987-11-30	30	NA	NA	NA	NA	NA	NA	NA	0	0	NA	NA	NA	NA
1483	SEN	LOU	TGA	NA	OVI	ABGA	EWO	SNLOOV02618	W/P	F	NA	NA	NA	NA	NA	NA	0	1986-12-15	216	1986	12	NA	NA	67091	228	1987	12	12	1987-12-01	1987-12-31	31	1	1987-12-01	1987-12-31	31	NA	NA	NA	NA	NA	NA	NA	1	0	1	1	1	367
1484	SEN	LOU	TGA	NA	OVI	ABGA	EWO	SNLOOV02618	W/P	F	NA	NA	NA	NA	NA	NA	0	1986-12-15	216	1986	12	NA	NA	67092	229	1988	1	13	1988-01-01	1988-01-30	30	1	1988-01-01	1988-01-30	30	NA	NA	NA	NA	NA	NA	NA	0	0	NA	NA	NA	NA
1485	SEN	LOU	TGA	NA	OVI	ABGA	EWO	SNLOOV02618	W/P	F	NA	NA	NA	NA	NA	NA	0	1986-12-15	216	1986	12	NA	NA	67093	230	1988	2	14	1988-01-31	1988-03-01	31	1	1988-01-31	1988-03-01	31	NA	NA	NA	NA	NA	NA	NA	0	0	NA	NA	NA	NA
1486	SEN	LOU	TGA	NA	OVI	ABGA	EWO	SNLOOV02618	W/P	F	NA	NA	NA	NA	NA	NA	0	1986-12-15	216	1986	12	NA	NA	67094	231	1988	3	15	1988-03-02	1988-03-31	30	1	1988-03-02	1988-03-31	30	NA	NA	NA	NA	NA	NA	NA	0	0	NA	NA	NA	NA
1487	SEN	LOU	TGA	NA	OVI	ABGA	EWO	SNLOOV02618	W/P	F	NA	NA	NA	NA	NA	NA	0	1986-12-15	216	1986	12	NA	NA	67095	232	1988	4	16	1988-04-01	1988-05-01	31	1	1988-04-01	1988-05-01	31	NA	NA	NA	NA	NA	NA	NA	0	0	NA	NA	NA	NA
1488	SEN	LOU	TGA	NA	OVI	ABGA	EWO	SNLOOV02618	W/P	F	NA	NA	NA	NA	NA	NA	0	1986-12-15	216	1986	12	NA	NA	67096	233	1988	5	17	1988-05-02	1988-05-31	30	1	1988-05-02	1988-05-31	30	NA	NA	NA	NA	NA	NA	NA	0	0	NA	NA	NA	NA
1489	SEN	LOU	TGA	NA	OVI	ABGA	EWO	SNLOOV02618	W/P	F	NA	NA	NA	NA	NA	NA	0	1986-12-15	216	1986	12	NA	NA	67097	234	1988	6	18	1988-06-01	1988-07-01	31	1	1988-06-01	1988-07-01	31	NA	NA	NA	NA	NA	NA	NA	0	0	NA	NA	NA	NA
1490	SEN	LOU	TGA	NA	OVI	ABGA	EWO	SNLOOV02618	W/P	F	NA	NA	NA	NA	NA	NA	0	1986-12-15	216	1986	12	NA	NA	67098	235	1988	7	19	1988-07-02	1988-07-31	30	1	1988-07-02	1988-07-31	30	NA	NA	NA	NA	NA	NA	NA	0	0	NA	NA	NA	NA
1491	SEN	LOU	TGA	NA	OVI	ABGA	EWO	SNLOOV02618	W/P	F	NA	NA	NA	NA	NA	NA	0	1986-12-15	216	1986	12	NA	NA	67099	236	1988	8	20	1988-08-01	1988-08-31	31	1	1988-08-01	1988-08-31	31	NA	NA	NA	NA	NA	NA	NA	0	0	NA	NA	NA	NA
1492	SEN	LOU	TGA	NA	OVI	ABGA	EWO	SNLOOV01646	W/P	F	NA	SNLOOV06017	NA	1461	NA	NA	0	1982-01-15	157	1982	1	NA	NA	30651	249	1989	9	92	1989-09-01	1989-09-30	30	1	1989-09-01	1989-09-30	30	NA	NA	NA	NA	NA	NA	NA	0	0	NA	NA	NA	NA
1493	SEN	LOU	TGA	NA	OVI	ABGA	EWO	SNLOOV01646	W/P	F	NA	SNLOOV06017	NA	1461	NA	NA	0	1982-01-15	157	1982	1	NA	NA	30652	250	1989	10	93	1989-10-01	1989-10-31	31	1	1989-10-01	1989-10-31	31	NA	NA	NA	NA	NA	NA	NA	1	0	1	1	6	2831
1494	SEN	LOU	TGA	NA	OVI	ABGA	EWO	SNLOOV01646	W/P	F	NA	SNLOOV06017	NA	1461	NA	NA	0	1982-01-15	157	1982	1	NA	NA	30653	251	1989	11	94	1989-11-01	1989-11-30	30	1	1989-11-01	1989-11-30	30	NA	NA	NA	NA	NA	NA	NA	0	0	NA	NA	NA	NA
1495	SEN	LOU	TGA	NA	OVI	ABGA	EWO	SNLOOV01646	W/P	F	NA	SNLOOV06017	NA	1461	NA	NA	0	1982-01-15	157	1982	1	NA	NA	30654	252	1989	12	95	1989-12-01	1989-12-31	31	1	1989-12-01	1989-12-31	31	NA	NA	NA	NA	NA	NA	NA	0	0	NA	NA	NA	NA
1496	SEN	LOU	TGA	NA	OVI	ABGA	EWO	SNLOOV01646	W/P	F	NA	SNLOOV06017	NA	1461	NA	NA	0	1982-01-15	157	1982	1	NA	NA	30655	253	1990	1	96	1990-01-01	1990-01-30	30	1	1990-01-01	1990-01-30	30	NA	NA	NA	NA	NA	NA	NA	0	0	NA	NA	NA	NA
1497	SEN	LOU	TGA	NA	OVI	ABGA	EWO	SNLOOV01646	W/P	F	NA	SNLOOV06017	NA	1461	NA	NA	0	1982-01-15	157	1982	1	NA	NA	30656	254	1990	2	97	1990-01-31	1990-03-01	30	1	1990-01-31	1990-03-01	30	NA	NA	NA	NA	NA	NA	NA	0	0	NA	NA	NA	NA
1498	SEN	LOU	TGA	NA	OVI	ABGA	EWO	SNLOOV01646	W/P	F	NA	SNLOOV06017	NA	1461	NA	NA	0	1982-01-15	157	1982	1	NA	NA	30657	255	1990	3	98	1990-03-02	1990-04-01	31	1	1990-03-02	1990-04-01	31	NA	NA	NA	NA	NA	NA	NA	0	0	NA	NA	NA	NA
1499	SEN	LOU	TGA	NA	OVI	ABGA	EWO	SNLOOV01646	W/P	F	NA	SNLOOV06017	NA	1461	NA	NA	0	1982-01-15	157	1982	1	NA	NA	30658	256	1990	4	99	1990-04-02	1990-05-01	30	1	1990-04-02	1990-05-01	30	NA	NA	NA	NA	NA	NA	NA	0	0	NA	NA	NA	NA
1500	SEN	LOU	TGA	NA	OVI	ABGA	EWO	SNLOOV01646	W/P	F	NA	SNLOOV06017	NA	1461	NA	NA	0	1982-01-15	157	1982	1	NA	NA	30659	257	1990	5	100	1990-05-02	1990-06-01	31	1	1990-05-02	1990-06-01	31	NA	NA	NA	NA	NA	NA	NA	0	0	NA	NA	NA	NA
1501	SEN	LOU	TGA	NA	OVI	ABGA	EWO	SNLOOV01646	W/P	F	NA	SNLOOV06017	NA	1461	NA	NA	0	1982-01-15	157	1982	1	NA	NA	30660	258	1990	6	101	1990-06-02	1990-07-01	30	1	1990-06-02	1990-07-01	30	NA	NA	NA	NA	NA	NA	NA	0	0	NA	NA	NA	NA
1502	SEN	LOU	TGA	NA	OVI	ABGA	EWO	SNLOOV01646	W/P	F	NA	SNLOOV06017	NA	1461	NA	NA	0	1982-01-15	157	1982	1	NA	NA	30661	259	1990	7	102	1990-07-02	1990-07-31	30	1	1990-07-02	1990-07-31	30	NA	NA	NA	NA	NA	NA	NA	0	0	NA	NA	NA	NA
1503	SEN	LOU	TGA	NA	OVI	ABGA	EWO	SNLOOV01646	W/P	F	NA	SNLOOV06017	NA	1461	NA	NA	0	1982-01-15	157	1982	1	NA	NA	30662	260	1990	8	103	1990-08-01	1990-08-31	31	1	1990-08-01	1990-08-31	31	NA	NA	NA	NA	NA	NA	NA	0	0	NA	NA	NA	NA
1504	SEN	LOU	TGA	NA	OVI	ABGA	EWO	SNLOOV01646	W/P	F	NA	SNLOOV06017	NA	1461	NA	NA	0	1982-01-15	157	1982	1	NA	NA	30663	261	1990	9	104	1990-09-01	1990-09-30	30	1	1990-09-01	1990-09-30	30	NA	NA	NA	NA	NA	NA	NA	0	0	NA	NA	NA	NA
1505	SEN	LOU	TGA	NA	OVI	ABGA	EWO	SNLOOV01646	W/P	F	NA	SNLOOV06017	NA	1461	NA	NA	0	1982-01-15	157	1982	1	NA	NA	30664	262	1990	10	105	1990-10-01	1990-10-31	31	1	1990-10-01	1990-10-31	31	NA	NA	NA	NA	NA	NA	NA	0	0	NA	NA	NA	NA
1506	SEN	LOU	TGA	NA	OVI	ABGA	EWO	SNLOOV01646	W/P	F	NA	SNLOOV06017	NA	1461	NA	NA	0	1982-01-15	157	1982	1	NA	NA	30665	263	1990	11	106	1990-11-01	1990-11-30	30	1	1990-11-01	1990-11-30	30	NA	NA	NA	NA	NA	NA	NA	0	0	NA	NA	NA	NA
1507	SEN	LOU	TGA	NA	OVI	ABGA	EWO	SNLOOV01646	W/P	F	NA	SNLOOV06017	NA	1461	NA	NA	0	1982-01-15	157	1982	1	NA	NA	30666	264	1990	12	107	1990-12-01	1990-12-31	31	1	1990-12-01	1990-12-31	31	NA	NA	NA	NA	NA	NA	NA	0	0	NA	NA	NA	NA
1508	SEN	LOU	TGA	NA	OVI	ABGA	EWO	SNLOOV01646	W/P	F	NA	SNLOOV06017	NA	1461	NA	NA	0	1982-01-15	157	1982	1	NA	NA	30667	265	1991	1	108	1991-01-01	1991-01-30	30	1	1991-01-01	1991-01-30	30	NA	NA	NA	NA	NA	NA	NA	1	0	1	1	7	3279
1509	SEN	LOU	TGA	NA	OVI	ABGA	EWO	SNLOOV01646	W/P	F	NA	SNLOOV06017	NA	1461	NA	NA	0	1982-01-15	157	1982	1	NA	NA	30668	266	1991	2	109	1991-01-31	1991-03-01	30	1	1991-01-31	1991-02-11	12	NA	NA	3314	DEA	DIS	NA	NA	0	0	NA	NA	NA	NA
1510	SEN	LOU	TGA	NA	OVI	ABGA	EWO	SNLOOV17322	W/P	F	NA	SNLOOV13833	2	1069	1	1	1	1991-11-01	275	1991	11	NA	NA	328585	280	1992	4	5	1992-04-01	1992-05-01	31	1	1992-04-01	1992-05-01	31	NA	NA	NA	NA	NA	NA	NA	0	0	NA	NA	NA	NA
1511	SEN	LOU	TGA	NA	OVI	ABGA	EWO	SNLOOV17322	W/P	F	NA	SNLOOV13833	2	1069	1	1	1	1991-11-01	275	1991	11	NA	NA	328586	281	1992	5	6	1992-05-02	1992-05-31	30	1	1992-05-02	1992-05-31	30	NA	NA	NA	NA	NA	NA	NA	0	0	NA	NA	NA	NA
1512	SEN	LOU	TGA	NA	OVI	ABGA	EWO	SNLOOV17322	W/P	F	NA	SNLOOV13833	2	1069	1	1	1	1991-11-01	275	1991	11	NA	NA	328587	282	1992	6	7	1992-06-01	1992-07-01	31	1	1992-06-01	1992-07-01	31	NA	NA	NA	NA	NA	NA	NA	0	0	NA	NA	NA	NA
1513	SEN	LOU	TGA	NA	OVI	ABGA	EWO	SNLOOV17322	W/P	F	NA	SNLOOV13833	2	1069	1	1	1	1991-11-01	275	1991	11	NA	NA	328588	283	1992	7	8	1992-07-02	1992-07-31	30	1	1992-07-02	1992-07-31	30	NA	NA	NA	NA	NA	NA	NA	0	0	NA	NA	NA	NA
1514	SEN	LOU	TGA	NA	OVI	ABGA	EWO	SNLOOV17322	W/P	F	NA	SNLOOV13833	2	1069	1	1	1	1991-11-01	275	1991	11	NA	NA	328589	284	1992	8	9	1992-08-01	1992-08-31	31	1	1992-08-01	1992-08-31	31	NA	NA	NA	NA	NA	NA	NA	0	0	NA	NA	NA	NA
1515	SEN	LOU	TGA	NA	OVI	ABGA	EWO	SNLOOV02618	W/P	F	NA	NA	NA	NA	NA	NA	0	1986-12-15	216	1986	12	NA	NA	67121	258	1990	6	42	1990-06-02	1990-07-01	30	1	1990-06-02	1990-07-01	30	NA	NA	NA	NA	NA	NA	NA	0	0	NA	NA	NA	NA
1516	SEN	LOU	TGA	NA	OVI	ABGA	EWO	SNLOOV17322	W/P	F	NA	SNLOOV13833	2	1069	1	1	1	1991-11-01	275	1991	11	NA	NA	328591	286	1992	10	11	1992-10-01	1992-10-31	31	1	1992-10-01	1992-10-08	8	NA	NA	342	SAL	NA	NA	NA	0	0	NA	NA	NA	NA
1517	SEN	LOU	TGA	NA	OVI	ABGA	EWO	SNLOOV02618	W/P	F	NA	NA	NA	NA	NA	NA	0	1986-12-15	216	1986	12	NA	NA	67123	260	1990	8	44	1990-08-01	1990-08-31	31	1	1990-08-01	1990-08-31	31	NA	NA	NA	NA	NA	NA	NA	0	0	NA	NA	NA	NA
1518	SEN	LOU	TGA	NA	OVI	ABGA	EWO	SNLOOV02618	W/P	F	NA	NA	NA	NA	NA	NA	0	1986-12-15	216	1986	12	NA	NA	67124	261	1990	9	45	1990-09-01	1990-09-30	30	1	1990-09-01	1990-09-30	30	NA	NA	NA	NA	NA	NA	NA	0	0	NA	NA	NA	NA
1519	SEN	LOU	TGA	NA	OVI	ABGA	EWO	SNLOOV02618	W/P	F	NA	NA	NA	NA	NA	NA	0	1986-12-15	216	1986	12	NA	NA	67125	262	1990	10	46	1990-10-01	1990-10-31	31	1	1990-10-01	1990-10-31	31	NA	NA	NA	NA	NA	NA	NA	0	0	NA	NA	NA	NA
1520	SEN	LOU	TGA	NA	OVI	ABGA	EWO	SNLOOV01485	W/P	F	NA	SNLOOV06289	6	1847	1	1	1	1985-01-04	193	1985	1	NA	NA	23506	254	1990	2	61	1990-01-31	1990-03-01	30	1	1990-01-31	1990-03-01	30	NA	NA	NA	NA	NA	NA	NA	0	0	NA	NA	NA	NA
1521	SEN	LOU	TGA	NA	OVI	ABGA	EWO	SNLOOV02618	W/P	F	NA	NA	NA	NA	NA	NA	0	1986-12-15	216	1986	12	NA	NA	67127	264	1990	12	48	1990-12-01	1990-12-31	31	1	1990-12-01	1990-12-31	31	NA	NA	NA	NA	NA	NA	NA	0	0	NA	NA	NA	NA
1522	SEN	LOU	TGA	NA	OVI	ABGA	EWO	SNLOOV01804	W/P	F	NA	SNLOOV11696	1	694	1	1	1	1989-01-15	241	1989	1	NA	NA	37847	255	1990	3	14	1990-03-02	1990-04-01	31	0	1990-03-25	1990-04-01	8	434	GIF	NA	NA	NA	NA	NA	0	0	NA	NA	NA	NA
1523	SEN	LOU	TGA	NA	OVI	ABGA	EWO	SNLOOV02436	W/P	F	NA	SNLOOV01485	2	716	1	1	1	1986-12-21	216	1986	12	NA	NA	61174	287	1992	11	71	1992-11-01	1992-11-30	30	1	1992-11-01	1992-11-30	30	NA	NA	NA	NA	NA	NA	NA	0	0	NA	NA	NA	NA
1524	SEN	LOU	TGA	NA	OVI	ABGA	EWO	SNLOOV02618	W/P	F	NA	NA	NA	NA	NA	NA	0	1986-12-15	216	1986	12	NA	NA	67131	268	1991	4	52	1991-04-02	1991-05-01	30	1	1991-04-02	1991-05-01	30	NA	NA	NA	NA	NA	NA	NA	0	0	NA	NA	NA	NA
1525	SEN	LOU	TGA	NA	OVI	ABGA	EWO	SNLOOV03941	W/P	M	NA	SNLOOV01168	7	2653	1	1	1	1994-12-20	312	1994	12	NA	NA	114153	312	1994	12	0	1994-12-01	1994-12-31	31	1	1994-12-20	1994-12-31	12	0	BIR	NA	NA	NA	NA	NA	0	0	NA	NA	NA	NA
1526	SEN	LOU	TGA	NA	OVI	ABGA	EWO	SNLOOV02748	W/P	F	NA	SNLOOV01193	4	1780	1	1	1	1985-08-30	200	1985	8	NA	NA	71508	236	1988	8	36	1988-08-01	1988-08-31	31	0	1988-08-09	1988-08-31	23	1075	CBC	NA	NA	NA	NA	NA	0	0	NA	NA	NA	NA
1527	SEN	LOU	TGA	NA	OVI	ABGA	EWO	SNLOOV03941	W/P	M	NA	SNLOOV01168	7	2653	1	1	1	1994-12-20	312	1994	12	NA	NA	114155	314	1995	2	2	1995-01-31	1995-03-01	30	1	1995-01-31	1995-03-01	30	NA	NA	NA	NA	NA	NA	NA	0	0	NA	NA	NA	NA
1528	SEN	LOU	TGA	NA	OVI	ABGA	EWO	SNLOOV02748	W/P	F	NA	SNLOOV01193	4	1780	1	1	1	1985-08-30	200	1985	8	NA	NA	71510	237	1988	9	37	1988-09-01	1988-09-30	30	1	1988-09-01	1988-09-30	30	NA	NA	NA	NA	NA	NA	NA	1	0	1	1	3	1103
1529	SEN	LOU	TGA	NA	OVI	ABGA	EWO	SNLOOV02748	W/P	F	NA	SNLOOV01193	4	1780	1	1	1	1985-08-30	200	1985	8	NA	NA	71511	238	1988	10	38	1988-10-01	1988-10-31	31	1	1988-10-01	1988-10-31	31	NA	NA	NA	NA	NA	NA	NA	0	0	NA	NA	NA	NA
1530	SEN	LOU	TGA	NA	OVI	ABGA	EWO	SNLOOV02748	W/P	F	NA	SNLOOV01193	4	1780	1	1	1	1985-08-30	200	1985	8	NA	NA	71512	239	1988	11	39	1988-11-01	1988-11-30	30	1	1988-11-01	1988-11-30	30	NA	NA	NA	NA	NA	NA	NA	0	0	NA	NA	NA	NA
1531	SEN	LOU	TGA	NA	OVI	ABGA	EWO	SNLOOV02748	W/P	F	NA	SNLOOV01193	4	1780	1	1	1	1985-08-30	200	1985	8	NA	NA	71513	240	1988	12	40	1988-12-01	1988-12-31	31	1	1988-12-01	1988-12-31	31	NA	NA	NA	NA	NA	NA	NA	0	0	NA	NA	NA	NA
1532	SEN	LOU	TGA	NA	OVI	ABGA	EWO	SNLOOV02748	W/P	F	NA	SNLOOV01193	4	1780	1	1	1	1985-08-30	200	1985	8	NA	NA	71514	241	1989	1	41	1989-01-01	1989-01-30	30	1	1989-01-01	1989-01-30	30	NA	NA	NA	NA	NA	NA	NA	0	0	NA	NA	NA	NA
1533	SEN	LOU	TGA	NA	OVI	ABGA	EWO	SNLOOV02748	W/P	F	NA	SNLOOV01193	4	1780	1	1	1	1985-08-30	200	1985	8	NA	NA	71515	242	1989	2	42	1989-01-31	1989-03-01	30	1	1989-01-31	1989-03-01	30	NA	NA	NA	NA	NA	NA	NA	0	0	NA	NA	NA	NA
1534	SEN	LOU	TGA	NA	OVI	ABGA	EWO	SNLOOV02748	W/P	F	NA	SNLOOV01193	4	1780	1	1	1	1985-08-30	200	1985	8	NA	NA	71516	243	1989	3	43	1989-03-02	1989-04-01	31	1	1989-03-02	1989-04-01	31	NA	NA	NA	NA	NA	NA	NA	0	0	NA	NA	NA	NA
1535	SEN	LOU	TGA	NA	OVI	ABGA	EWO	SNLOOV02748	W/P	F	NA	SNLOOV01193	4	1780	1	1	1	1985-08-30	200	1985	8	NA	NA	71517	244	1989	4	44	1989-04-02	1989-05-01	30	1	1989-04-02	1989-05-01	30	NA	NA	NA	NA	NA	NA	NA	0	0	NA	NA	NA	NA
1536	SEN	LOU	TGA	NA	OVI	ABGA	EWO	SNLOOV02748	W/P	F	NA	SNLOOV01193	4	1780	1	1	1	1985-08-30	200	1985	8	NA	NA	71518	245	1989	5	45	1989-05-02	1989-06-01	31	1	1989-05-02	1989-06-01	31	NA	NA	NA	NA	NA	NA	NA	0	0	NA	NA	NA	NA
1537	SEN	LOU	TGA	NA	OVI	ABGA	EWO	SNLOOV02748	W/P	F	NA	SNLOOV01193	4	1780	1	1	1	1985-08-30	200	1985	8	NA	NA	71519	246	1989	6	46	1989-06-02	1989-07-01	30	1	1989-06-02	1989-07-01	30	NA	NA	NA	NA	NA	NA	NA	0	0	NA	NA	NA	NA
1538	SEN	LOU	TGA	NA	OVI	ABGA	EWO	SNLOOV02748	W/P	F	NA	SNLOOV01193	4	1780	1	1	1	1985-08-30	200	1985	8	NA	NA	71520	247	1989	7	47	1989-07-02	1989-07-31	30	1	1989-07-02	1989-07-31	30	NA	NA	NA	NA	NA	NA	NA	1	0	1	1	4	1420
1539	SEN	LOU	TGA	NA	OVI	ABGA	EWO	SNLOOV02748	W/P	F	NA	SNLOOV01193	4	1780	1	1	1	1985-08-30	200	1985	8	NA	NA	71521	248	1989	8	48	1989-08-01	1989-08-31	31	1	1989-08-01	1989-08-31	31	NA	NA	NA	NA	NA	NA	NA	0	0	NA	NA	NA	NA
1540	SEN	LOU	TGA	NA	OVI	ABGA	EWO	SNLOOV02748	W/P	F	NA	SNLOOV01193	4	1780	1	1	1	1985-08-30	200	1985	8	NA	NA	71522	249	1989	9	49	1989-09-01	1989-09-30	30	1	1989-09-01	1989-09-30	30	NA	NA	NA	NA	NA	NA	NA	0	0	NA	NA	NA	NA
1541	SEN	LOU	TGA	NA	OVI	ABGA	EWO	SNLOOV17937	W/P	M	NA	SNLOOV01356	12	4106	1	1	1	1992-01-12	277	1992	1	NA	NA	335785	277	1992	1	0	1992-01-01	1992-01-30	30	1	1992-01-12	1992-01-30	19	0	BIR	NA	NA	NA	NA	NA	0	0	NA	NA	NA	NA
1542	SEN	LOU	TGA	NA	OVI	ABGA	EWO	SNLOOV17937	W/P	M	NA	SNLOOV01356	12	4106	1	1	1	1992-01-12	277	1992	1	NA	NA	335786	278	1992	2	1	1992-01-31	1992-03-01	31	1	1992-01-31	1992-03-01	31	NA	NA	NA	NA	NA	NA	NA	0	0	NA	NA	NA	NA
1543	SEN	LOU	TGA	NA	OVI	ABGA	EWO	SNLOOV17937	W/P	M	NA	SNLOOV01356	12	4106	1	1	1	1992-01-12	277	1992	1	NA	NA	335787	279	1992	3	2	1992-03-02	1992-03-31	30	1	1992-03-02	1992-03-31	30	NA	NA	NA	NA	NA	NA	NA	0	0	NA	NA	NA	NA
1544	SEN	LOU	TGA	NA	OVI	ABGA	EWO	SNLOOV17937	W/P	M	NA	SNLOOV01356	12	4106	1	1	1	1992-01-12	277	1992	1	NA	NA	335788	280	1992	4	3	1992-04-01	1992-05-01	31	1	1992-04-01	1992-05-01	31	NA	NA	NA	NA	NA	NA	NA	0	0	NA	NA	NA	NA
1545	SEN	LOU	TGA	NA	OVI	ABGA	EWO	SNLOOV17937	W/P	M	NA	SNLOOV01356	12	4106	1	1	1	1992-01-12	277	1992	1	NA	NA	335789	281	1992	5	4	1992-05-02	1992-05-31	30	1	1992-05-02	1992-05-31	30	NA	NA	NA	NA	NA	NA	NA	0	0	NA	NA	NA	NA
1546	SEN	LOU	TGA	NA	OVI	ABGA	EWO	SNLOOV13652	W/P	M	NA	SNLOOV02617	2	672	1	1	1	1989-11-28	251	1989	11	NA	NA	276257	251	1989	11	0	1989-11-01	1989-11-30	30	1	1989-11-28	1989-11-30	3	0	BIR	NA	NA	NA	NA	NA	0	0	NA	NA	NA	NA
1547	SEN	LOU	TGA	NA	OVI	ABGA	EWO	SNLOOV13652	W/P	M	NA	SNLOOV02617	2	672	1	1	1	1989-11-28	251	1989	11	NA	NA	276258	252	1989	12	1	1989-12-01	1989-12-31	31	1	1989-12-01	1989-12-31	31	NA	NA	NA	NA	NA	NA	NA	0	0	NA	NA	NA	NA
1548	SEN	LOU	TGA	NA	OVI	ABGA	EWO	SNLOOV13652	W/P	M	NA	SNLOOV02617	2	672	1	1	1	1989-11-28	251	1989	11	NA	NA	276259	253	1990	1	2	1990-01-01	1990-01-30	30	1	1990-01-01	1990-01-30	30	NA	NA	NA	NA	NA	NA	NA	0	0	NA	NA	NA	NA
1549	SEN	LOU	TGA	NA	OVI	ABGA	EWO	SNLOOV13652	W/P	M	NA	SNLOOV02617	2	672	1	1	1	1989-11-28	251	1989	11	NA	NA	276260	254	1990	2	3	1990-01-31	1990-03-01	30	1	1990-01-31	1990-03-01	30	NA	NA	NA	NA	NA	NA	NA	0	0	NA	NA	NA	NA
1550	SEN	LOU	TGA	NA	OVI	ABGA	EWO	SNLOOV13652	W/P	M	NA	SNLOOV02617	2	672	1	1	1	1989-11-28	251	1989	11	NA	NA	276261	255	1990	3	4	1990-03-02	1990-04-01	31	1	1990-03-02	1990-04-01	31	NA	NA	NA	NA	NA	NA	NA	0	0	NA	NA	NA	NA
1551	SEN	LOU	TGA	NA	OVI	ABGA	EWO	SNLOOV13652	W/P	M	NA	SNLOOV02617	2	672	1	1	1	1989-11-28	251	1989	11	NA	NA	276262	256	1990	4	5	1990-04-02	1990-05-01	30	1	1990-04-02	1990-05-01	30	NA	NA	NA	NA	NA	NA	NA	0	0	NA	NA	NA	NA
1552	SEN	LOU	TGA	NA	OVI	ABGA	EWO	SNLOOV13652	W/P	M	NA	SNLOOV02617	2	672	1	1	1	1989-11-28	251	1989	11	NA	NA	276263	257	1990	5	6	1990-05-02	1990-06-01	31	1	1990-05-02	1990-06-01	31	NA	NA	NA	NA	NA	NA	NA	0	0	NA	NA	NA	NA
1553	SEN	LOU	TGA	NA	OVI	ABGA	EWO	SNLOOV17343	W/P	M	NA	SNLOOV02311	1	666	1	1	1	1991-10-20	274	1991	10	NA	NA	328872	281	1992	5	7	1992-05-02	1992-05-31	30	1	1992-05-02	1992-05-31	30	NA	NA	NA	NA	NA	NA	NA	0	0	NA	NA	NA	NA
1554	SEN	LOU	TGA	NA	OVI	ABGA	EWO	SNLOOV17343	W/P	M	NA	SNLOOV02311	1	666	1	1	1	1991-10-20	274	1991	10	NA	NA	328873	282	1992	6	8	1992-06-01	1992-07-01	31	1	1992-06-01	1992-07-01	31	NA	NA	NA	NA	NA	NA	NA	0	0	NA	NA	NA	NA
1555	SEN	LOU	TGA	NA	OVI	ABGA	EWO	SNLOOV17343	W/P	M	NA	SNLOOV02311	1	666	1	1	1	1991-10-20	274	1991	10	NA	NA	328874	283	1992	7	9	1992-07-02	1992-07-31	30	1	1992-07-02	1992-07-31	30	NA	NA	NA	NA	NA	NA	NA	0	0	NA	NA	NA	NA
1556	SEN	LOU	TGA	NA	OVI	ABGA	EWO	SNLOOV17343	W/P	M	NA	SNLOOV02311	1	666	1	1	1	1991-10-20	274	1991	10	NA	NA	328875	284	1992	8	10	1992-08-01	1992-08-31	31	1	1992-08-01	1992-08-31	31	NA	NA	NA	NA	NA	NA	NA	0	0	NA	NA	NA	NA
1557	SEN	LOU	TGA	NA	OVI	ABGA	EWO	SNLOOV17343	W/P	M	NA	SNLOOV02311	1	666	1	1	1	1991-10-20	274	1991	10	NA	NA	328876	285	1992	9	11	1992-09-01	1992-09-30	30	1	1992-09-01	1992-09-30	30	NA	NA	NA	NA	NA	NA	NA	0	0	NA	NA	NA	NA
1558	SEN	LOU	TGA	NA	OVI	ABGA	EWO	SNLOOV17343	W/P	M	NA	SNLOOV02311	1	666	1	1	1	1991-10-20	274	1991	10	NA	NA	328877	286	1992	10	12	1992-10-01	1992-10-31	31	1	1992-10-01	1992-10-31	31	NA	NA	NA	NA	NA	NA	NA	0	0	NA	NA	NA	NA
1559	SEN	LOU	TGA	NA	OVI	ABGA	EWO	SNLOOV17343	W/P	M	NA	SNLOOV02311	1	666	1	1	1	1991-10-20	274	1991	10	NA	NA	328878	287	1992	11	13	1992-11-01	1992-11-30	30	1	1992-11-01	1992-11-30	30	NA	NA	NA	NA	NA	NA	NA	0	0	NA	NA	NA	NA
1560	SEN	LOU	TGA	NA	OVI	ABGA	EWO	SNLOOV17343	W/P	M	NA	SNLOOV02311	1	666	1	1	1	1991-10-20	274	1991	10	NA	NA	328879	288	1992	12	14	1992-12-01	1992-12-31	31	1	1992-12-01	1992-12-31	31	NA	NA	NA	NA	NA	NA	NA	0	0	NA	NA	NA	NA
1561	SEN	LOU	TGA	NA	OVI	ABGA	EWO	SNLOOV17343	W/P	M	NA	SNLOOV02311	1	666	1	1	1	1991-10-20	274	1991	10	NA	NA	328880	289	1993	1	15	1993-01-01	1993-01-30	30	1	1993-01-01	1993-01-01	1	NA	NA	439	DPC	NA	NA	NA	0	0	NA	NA	NA	NA
1562	SEN	LOU	TGA	NA	OVI	ABGA	EWO	SNLOOV12556	W/P	F	NA	SNLOOV01646	5	2202	1	1	1	1988-01-26	229	1988	1	NA	NA	259990	277	1992	1	48	1992-01-01	1992-01-30	30	1	1992-01-01	1992-01-30	30	NA	NA	NA	NA	NA	NA	NA	0	0	NA	NA	NA	NA
1563	SEN	LOU	TGA	NA	OVI	ABGA	EWO	SNLOOV12556	W/P	F	NA	SNLOOV01646	5	2202	1	1	1	1988-01-26	229	1988	1	NA	NA	259991	278	1992	2	49	1992-01-31	1992-03-01	31	1	1992-01-31	1992-03-01	31	NA	NA	NA	NA	NA	NA	NA	0	0	NA	NA	NA	NA
1564	SEN	LOU	TGA	NA	OVI	ABGA	EWO	SNLOOV12556	W/P	F	NA	SNLOOV01646	5	2202	1	1	1	1988-01-26	229	1988	1	NA	NA	259992	279	1992	3	50	1992-03-02	1992-03-31	30	1	1992-03-02	1992-03-31	30	NA	NA	NA	NA	NA	NA	NA	0	0	NA	NA	NA	NA
1565	SEN	LOU	TGA	NA	OVI	ABGA	EWO	SNLOOV12556	W/P	F	NA	SNLOOV01646	5	2202	1	1	1	1988-01-26	229	1988	1	NA	NA	259993	280	1992	4	51	1992-04-01	1992-05-01	31	1	1992-04-01	1992-05-01	31	NA	NA	NA	NA	NA	NA	NA	0	0	NA	NA	NA	NA
1566	SEN	LOU	TGA	NA	OVI	ABGA	EWO	SNLOOV12556	W/P	F	NA	SNLOOV01646	5	2202	1	1	1	1988-01-26	229	1988	1	NA	NA	259994	281	1992	5	52	1992-05-02	1992-05-31	30	1	1992-05-02	1992-05-31	30	NA	NA	NA	NA	NA	NA	NA	0	0	NA	NA	NA	NA
1567	SEN	LOU	TGA	NA	OVI	ABGA	EWO	SNLOOV10502	W/P	F	NA	SNLOOV01486	1	419	1	1	1	1986-03-20	207	1986	3	NA	NA	227191	207	1986	3	0	1986-03-02	1986-04-01	31	1	1986-03-20	1986-04-01	13	0	BIR	NA	NA	NA	NA	NA	0	0	NA	NA	NA	NA
1568	SEN	LOU	TGA	NA	OVI	ABGA	EWO	SNLOOV01356	W/P	F	NA	NA	NA	NA	NA	NA	0	1980-10-15	142	1980	10	NA	NA	18697	280	1992	4	138	1992-04-01	1992-05-01	31	1	1992-04-01	1992-05-01	31	NA	NA	NA	NA	NA	NA	NA	0	0	NA	NA	NA	NA
1569	SEN	LOU	TGA	NA	OVI	ABGA	EWO	SNLOOV01356	W/P	F	NA	NA	NA	NA	NA	NA	0	1980-10-15	142	1980	10	NA	NA	18698	281	1992	5	139	1992-05-02	1992-05-31	30	1	1992-05-02	1992-05-31	30	NA	NA	NA	NA	NA	NA	NA	0	0	NA	NA	NA	NA
1570	SEN	LOU	TGA	NA	OVI	ABGA	EWO	SNLOOV01356	W/P	F	NA	NA	NA	NA	NA	NA	0	1980-10-15	142	1980	10	NA	NA	18699	282	1992	6	140	1992-06-01	1992-07-01	31	1	1992-06-01	1992-07-01	31	NA	NA	NA	NA	NA	NA	NA	0	0	NA	NA	NA	NA
1571	SEN	LOU	TGA	NA	OVI	ABGA	EWO	SNLOOV01356	W/P	F	NA	NA	NA	NA	NA	NA	0	1980-10-15	142	1980	10	NA	NA	18700	283	1992	7	141	1992-07-02	1992-07-31	30	1	1992-07-02	1992-07-31	30	NA	NA	NA	NA	NA	NA	NA	0	0	NA	NA	NA	NA
1572	SEN	LOU	TGA	NA	OVI	ABGA	EWO	SNLOOV01356	W/P	F	NA	NA	NA	NA	NA	NA	0	1980-10-15	142	1980	10	NA	NA	18701	284	1992	8	142	1992-08-01	1992-08-31	31	1	1992-08-01	1992-08-10	10	NA	NA	4317	GIF	NA	NA	NA	0	0	NA	NA	NA	NA
1573	SEN	LOU	TGA	NA	OVI	ABGA	EWO	SNLOOV00637	W/P	M	NA	SNLOOV02748	4	1420	1	1	1	1989-07-20	247	1989	7	NA	NA	3396	247	1989	7	0	1989-07-02	1989-07-31	30	1	1989-07-20	1989-07-23	4	0	BIR	3	DEA	GRO	NA	NA	0	0	NA	NA	NA	NA
1574	SEN	LOU	TGA	NA	OVI	ABGA	EWO	SNLOOV12848	W/P	F	NA	SNLOOV02748	3	1103	1	1	1	1988-09-06	237	1988	9	NA	NA	264374	271	1991	7	34	1991-07-02	1991-07-31	30	1	1991-07-02	1991-07-31	30	NA	NA	NA	NA	NA	NA	NA	0	0	NA	NA	NA	NA
1575	SEN	LOU	TGA	NA	OVI	ABGA	EWO	SNLOOV12848	W/P	F	NA	SNLOOV02748	3	1103	1	1	1	1988-09-06	237	1988	9	NA	NA	264375	272	1991	8	35	1991-08-01	1991-08-31	31	1	1991-08-01	1991-08-31	31	NA	NA	NA	NA	NA	NA	NA	0	0	NA	NA	NA	NA
1576	SEN	LOU	TGA	NA	OVI	ABGA	EWO	SNLOOV12848	W/P	F	NA	SNLOOV02748	3	1103	1	1	1	1988-09-06	237	1988	9	NA	NA	264376	273	1991	9	36	1991-09-01	1991-09-30	30	1	1991-09-01	1991-09-30	30	NA	NA	NA	NA	NA	NA	NA	0	0	NA	NA	NA	NA
1577	SEN	LOU	TGA	NA	OVI	ABGA	EWO	SNLOOV12848	W/P	F	NA	SNLOOV02748	3	1103	1	1	1	1988-09-06	237	1988	9	NA	NA	264377	274	1991	10	37	1991-10-01	1991-10-31	31	1	1991-10-01	1991-10-31	31	NA	NA	NA	NA	NA	NA	NA	0	0	NA	NA	NA	NA
1578	SEN	LOU	TGA	NA	OVI	ABGA	EWO	SNLOOV12848	W/P	F	NA	SNLOOV02748	3	1103	1	1	1	1988-09-06	237	1988	9	NA	NA	264378	275	1991	11	38	1991-11-01	1991-11-30	30	1	1991-11-01	1991-11-30	30	NA	NA	NA	NA	NA	NA	NA	0	0	NA	NA	NA	NA
1579	SEN	LOU	TGA	NA	OVI	ABGA	EWO	SNLOOV18656	W/P	M	NA	SNLOOV02617	5	1703	1	1	1	1992-09-24	285	1992	9	NA	NA	343111	285	1992	9	0	1992-09-01	1992-09-30	30	1	1992-09-24	1992-09-30	7	0	BIR	NA	NA	NA	NA	NA	0	0	NA	NA	NA	NA
1580	SEN	LOU	TGA	NA	OVI	ABGA	EWO	SNLOOV18656	W/P	M	NA	SNLOOV02617	5	1703	1	1	1	1992-09-24	285	1992	9	NA	NA	343112	286	1992	10	1	1992-10-01	1992-10-31	31	1	1992-10-01	1992-10-31	31	NA	NA	NA	NA	NA	NA	NA	0	0	NA	NA	NA	NA
1581	SEN	LOU	TGA	NA	OVI	ABGA	EWO	SNLOOV18656	W/P	M	NA	SNLOOV02617	5	1703	1	1	1	1992-09-24	285	1992	9	NA	NA	343113	287	1992	11	2	1992-11-01	1992-11-30	30	1	1992-11-01	1992-11-30	30	NA	NA	NA	NA	NA	NA	NA	0	0	NA	NA	NA	NA
1582	SEN	LOU	TGA	NA	OVI	ABGA	EWO	SNLOOV01014	W/P	F	NA	SNLOOV05271	NA	701	NA	NA	0	1980-11-15	143	1980	11	NA	NA	5226	244	1989	4	101	1989-04-02	1989-05-01	30	0	1989-04-13	1989-05-01	19	3071	PUR	NA	NA	NA	NA	NA	0	0	NA	NA	NA	NA
1583	SEN	LOU	TGA	NA	OVI	ABGA	EWO	SNLOOV18656	W/P	M	NA	SNLOOV02617	5	1703	1	1	1	1992-09-24	285	1992	9	NA	NA	343115	289	1993	1	4	1993-01-01	1993-01-30	30	1	1993-01-01	1993-01-30	30	NA	NA	NA	NA	NA	NA	NA	0	0	NA	NA	NA	NA
1584	SEN	LOU	TGA	NA	OVI	ABGA	EWO	SNLOOV01014	W/P	F	NA	SNLOOV05271	NA	701	NA	NA	0	1980-11-15	143	1980	11	NA	NA	5228	245	1989	5	102	1989-05-02	1989-06-01	31	1	1989-05-02	1989-06-01	31	NA	NA	NA	NA	NA	NA	NA	0	0	NA	NA	NA	NA
1585	SEN	LOU	TGA	NA	OVI	ABGA	EWO	SNLOOV01014	W/P	F	NA	SNLOOV05271	NA	701	NA	NA	0	1980-11-15	143	1980	11	NA	NA	5229	246	1989	6	103	1989-06-02	1989-07-01	30	1	1989-06-02	1989-07-01	30	NA	NA	NA	NA	NA	NA	NA	0	0	NA	NA	NA	NA
1586	SEN	LOU	TGA	NA	OVI	ABGA	EWO	SNLOOV12848	W/P	F	NA	SNLOOV02748	3	1103	1	1	1	1988-09-06	237	1988	9	NA	NA	264387	284	1992	8	47	1992-08-01	1992-08-31	31	1	1992-08-01	1992-08-10	10	NA	NA	1434	DEA	FEE	NA	NA	0	0	NA	NA	NA	NA
1587	SEN	LOU	TGA	NA	OVI	ABGA	EWO	SNLOOV03953	W/P	F	NA	SNLOOV01168	1	476	1	1	1	1989-01-03	241	1989	1	NA	NA	114580	259	1990	7	18	1990-07-02	1990-07-31	30	1	1990-07-02	1990-07-31	30	NA	NA	NA	NA	NA	NA	NA	0	0	NA	NA	NA	NA
1588	SEN	LOU	TGA	NA	OVI	ABGA	EWO	SNLOOV03953	W/P	F	NA	SNLOOV01168	1	476	1	1	1	1989-01-03	241	1989	1	NA	NA	114581	260	1990	8	19	1990-08-01	1990-08-31	31	1	1990-08-01	1990-08-31	31	NA	NA	NA	NA	NA	NA	NA	0	0	NA	NA	NA	NA
1589	SEN	LOU	TGA	NA	OVI	ABGA	EWO	SNLOOV03953	W/P	F	NA	SNLOOV01168	1	476	1	1	1	1989-01-03	241	1989	1	NA	NA	114582	261	1990	9	20	1990-09-01	1990-09-30	30	1	1990-09-01	1990-09-30	30	NA	NA	NA	NA	NA	NA	NA	0	0	NA	NA	NA	NA
1590	SEN	LOU	TGA	NA	OVI	ABGA	EWO	SNLOOV03953	W/P	F	NA	SNLOOV01168	1	476	1	1	1	1989-01-03	241	1989	1	NA	NA	114583	262	1990	10	21	1990-10-01	1990-10-31	31	1	1990-10-01	1990-10-31	31	NA	NA	NA	NA	NA	NA	NA	0	0	NA	NA	NA	NA
1591	SEN	LOU	TGA	NA	OVI	ABGA	EWO	SNLOOV12325	W/P	F	NA	SNLOOV01485	3	1074	1	1	1	1987-12-14	228	1987	12	NA	NA	256370	255	1990	3	27	1990-03-02	1990-04-01	31	1	1990-03-02	1990-04-01	31	NA	NA	NA	NA	NA	NA	NA	0	0	NA	NA	NA	NA
1592	SEN	LOU	TGA	NA	OVI	ABGA	EWO	SNLOOV12325	W/P	F	NA	SNLOOV01485	3	1074	1	1	1	1987-12-14	228	1987	12	NA	NA	256371	256	1990	4	28	1990-04-02	1990-05-01	30	1	1990-04-02	1990-04-12	11	NA	NA	850	SAL	NA	NA	NA	0	0	NA	NA	NA	NA
1593	SEN	LOU	TGA	NA	OVI	ABGA	EWO	SNLOOV03953	W/P	F	NA	SNLOOV01168	1	476	1	1	1	1989-01-03	241	1989	1	NA	NA	114586	265	1991	1	24	1991-01-01	1991-01-30	30	1	1991-01-01	1991-01-30	30	NA	NA	NA	NA	NA	NA	NA	1	0	1	1	1	731
1594	SEN	LOU	TGA	NA	OVI	ABGA	EWO	SNLOOV03953	W/P	F	NA	SNLOOV01168	1	476	1	1	1	1989-01-03	241	1989	1	NA	NA	114587	266	1991	2	25	1991-01-31	1991-03-01	30	1	1991-01-31	1991-03-01	30	NA	NA	NA	NA	NA	NA	NA	0	0	NA	NA	NA	NA
1595	SEN	LOU	TGA	NA	OVI	ABGA	EWO	SNLOOV12351	W/P	M	NA	SNLOOV02618	2	758	1	1	1	1989-01-11	241	1989	1	NA	NA	256743	241	1989	1	0	1989-01-01	1989-01-30	30	1	1989-01-11	1989-01-30	20	0	BIR	NA	NA	NA	NA	NA	0	0	NA	NA	NA	NA
1596	SEN	LOU	TGA	NA	OVI	ABGA	EWO	SNLOOV12351	W/P	M	NA	SNLOOV02618	2	758	1	1	1	1989-01-11	241	1989	1	NA	NA	256744	242	1989	2	1	1989-01-31	1989-03-01	30	1	1989-01-31	1989-03-01	30	NA	NA	NA	NA	NA	NA	NA	0	0	NA	NA	NA	NA
1597	SEN	LOU	TGA	NA	OVI	ABGA	EWO	SNLOOV03953	W/P	F	NA	SNLOOV01168	1	476	1	1	1	1989-01-03	241	1989	1	NA	NA	114589	268	1991	4	27	1991-04-02	1991-05-01	30	1	1991-04-02	1991-05-01	30	NA	NA	NA	NA	NA	NA	NA	0	0	NA	NA	NA	NA
1598	SEN	LOU	TGA	NA	OVI	ABGA	EWO	SNLOOV03953	W/P	F	NA	SNLOOV01168	1	476	1	1	1	1989-01-03	241	1989	1	NA	NA	114590	269	1991	5	28	1991-05-02	1991-06-01	31	1	1991-05-02	1991-06-01	31	NA	NA	NA	NA	NA	NA	NA	0	0	NA	NA	NA	NA
1599	SEN	LOU	TGA	NA	OVI	ABGA	EWO	SNLOOV03953	W/P	F	NA	SNLOOV01168	1	476	1	1	1	1989-01-03	241	1989	1	NA	NA	114591	270	1991	6	29	1991-06-02	1991-07-01	30	1	1991-06-02	1991-07-01	30	NA	NA	NA	NA	NA	NA	NA	0	0	NA	NA	NA	NA
1600	SEN	LOU	TGA	NA	OVI	ABGA	EWO	SNLOOV03953	W/P	F	NA	SNLOOV01168	1	476	1	1	1	1989-01-03	241	1989	1	NA	NA	114592	271	1991	7	30	1991-07-02	1991-07-31	30	1	1991-07-02	1991-07-31	30	NA	NA	NA	NA	NA	NA	NA	0	0	NA	NA	NA	NA
1601	SEN	LOU	TGA	NA	OVI	ABGA	EWO	SNLOOV03953	W/P	F	NA	SNLOOV01168	1	476	1	1	1	1989-01-03	241	1989	1	NA	NA	114593	272	1991	8	31	1991-08-01	1991-08-31	31	1	1991-08-01	1991-08-31	31	NA	NA	NA	NA	NA	NA	NA	0	0	NA	NA	NA	NA
1602	SEN	LOU	TGA	NA	OVI	ABGA	EWO	SNLOOV03953	W/P	F	NA	SNLOOV01168	1	476	1	1	1	1989-01-03	241	1989	1	NA	NA	114594	273	1991	9	32	1991-09-01	1991-09-30	30	1	1991-09-01	1991-09-30	30	NA	NA	NA	NA	NA	NA	NA	0	0	NA	NA	NA	NA
1603	SEN	LOU	TGA	NA	OVI	ABGA	EWO	SNLOOV03953	W/P	F	NA	SNLOOV01168	1	476	1	1	1	1989-01-03	241	1989	1	NA	NA	114595	274	1991	10	33	1991-10-01	1991-10-31	31	1	1991-10-01	1991-10-31	31	NA	NA	NA	NA	NA	NA	NA	0	0	NA	NA	NA	NA
1604	SEN	LOU	TGA	NA	OVI	ABGA	EWO	SNLOOV03953	W/P	F	NA	SNLOOV01168	1	476	1	1	1	1989-01-03	241	1989	1	NA	NA	114596	275	1991	11	34	1991-11-01	1991-11-30	30	1	1991-11-01	1991-11-30	30	NA	NA	NA	NA	NA	NA	NA	0	0	NA	NA	NA	NA
1605	SEN	LOU	TGA	NA	OVI	ABGA	EWO	SNLOOV03953	W/P	F	NA	SNLOOV01168	1	476	1	1	1	1989-01-03	241	1989	1	NA	NA	114597	276	1991	12	35	1991-12-01	1991-12-31	31	1	1991-12-01	1991-12-31	31	NA	NA	NA	NA	NA	NA	NA	0	0	NA	NA	NA	NA
1606	SEN	LOU	TGA	NA	OVI	ABGA	EWO	SNLOOV03953	W/P	F	NA	SNLOOV01168	1	476	1	1	1	1989-01-03	241	1989	1	NA	NA	114598	277	1992	1	36	1992-01-01	1992-01-30	30	1	1992-01-01	1992-01-30	30	NA	NA	NA	NA	NA	NA	NA	1	0	1	1	2	1098
1607	SEN	LOU	TGA	NA	OVI	ABGA	EWO	SNLOOV12656	W/P	M	NA	SNLOOV02617	1	347	1	1	1	1989-01-07	241	1989	1	NA	NA	261492	252	1989	12	11	1989-12-01	1989-12-31	31	1	1989-12-01	1989-12-31	31	NA	NA	NA	NA	NA	NA	NA	0	0	NA	NA	NA	NA
1608	SEN	LOU	TGA	NA	OVI	ABGA	EWO	SNLOOV03953	W/P	F	NA	SNLOOV01168	1	476	1	1	1	1989-01-03	241	1989	1	NA	NA	114600	279	1992	3	38	1992-03-02	1992-03-31	30	1	1992-03-02	1992-03-31	30	NA	NA	NA	NA	NA	NA	NA	0	0	NA	NA	NA	NA
1609	SEN	LOU	TGA	NA	OVI	ABGA	EWO	SNLOOV03953	W/P	F	NA	SNLOOV01168	1	476	1	1	1	1989-01-03	241	1989	1	NA	NA	114601	280	1992	4	39	1992-04-01	1992-05-01	31	1	1992-04-01	1992-05-01	31	NA	NA	NA	NA	NA	NA	NA	0	0	NA	NA	NA	NA
1610	SEN	LOU	TGA	NA	OVI	ABGA	EWO	SNLOOV03953	W/P	F	NA	SNLOOV01168	1	476	1	1	1	1989-01-03	241	1989	1	NA	NA	114602	281	1992	5	40	1992-05-02	1992-05-31	30	1	1992-05-02	1992-05-31	30	NA	NA	NA	NA	NA	NA	NA	0	0	NA	NA	NA	NA
1611	SEN	LOU	TGA	NA	OVI	ABGA	EWO	SNLOOV03953	W/P	F	NA	SNLOOV01168	1	476	1	1	1	1989-01-03	241	1989	1	NA	NA	114603	282	1992	6	41	1992-06-01	1992-07-01	31	1	1992-06-01	1992-07-01	31	NA	NA	NA	NA	NA	NA	NA	0	0	NA	NA	NA	NA
1612	SEN	LOU	TGA	NA	OVI	ABGA	EWO	SNLOOV14321	W/P	M	NA	SNLOOV01486	5	1691	1	1	1	1989-09-12	249	1989	9	NA	NA	285920	249	1989	9	0	1989-09-01	1989-09-30	30	1	1989-09-12	1989-09-30	19	0	BIR	NA	NA	NA	NA	NA	0	0	NA	NA	NA	NA
1613	SEN	LOU	TGA	NA	OVI	ABGA	EWO	SNLOOV14321	W/P	M	NA	SNLOOV01486	5	1691	1	1	1	1989-09-12	249	1989	9	NA	NA	285921	250	1989	10	1	1989-10-01	1989-10-31	31	1	1989-10-01	1989-10-31	31	NA	NA	NA	NA	NA	NA	NA	0	0	NA	NA	NA	NA
1614	SEN	LOU	TGA	NA	OVI	ABGA	EWO	SNLOOV16990	W/P	M	NA	SNLOOV14808	1	528	1	1	1	1991-06-09	270	1991	6	NA	NA	324191	281	1992	5	11	1992-05-02	1992-05-31	30	1	1992-05-02	1992-05-31	30	NA	NA	NA	NA	NA	NA	NA	0	0	NA	NA	NA	NA
1615	SEN	LOU	TGA	NA	OVI	ABGA	EWO	SNLOOV16990	W/P	M	NA	SNLOOV14808	1	528	1	1	1	1991-06-09	270	1991	6	NA	NA	324192	282	1992	6	12	1992-06-01	1992-07-01	31	1	1992-06-01	1992-06-03	3	NA	NA	360	GIF	NA	NA	NA	0	0	NA	NA	NA	NA
1616	SEN	LOU	TGA	NA	OVI	ABGA	EWO	SNLOOV03953	W/P	F	NA	SNLOOV01168	1	476	1	1	1	1989-01-03	241	1989	1	NA	NA	114608	287	1992	11	46	1992-11-01	1992-11-30	30	1	1992-11-01	1992-11-30	30	NA	NA	NA	NA	NA	NA	NA	0	0	NA	NA	NA	NA
1617	SEN	LOU	TGA	NA	OVI	ABGA	EWO	SNLOOV03953	W/P	F	NA	SNLOOV01168	1	476	1	1	1	1989-01-03	241	1989	1	NA	NA	114609	288	1992	12	47	1992-12-01	1992-12-31	31	1	1992-12-01	1992-12-31	31	NA	NA	NA	NA	NA	NA	NA	0	0	NA	NA	NA	NA
1618	SEN	LOU	TGA	NA	OVI	ABGA	EWO	SNLOOV03953	W/P	F	NA	SNLOOV01168	1	476	1	1	1	1989-01-03	241	1989	1	NA	NA	114610	289	1993	1	48	1993-01-01	1993-01-30	30	1	1993-01-01	1993-01-30	30	NA	NA	NA	NA	NA	NA	NA	0	0	NA	NA	NA	NA
1619	SEN	LOU	TGA	NA	OVI	ABGA	EWO	SNLOOV03953	W/P	F	NA	SNLOOV01168	1	476	1	1	1	1989-01-03	241	1989	1	NA	NA	114611	290	1993	2	49	1993-01-31	1993-03-01	30	1	1993-01-31	1993-03-01	30	NA	NA	NA	NA	NA	NA	NA	1	0	1	1	3	1491
1620	SEN	LOU	TGA	NA	OVI	ABGA	EWO	SNLOOV03953	W/P	F	NA	SNLOOV01168	1	476	1	1	1	1989-01-03	241	1989	1	NA	NA	114612	291	1993	3	50	1993-03-02	1993-04-01	31	1	1993-03-02	1993-04-01	31	NA	NA	NA	NA	NA	NA	NA	0	0	NA	NA	NA	NA
1621	SEN	LOU	TGA	NA	OVI	ABGA	EWO	SNLOOV03953	W/P	F	NA	SNLOOV01168	1	476	1	1	1	1989-01-03	241	1989	1	NA	NA	114613	292	1993	4	51	1993-04-02	1993-05-01	30	1	1993-04-02	1993-05-01	30	NA	NA	NA	NA	NA	NA	NA	0	0	NA	NA	NA	NA
1622	SEN	LOU	TGA	NA	OVI	ABGA	EWO	SNLOOV03953	W/P	F	NA	SNLOOV01168	1	476	1	1	1	1989-01-03	241	1989	1	NA	NA	114614	293	1993	5	52	1993-05-02	1993-06-01	31	1	1993-05-02	1993-06-01	31	NA	NA	NA	NA	NA	NA	NA	0	0	NA	NA	NA	NA
1623	SEN	LOU	TGA	NA	OVI	ABGA	EWO	SNLOOV03953	W/P	F	NA	SNLOOV01168	1	476	1	1	1	1989-01-03	241	1989	1	NA	NA	114615	294	1993	6	53	1993-06-02	1993-07-01	30	1	1993-06-02	1993-07-01	30	NA	NA	NA	NA	NA	NA	NA	0	0	NA	NA	NA	NA
1624	SEN	LOU	TGA	NA	OVI	ABGA	EWO	SNLOOV11130	W/P	F	NA	SNLOOV00998	6	2232	1	1	1	1986-12-26	216	1986	12	NA	NA	238547	216	1986	12	0	1986-12-01	1986-12-31	31	1	1986-12-26	1986-12-31	6	0	BIR	NA	NA	NA	NA	NA	0	0	NA	NA	NA	NA
1625	SEN	LOU	TGA	NA	OVI	ABGA	EWO	SNLOOV01485	W/P	F	NA	SNLOOV06289	6	1847	1	1	1	1985-01-04	193	1985	1	NA	NA	23493	241	1989	1	48	1989-01-01	1989-01-30	30	1	1989-01-01	1989-01-30	30	NA	NA	NA	NA	NA	NA	NA	0	0	NA	NA	NA	NA
1626	SEN	LOU	TGA	NA	OVI	ABGA	EWO	SNLOOV01485	W/P	F	NA	SNLOOV06289	6	1847	1	1	1	1985-01-04	193	1985	1	NA	NA	23494	242	1989	2	49	1989-01-31	1989-03-01	30	1	1989-01-31	1989-03-01	30	NA	NA	NA	NA	NA	NA	NA	0	0	NA	NA	NA	NA
1627	SEN	LOU	TGA	NA	OVI	ABGA	EWO	SNLOOV03953	W/P	F	NA	SNLOOV01168	1	476	1	1	1	1989-01-03	241	1989	1	NA	NA	114620	299	1993	11	58	1993-11-01	1993-11-30	30	1	1993-11-01	1993-11-30	30	NA	NA	NA	NA	NA	NA	NA	0	1	0	0	4	1769
1628	SEN	LOU	TGA	NA	OVI	ABGA	EWO	SNLOOV03953	W/P	F	NA	SNLOOV01168	1	476	1	1	1	1989-01-03	241	1989	1	NA	NA	114621	300	1993	12	59	1993-12-01	1993-12-31	31	1	1993-12-01	1993-12-31	31	NA	NA	NA	NA	NA	NA	NA	0	0	NA	NA	NA	NA
1629	SEN	LOU	TGA	NA	OVI	ABGA	EWO	SNLOOV03953	W/P	F	NA	SNLOOV01168	1	476	1	1	1	1989-01-03	241	1989	1	NA	NA	114622	301	1994	1	60	1994-01-01	1994-01-30	30	1	1994-01-01	1994-01-30	30	NA	NA	NA	NA	NA	NA	NA	0	0	NA	NA	NA	NA
1630	SEN	LOU	TGA	NA	OVI	ABGA	EWO	SNLOOV03953	W/P	F	NA	SNLOOV01168	1	476	1	1	1	1989-01-03	241	1989	1	NA	NA	114623	302	1994	2	61	1994-01-31	1994-03-01	30	1	1994-01-31	1994-03-01	30	NA	NA	NA	NA	NA	NA	NA	0	0	NA	NA	NA	NA
1631	SEN	LOU	TGA	NA	OVI	ABGA	EWO	SNLOOV11532	W/P	F	NA	SNLOOV01486	2	713	1	1	1	1987-01-08	217	1987	1	NA	NA	244992	230	1988	2	13	1988-01-31	1988-03-01	31	1	1988-01-31	1988-03-01	31	NA	NA	NA	NA	NA	NA	NA	0	0	NA	NA	NA	NA
1632	SEN	LOU	TGA	NA	OVI	ABGA	EWO	SNLOOV11532	W/P	F	NA	SNLOOV01486	2	713	1	1	1	1987-01-08	217	1987	1	NA	NA	244993	231	1988	3	14	1988-03-02	1988-03-31	30	1	1988-03-02	1988-03-31	30	NA	NA	NA	NA	NA	NA	NA	0	0	NA	NA	NA	NA
1633	SEN	LOU	TGA	NA	OVI	ABGA	EWO	SNLOOV11532	W/P	F	NA	SNLOOV01486	2	713	1	1	1	1987-01-08	217	1987	1	NA	NA	244994	232	1988	4	15	1988-04-01	1988-05-01	31	1	1988-04-01	1988-05-01	31	NA	NA	NA	NA	NA	NA	NA	0	0	NA	NA	NA	NA
1634	SEN	LOU	TGA	NA	OVI	ABGA	EWO	SNLOOV11532	W/P	F	NA	SNLOOV01486	2	713	1	1	1	1987-01-08	217	1987	1	NA	NA	244995	233	1988	5	16	1988-05-02	1988-05-31	30	1	1988-05-02	1988-05-31	30	NA	NA	NA	NA	NA	NA	NA	0	0	NA	NA	NA	NA
1635	SEN	LOU	TGA	NA	OVI	ABGA	EWO	SNLOOV11532	W/P	F	NA	SNLOOV01486	2	713	1	1	1	1987-01-08	217	1987	1	NA	NA	244997	235	1988	7	18	1988-07-02	1988-07-31	30	1	1988-07-02	1988-07-16	15	NA	NA	555	SAL	NA	NA	NA	0	0	NA	NA	NA	NA
1636	SEN	LOU	TGA	NA	OVI	ABGA	EWO	SNLOOV01485	W/P	F	NA	SNLOOV06289	6	1847	1	1	1	1985-01-04	193	1985	1	NA	NA	23501	249	1989	9	56	1989-09-01	1989-09-30	30	1	1989-09-01	1989-09-30	30	NA	NA	NA	NA	NA	NA	NA	0	0	NA	NA	NA	NA
1637	SEN	LOU	TGA	NA	OVI	ABGA	EWO	SNLOOV01485	W/P	F	NA	SNLOOV06289	6	1847	1	1	1	1985-01-04	193	1985	1	NA	NA	23502	250	1989	10	57	1989-10-01	1989-10-31	31	1	1989-10-01	1989-10-31	31	NA	NA	NA	NA	NA	NA	NA	0	0	NA	NA	NA	NA
1638	SEN	LOU	TGA	NA	OVI	ABGA	EWO	SNLOOV01485	W/P	F	NA	SNLOOV06289	6	1847	1	1	1	1985-01-04	193	1985	1	NA	NA	23503	251	1989	11	58	1989-11-01	1989-11-30	30	1	1989-11-01	1989-11-30	30	NA	NA	NA	NA	NA	NA	NA	0	0	NA	NA	NA	NA
1639	SEN	LOU	TGA	NA	OVI	ABGA	EWO	SNLOOV01485	W/P	F	NA	SNLOOV06289	6	1847	1	1	1	1985-01-04	193	1985	1	NA	NA	23504	252	1989	12	59	1989-12-01	1989-12-31	31	1	1989-12-01	1989-12-31	31	NA	NA	NA	NA	NA	NA	NA	0	0	NA	NA	NA	NA
1640	SEN	LOU	TGA	NA	OVI	ABGA	EWO	SNLOOV01485	W/P	F	NA	SNLOOV06289	6	1847	1	1	1	1985-01-04	193	1985	1	NA	NA	23505	253	1990	1	60	1990-01-01	1990-01-30	30	1	1990-01-01	1990-01-30	30	NA	NA	NA	NA	NA	NA	NA	1	0	1	1	5	1824
1641	SEN	LOU	TGA	NA	OVI	ABGA	EWO	SNLOOV17922	W/P	F	NA	SNLOOV14211	3	1252	1	1	1	1992-01-19	277	1992	1	NA	NA	335640	280	1992	4	3	1992-04-01	1992-05-01	31	1	1992-04-01	1992-05-01	31	NA	NA	NA	NA	NA	NA	NA	0	0	NA	NA	NA	NA
1642	SEN	LOU	TGA	NA	OVI	ABGA	EWO	SNLOOV17922	W/P	F	NA	SNLOOV14211	3	1252	1	1	1	1992-01-19	277	1992	1	NA	NA	335641	281	1992	5	4	1992-05-02	1992-05-31	30	1	1992-05-02	1992-05-31	30	NA	NA	NA	NA	NA	NA	NA	0	0	NA	NA	NA	NA
1643	SEN	LOU	TGA	NA	OVI	ABGA	EWO	SNLOOV02436	W/P	F	NA	SNLOOV01485	2	716	1	1	1	1986-12-21	216	1986	12	NA	NA	61172	285	1992	9	69	1992-09-01	1992-09-30	30	1	1992-09-01	1992-09-30	30	NA	NA	NA	NA	NA	NA	NA	0	0	NA	NA	NA	NA
1644	SEN	LOU	TGA	NA	OVI	ABGA	EWO	SNLOOV17922	W/P	F	NA	SNLOOV14211	3	1252	1	1	1	1992-01-19	277	1992	1	NA	NA	335642	282	1992	6	5	1992-06-01	1992-07-01	31	1	1992-06-01	1992-07-01	31	NA	NA	NA	NA	NA	NA	NA	0	0	NA	NA	NA	NA
1645	SEN	LOU	TGA	NA	OVI	ABGA	EWO	SNLOOV16445	W/P	M	NA	SNLOOV03954	8	2591	1	1	1	1992-01-19	277	1992	1	NA	NA	316934	277	1992	1	0	1992-01-01	1992-01-30	30	1	1992-01-19	1992-01-30	12	0	BIR	NA	NA	NA	NA	NA	0	0	NA	NA	NA	NA
1646	SEN	LOU	TGA	NA	OVI	ABGA	EWO	SNLOOV16445	W/P	M	NA	SNLOOV03954	8	2591	1	1	1	1992-01-19	277	1992	1	NA	NA	316935	278	1992	2	1	1992-01-31	1992-03-01	31	1	1992-01-31	1992-03-01	31	NA	NA	NA	NA	NA	NA	NA	0	0	NA	NA	NA	NA
1647	SEN	LOU	TGA	NA	OVI	ABGA	EWO	SNLOOV01485	W/P	F	NA	SNLOOV06289	6	1847	1	1	1	1985-01-04	193	1985	1	NA	NA	23516	264	1990	12	71	1990-12-01	1990-12-31	31	1	1990-12-01	1990-12-31	31	NA	NA	NA	NA	NA	NA	NA	0	0	NA	NA	NA	NA
1648	SEN	LOU	TGA	NA	OVI	ABGA	EWO	SNLOOV01485	W/P	F	NA	SNLOOV06289	6	1847	1	1	1	1985-01-04	193	1985	1	NA	NA	23517	265	1991	1	72	1991-01-01	1991-01-30	30	1	1991-01-01	1991-01-30	30	NA	NA	NA	NA	NA	NA	NA	0	0	NA	NA	NA	NA
1649	SEN	LOU	TGA	NA	OVI	ABGA	EWO	SNLOOV01485	W/P	F	NA	SNLOOV06289	6	1847	1	1	1	1985-01-04	193	1985	1	NA	NA	23518	266	1991	2	73	1991-01-31	1991-03-01	30	1	1991-01-31	1991-03-01	30	NA	NA	NA	NA	NA	NA	NA	0	0	NA	NA	NA	NA
1650	SEN	LOU	TGA	NA	OVI	ABGA	EWO	SNLOOV01485	W/P	F	NA	SNLOOV06289	6	1847	1	1	1	1985-01-04	193	1985	1	NA	NA	23519	267	1991	3	74	1991-03-02	1991-04-01	31	1	1991-03-02	1991-04-01	31	NA	NA	NA	NA	NA	NA	NA	0	0	NA	NA	NA	NA
1651	SEN	LOU	TGA	NA	OVI	ABGA	EWO	SNLOOV01485	W/P	F	NA	SNLOOV06289	6	1847	1	1	1	1985-01-04	193	1985	1	NA	NA	23520	268	1991	4	75	1991-04-02	1991-05-01	30	1	1991-04-02	1991-05-01	30	NA	NA	NA	NA	NA	NA	NA	0	0	NA	NA	NA	NA
1652	SEN	LOU	TGA	NA	OVI	ABGA	EWO	SNLOOV01485	W/P	F	NA	SNLOOV06289	6	1847	1	1	1	1985-01-04	193	1985	1	NA	NA	23521	269	1991	5	76	1991-05-02	1991-06-01	31	1	1991-05-02	1991-06-01	31	NA	NA	NA	NA	NA	NA	NA	0	0	NA	NA	NA	NA
1653	SEN	LOU	TGA	NA	OVI	ABGA	EWO	SNLOOV16445	W/P	M	NA	SNLOOV03954	8	2591	1	1	1	1992-01-19	277	1992	1	NA	NA	316940	283	1992	7	6	1992-07-02	1992-07-31	30	1	1992-07-02	1992-07-31	30	NA	NA	NA	NA	NA	NA	NA	0	0	NA	NA	NA	NA
1654	SEN	LOU	TGA	NA	OVI	ABGA	EWO	SNLOOV01485	W/P	F	NA	SNLOOV06289	6	1847	1	1	1	1985-01-04	193	1985	1	NA	NA	23523	271	1991	7	78	1991-07-02	1991-07-31	30	1	1991-07-02	1991-07-31	30	NA	NA	NA	NA	NA	NA	NA	0	0	NA	NA	NA	NA
1655	SEN	LOU	TGA	NA	OVI	ABGA	EWO	SNLOOV01485	W/P	F	NA	SNLOOV06289	6	1847	1	1	1	1985-01-04	193	1985	1	NA	NA	23524	272	1991	8	79	1991-08-01	1991-08-31	31	1	1991-08-01	1991-08-31	31	NA	NA	NA	NA	NA	NA	NA	0	0	NA	NA	NA	NA
1656	SEN	LOU	TGA	NA	OVI	ABGA	EWO	SNLOOV01485	W/P	F	NA	SNLOOV06289	6	1847	1	1	1	1985-01-04	193	1985	1	NA	NA	23525	273	1991	9	80	1991-09-01	1991-09-30	30	1	1991-09-01	1991-09-30	30	NA	NA	NA	NA	NA	NA	NA	0	0	NA	NA	NA	NA
1657	SEN	LOU	TGA	NA	OVI	ABGA	EWO	SNLOOV01485	W/P	F	NA	SNLOOV06289	6	1847	1	1	1	1985-01-04	193	1985	1	NA	NA	23526	274	1991	10	81	1991-10-01	1991-10-31	31	1	1991-10-01	1991-10-10	10	NA	NA	2470	DEA	DIS	D80	NA	0	0	NA	NA	NA	NA
1658	SEN	LOU	TGA	NA	OVI	ABGA	EWO	SNLOOV16446	W/P	F	NA	SNLOOV01356	11	3732	1	1	1	1991-01-03	265	1991	1	NA	NA	316945	266	1991	2	1	1991-01-31	1991-03-01	30	1	1991-01-31	1991-03-01	30	NA	NA	NA	NA	NA	NA	NA	0	0	NA	NA	NA	NA
1659	SEN	LOU	TGA	NA	OVI	ABGA	EWO	SNLOOV16446	W/P	F	NA	SNLOOV01356	11	3732	1	1	1	1991-01-03	265	1991	1	NA	NA	316946	267	1991	3	2	1991-03-02	1991-04-01	31	1	1991-03-02	1991-04-01	31	NA	NA	NA	NA	NA	NA	NA	0	0	NA	NA	NA	NA
1660	SEN	LOU	TGA	NA	OVI	ABGA	EWO	SNLOOV16446	W/P	F	NA	SNLOOV01356	11	3732	1	1	1	1991-01-03	265	1991	1	NA	NA	316947	268	1991	4	3	1991-04-02	1991-05-01	30	1	1991-04-02	1991-05-01	30	NA	NA	NA	NA	NA	NA	NA	0	0	NA	NA	NA	NA
1661	SEN	LOU	TGA	NA	OVI	ABGA	EWO	SNLOOV03954	W/P	F	NA	NA	NA	NA	NA	NA	0	1984-12-15	192	1984	12	NA	NA	114653	225	1987	9	33	1987-09-01	1987-09-30	30	0	1987-09-13	1987-09-30	18	1002	ARC	NA	NA	NA	NA	NA	0	0	NA	NA	NA	NA
1662	SEN	LOU	TGA	NA	OVI	ABGA	EWO	SNLOOV03954	W/P	F	NA	NA	NA	NA	NA	NA	0	1984-12-15	192	1984	12	NA	NA	114654	226	1987	10	34	1987-10-01	1987-10-31	31	1	1987-10-01	1987-10-31	31	NA	NA	NA	NA	NA	NA	NA	0	0	NA	NA	NA	NA
1663	SEN	LOU	TGA	NA	OVI	ABGA	EWO	SNLOOV03954	W/P	F	NA	NA	NA	NA	NA	NA	0	1984-12-15	192	1984	12	NA	NA	114655	227	1987	11	35	1987-11-01	1987-11-30	30	1	1987-11-01	1987-11-30	30	NA	NA	NA	NA	NA	NA	NA	0	0	NA	NA	NA	NA
1664	SEN	LOU	TGA	NA	OVI	ABGA	EWO	SNLOOV03954	W/P	F	NA	NA	NA	NA	NA	NA	0	1984-12-15	192	1984	12	NA	NA	114656	228	1987	12	36	1987-12-01	1987-12-31	31	1	1987-12-01	1987-12-31	31	NA	NA	NA	NA	NA	NA	NA	0	0	NA	NA	NA	NA
1665	SEN	LOU	TGA	NA	OVI	ABGA	EWO	SNLOOV01168	W/P	F	NA	SNLOOV02748	2	746	1	1	1	1987-09-15	225	1987	9	NA	NA	11870	254	1990	2	29	1990-01-31	1990-03-01	30	1	1990-01-31	1990-03-01	30	NA	NA	NA	NA	NA	NA	NA	0	0	NA	NA	NA	NA
1666	SEN	LOU	TGA	NA	OVI	ABGA	EWO	SNLOOV03954	W/P	F	NA	NA	NA	NA	NA	NA	0	1984-12-15	192	1984	12	NA	NA	114658	230	1988	2	38	1988-01-31	1988-03-01	31	1	1988-01-31	1988-03-01	31	NA	NA	NA	NA	NA	NA	NA	0	0	NA	NA	NA	NA
1667	SEN	LOU	TGA	NA	OVI	ABGA	EWO	SNLOOV01168	W/P	F	NA	SNLOOV02748	2	746	1	1	1	1987-09-15	225	1987	9	NA	NA	11872	256	1990	4	31	1990-04-02	1990-05-01	30	1	1990-04-02	1990-05-01	30	NA	NA	NA	NA	NA	NA	NA	0	0	NA	NA	NA	NA
1668	SEN	LOU	TGA	NA	OVI	ABGA	EWO	SNLOOV02375	W/P	F	NA	SNLOOV02865	1	518	1	1	1	1984-04-16	184	1984	4	NA	NA	59259	264	1990	12	80	1990-12-01	1990-12-31	31	1	1990-12-01	1990-12-31	31	NA	NA	NA	NA	NA	NA	NA	0	0	NA	NA	NA	NA
1669	SEN	LOU	TGA	NA	OVI	ABGA	EWO	SNLOOV02375	W/P	F	NA	SNLOOV02865	1	518	1	1	1	1984-04-16	184	1984	4	NA	NA	59260	265	1991	1	81	1991-01-01	1991-01-30	30	1	1991-01-01	1991-01-30	30	NA	NA	NA	NA	NA	NA	NA	1	0	1	1	7	2452
1670	SEN	LOU	TGA	NA	OVI	ABGA	EWO	SNLOOV02375	W/P	F	NA	SNLOOV02865	1	518	1	1	1	1984-04-16	184	1984	4	NA	NA	59261	266	1991	2	82	1991-01-31	1991-03-01	30	1	1991-01-31	1991-03-01	30	NA	NA	NA	NA	NA	NA	NA	0	0	NA	NA	NA	NA
1671	SEN	LOU	TGA	NA	OVI	ABGA	EWO	SNLOOV02375	W/P	F	NA	SNLOOV02865	1	518	1	1	1	1984-04-16	184	1984	4	NA	NA	59262	267	1991	3	83	1991-03-02	1991-04-01	31	1	1991-03-02	1991-04-01	31	NA	NA	NA	NA	NA	NA	NA	0	0	NA	NA	NA	NA
1672	SEN	LOU	TGA	NA	OVI	ABGA	EWO	SNLOOV02375	W/P	F	NA	SNLOOV02865	1	518	1	1	1	1984-04-16	184	1984	4	NA	NA	59263	268	1991	4	84	1991-04-02	1991-05-01	30	1	1991-04-02	1991-05-01	30	NA	NA	NA	NA	NA	NA	NA	0	0	NA	NA	NA	NA
1673	SEN	LOU	TGA	NA	OVI	ABGA	EWO	SNLOOV02375	W/P	F	NA	SNLOOV02865	1	518	1	1	1	1984-04-16	184	1984	4	NA	NA	59264	269	1991	5	85	1991-05-02	1991-06-01	31	1	1991-05-02	1991-06-01	31	NA	NA	NA	NA	NA	NA	NA	0	0	NA	NA	NA	NA
1674	SEN	LOU	TGA	NA	OVI	ABGA	EWO	SNLOOV02375	W/P	F	NA	SNLOOV02865	1	518	1	1	1	1984-04-16	184	1984	4	NA	NA	59265	270	1991	6	86	1991-06-02	1991-07-01	30	1	1991-06-02	1991-07-01	30	NA	NA	NA	NA	NA	NA	NA	0	0	NA	NA	NA	NA
1675	SEN	LOU	TGA	NA	OVI	ABGA	EWO	SNLOOV02375	W/P	F	NA	SNLOOV02865	1	518	1	1	1	1984-04-16	184	1984	4	NA	NA	59266	271	1991	7	87	1991-07-02	1991-07-31	30	1	1991-07-02	1991-07-31	30	NA	NA	NA	NA	NA	NA	NA	0	0	NA	NA	NA	NA
1676	SEN	LOU	TGA	NA	OVI	ABGA	EWO	SNLOOV02375	W/P	F	NA	SNLOOV02865	1	518	1	1	1	1984-04-16	184	1984	4	NA	NA	59267	272	1991	8	88	1991-08-01	1991-08-31	31	1	1991-08-01	1991-08-31	31	NA	NA	NA	NA	NA	NA	NA	0	0	NA	NA	NA	NA
1677	SEN	LOU	TGA	NA	OVI	ABGA	EWO	SNLOOV02375	W/P	F	NA	SNLOOV02865	1	518	1	1	1	1984-04-16	184	1984	4	NA	NA	59268	273	1991	9	89	1991-09-01	1991-09-30	30	1	1991-09-01	1991-09-30	30	NA	NA	NA	NA	NA	NA	NA	0	0	NA	NA	NA	NA
1678	SEN	LOU	TGA	NA	OVI	ABGA	EWO	SNLOOV02375	W/P	F	NA	SNLOOV02865	1	518	1	1	1	1984-04-16	184	1984	4	NA	NA	59269	274	1991	10	90	1991-10-01	1991-10-31	31	1	1991-10-01	1991-10-31	31	NA	NA	NA	NA	NA	NA	NA	0	0	NA	NA	NA	NA
1679	SEN	LOU	TGA	NA	OVI	ABGA	EWO	SNLOOV02375	W/P	F	NA	SNLOOV02865	1	518	1	1	1	1984-04-16	184	1984	4	NA	NA	59270	275	1991	11	91	1991-11-01	1991-11-30	30	1	1991-11-01	1991-11-30	30	NA	NA	NA	NA	NA	NA	NA	0	0	NA	NA	NA	NA
1680	SEN	LOU	TGA	NA	OVI	ABGA	EWO	SNLOOV02375	W/P	F	NA	SNLOOV02865	1	518	1	1	1	1984-04-16	184	1984	4	NA	NA	59271	276	1991	12	92	1991-12-01	1991-12-31	31	1	1991-12-01	1991-12-31	31	NA	NA	NA	NA	NA	NA	NA	0	0	NA	NA	NA	NA
1681	SEN	LOU	TGA	NA	OVI	ABGA	EWO	SNLOOV02375	W/P	F	NA	SNLOOV02865	1	518	1	1	1	1984-04-16	184	1984	4	NA	NA	59272	277	1992	1	93	1992-01-01	1992-01-30	30	1	1992-01-01	1992-01-30	30	NA	NA	NA	NA	NA	NA	NA	0	0	NA	NA	NA	NA
1682	SEN	LOU	TGA	NA	OVI	ABGA	EWO	SNLOOV01486	W/P	F	NA	SNLOOV01646	2	1106	1	1	1	1985-01-25	193	1985	1	NA	NA	23551	216	1986	12	23	1986-12-01	1986-12-31	31	1	1986-12-01	1986-12-31	31	NA	NA	NA	NA	NA	NA	NA	0	0	NA	NA	NA	NA
1683	SEN	LOU	TGA	NA	OVI	ABGA	EWO	SNLOOV01486	W/P	F	NA	SNLOOV01646	2	1106	1	1	1	1985-01-25	193	1985	1	NA	NA	23552	217	1987	1	24	1987-01-01	1987-01-30	30	1	1987-01-01	1987-01-30	30	NA	NA	NA	NA	NA	NA	NA	1	0	1	1	2	713
1684	SEN	LOU	TGA	NA	OVI	ABGA	EWO	SNLOOV01486	W/P	F	NA	SNLOOV01646	2	1106	1	1	1	1985-01-25	193	1985	1	NA	NA	23553	218	1987	2	25	1987-01-31	1987-03-01	30	1	1987-01-31	1987-03-01	30	NA	NA	NA	NA	NA	NA	NA	0	0	NA	NA	NA	NA
1685	SEN	LOU	TGA	NA	OVI	ABGA	EWO	SNLOOV01486	W/P	F	NA	SNLOOV01646	2	1106	1	1	1	1985-01-25	193	1985	1	NA	NA	23554	219	1987	3	26	1987-03-02	1987-04-01	31	1	1987-03-02	1987-04-01	31	NA	NA	NA	NA	NA	NA	NA	0	0	NA	NA	NA	NA
1686	SEN	LOU	TGA	NA	OVI	ABGA	EWO	SNLOOV01486	W/P	F	NA	SNLOOV01646	2	1106	1	1	1	1985-01-25	193	1985	1	NA	NA	23555	220	1987	4	27	1987-04-02	1987-05-01	30	1	1987-04-02	1987-05-01	30	NA	NA	NA	NA	NA	NA	NA	0	0	NA	NA	NA	NA
1687	SEN	LOU	TGA	NA	OVI	ABGA	EWO	SNLOOV01486	W/P	F	NA	SNLOOV01646	2	1106	1	1	1	1985-01-25	193	1985	1	NA	NA	23556	221	1987	5	28	1987-05-02	1987-06-01	31	1	1987-05-02	1987-06-01	31	NA	NA	NA	NA	NA	NA	NA	0	0	NA	NA	NA	NA
1688	SEN	LOU	TGA	NA	OVI	ABGA	EWO	SNLOOV01486	W/P	F	NA	SNLOOV01646	2	1106	1	1	1	1985-01-25	193	1985	1	NA	NA	23557	222	1987	6	29	1987-06-02	1987-07-01	30	1	1987-06-02	1987-07-01	30	NA	NA	NA	NA	NA	NA	NA	0	0	NA	NA	NA	NA
1689	SEN	LOU	TGA	NA	OVI	ABGA	EWO	SNLOOV19173	W/P	M	NA	SNLOOV03953	5	1951	1	1	1	1994-05-08	305	1994	5	NA	NA	348689	307	1994	7	2	1994-07-02	1994-07-31	30	1	1994-07-02	1994-07-31	30	NA	NA	NA	NA	NA	NA	NA	0	0	NA	NA	NA	NA
1690	SEN	LOU	TGA	NA	OVI	ABGA	EWO	SNLOOV19173	W/P	M	NA	SNLOOV03953	5	1951	1	1	1	1994-05-08	305	1994	5	NA	NA	348690	308	1994	8	3	1994-08-01	1994-08-31	31	1	1994-08-01	1994-08-31	31	NA	NA	NA	NA	NA	NA	NA	0	0	NA	NA	NA	NA
1691	SEN	LOU	TGA	NA	OVI	ABGA	EWO	SNLOOV19173	W/P	M	NA	SNLOOV03953	5	1951	1	1	1	1994-05-08	305	1994	5	NA	NA	348691	309	1994	9	4	1994-09-01	1994-09-30	30	1	1994-09-01	1994-09-30	30	NA	NA	NA	NA	NA	NA	NA	0	0	NA	NA	NA	NA
1692	SEN	LOU	TGA	NA	OVI	ABGA	EWO	SNLOOV19173	W/P	M	NA	SNLOOV03953	5	1951	1	1	1	1994-05-08	305	1994	5	NA	NA	348692	310	1994	10	5	1994-10-01	1994-10-31	31	1	1994-10-01	1994-10-31	31	NA	NA	NA	NA	NA	NA	NA	0	0	NA	NA	NA	NA
1693	SEN	LOU	TGA	NA	OVI	ABGA	EWO	SNLOOV19173	W/P	M	NA	SNLOOV03953	5	1951	1	1	1	1994-05-08	305	1994	5	NA	NA	348693	311	1994	11	6	1994-11-01	1994-11-30	30	1	1994-11-01	1994-11-19	19	NA	NA	195	GIF	NA	NA	NA	0	0	NA	NA	NA	NA
1694	SEN	LOU	TGA	NA	OVI	ABGA	EWO	SNLOOV19174	W/P	M	NA	SNLOOV02311	3	1133	1	1	1	1993-01-29	289	1993	1	NA	NA	348694	289	1993	1	0	1993-01-01	1993-01-30	30	1	1993-01-29	1993-01-30	2	0	BIR	NA	NA	NA	NA	NA	0	0	NA	NA	NA	NA
1695	SEN	LOU	TGA	NA	OVI	ABGA	EWO	SNLOOV19174	W/P	M	NA	SNLOOV02311	3	1133	1	1	1	1993-01-29	289	1993	1	NA	NA	348695	290	1993	2	1	1993-01-31	1993-03-01	30	1	1993-01-31	1993-03-01	30	NA	NA	NA	NA	NA	NA	NA	0	0	NA	NA	NA	NA
1696	SEN	LOU	TGA	NA	OVI	ABGA	EWO	SNLOOV19174	W/P	M	NA	SNLOOV02311	3	1133	1	1	1	1993-01-29	289	1993	1	NA	NA	348696	291	1993	3	2	1993-03-02	1993-04-01	31	1	1993-03-02	1993-04-01	31	NA	NA	NA	NA	NA	NA	NA	0	0	NA	NA	NA	NA
1697	SEN	LOU	TGA	NA	OVI	ABGA	EWO	SNLOOV01486	W/P	F	NA	SNLOOV01646	2	1106	1	1	1	1985-01-25	193	1985	1	NA	NA	23566	231	1988	3	38	1988-03-02	1988-03-31	30	1	1988-03-02	1988-03-31	30	NA	NA	NA	NA	NA	NA	NA	0	0	NA	NA	NA	NA
1698	SEN	LOU	TGA	NA	OVI	ABGA	EWO	SNLOOV01486	W/P	F	NA	SNLOOV01646	2	1106	1	1	1	1985-01-25	193	1985	1	NA	NA	23567	232	1988	4	39	1988-04-01	1988-05-01	31	1	1988-04-01	1988-05-01	31	NA	NA	NA	NA	NA	NA	NA	0	0	NA	NA	NA	NA
1699	SEN	LOU	TGA	NA	OVI	ABGA	EWO	SNLOOV01486	W/P	F	NA	SNLOOV01646	2	1106	1	1	1	1985-01-25	193	1985	1	NA	NA	23568	233	1988	5	40	1988-05-02	1988-05-31	30	1	1988-05-02	1988-05-31	30	NA	NA	NA	NA	NA	NA	NA	0	0	NA	NA	NA	NA
1700	SEN	LOU	TGA	NA	OVI	ABGA	EWO	SNLOOV01486	W/P	F	NA	SNLOOV01646	2	1106	1	1	1	1985-01-25	193	1985	1	NA	NA	23569	234	1988	6	41	1988-06-01	1988-07-01	31	1	1988-06-01	1988-07-01	31	NA	NA	NA	NA	NA	NA	NA	0	0	NA	NA	NA	NA
1701	SEN	LOU	TGA	NA	OVI	ABGA	EWO	SNLOOV01486	W/P	F	NA	SNLOOV01646	2	1106	1	1	1	1985-01-25	193	1985	1	NA	NA	23570	235	1988	7	42	1988-07-02	1988-07-31	30	1	1988-07-02	1988-07-31	30	NA	NA	NA	NA	NA	NA	NA	0	0	NA	NA	NA	NA
1702	SEN	LOU	TGA	NA	OVI	ABGA	EWO	SNLOOV19174	W/P	M	NA	SNLOOV02311	3	1133	1	1	1	1993-01-29	289	1993	1	NA	NA	348702	297	1993	9	8	1993-09-01	1993-09-30	30	1	1993-09-01	1993-09-30	30	NA	NA	NA	NA	NA	NA	NA	0	0	NA	NA	NA	NA
1703	SEN	LOU	TGA	NA	OVI	ABGA	EWO	SNLOOV03954	W/P	F	NA	NA	NA	NA	NA	NA	0	1984-12-15	192	1984	12	NA	NA	114694	266	1991	2	74	1991-01-31	1991-03-01	30	1	1991-01-31	1991-03-01	30	NA	NA	NA	NA	NA	NA	NA	0	0	NA	NA	NA	NA
1704	SEN	LOU	TGA	NA	OVI	ABGA	EWO	SNLOOV03076	W/P	M	NA	SNLOOV02621	1	409	1	1	1	1992-02-15	278	1992	2	NA	NA	82617	290	1993	2	12	1993-01-31	1993-03-01	30	0	1993-02-21	1993-03-01	9	372	CBC	NA	NA	NA	NA	NA	0	0	NA	NA	NA	NA
1705	SEN	LOU	TGA	NA	OVI	ABGA	EWO	SNLOOV03076	W/P	M	NA	SNLOOV02621	1	409	1	1	1	1992-02-15	278	1992	2	NA	NA	82618	291	1993	3	13	1993-03-02	1993-04-01	31	1	1993-03-02	1993-03-17	16	NA	NA	396	SAL	NA	NA	NA	0	0	NA	NA	NA	NA
1706	SEN	LOU	TGA	NA	OVI	ABGA	EWO	SNLOOV03954	W/P	F	NA	NA	NA	NA	NA	NA	0	1984-12-15	192	1984	12	NA	NA	114697	269	1991	5	77	1991-05-02	1991-06-01	31	1	1991-05-02	1991-06-01	31	NA	NA	NA	NA	NA	NA	NA	0	0	NA	NA	NA	NA
1707	SEN	LOU	TGA	NA	OVI	ABGA	EWO	SNLOOV03954	W/P	F	NA	NA	NA	NA	NA	NA	0	1984-12-15	192	1984	12	NA	NA	114698	270	1991	6	78	1991-06-02	1991-07-01	30	1	1991-06-02	1991-07-01	30	NA	NA	NA	NA	NA	NA	NA	0	0	NA	NA	NA	NA
1708	SEN	LOU	TGA	NA	OVI	ABGA	EWO	SNLOOV03954	W/P	F	NA	NA	NA	NA	NA	NA	0	1984-12-15	192	1984	12	NA	NA	114699	271	1991	7	79	1991-07-02	1991-07-31	30	1	1991-07-02	1991-07-31	30	NA	NA	NA	NA	NA	NA	NA	0	0	NA	NA	NA	NA
1709	SEN	LOU	TGA	NA	OVI	ABGA	EWO	SNLOOV03954	W/P	F	NA	NA	NA	NA	NA	NA	0	1984-12-15	192	1984	12	NA	NA	114700	272	1991	8	80	1991-08-01	1991-08-31	31	1	1991-08-01	1991-08-31	31	NA	NA	NA	NA	NA	NA	NA	0	0	NA	NA	NA	NA
1710	SEN	LOU	TGA	NA	OVI	ABGA	EWO	SNLOOV03954	W/P	F	NA	NA	NA	NA	NA	NA	0	1984-12-15	192	1984	12	NA	NA	114701	273	1991	9	81	1991-09-01	1991-09-30	30	1	1991-09-01	1991-09-30	30	NA	NA	NA	NA	NA	NA	NA	0	0	NA	NA	NA	NA
1711	SEN	LOU	TGA	NA	OVI	ABGA	EWO	SNLOOV03954	W/P	F	NA	NA	NA	NA	NA	NA	0	1984-12-15	192	1984	12	NA	NA	114702	274	1991	10	82	1991-10-01	1991-10-31	31	1	1991-10-01	1991-10-31	31	NA	NA	NA	NA	NA	NA	NA	0	0	NA	NA	NA	NA
1712	SEN	LOU	TGA	NA	OVI	ABGA	EWO	SNLOOV03954	W/P	F	NA	NA	NA	NA	NA	NA	0	1984-12-15	192	1984	12	NA	NA	114703	275	1991	11	83	1991-11-01	1991-11-30	30	1	1991-11-01	1991-11-30	30	NA	NA	NA	NA	NA	NA	NA	0	0	NA	NA	NA	NA
1713	SEN	LOU	TGA	NA	OVI	ABGA	EWO	SNLOOV19175	W/P	F	NA	SNLOOV12556	5	1835	1	1	1	1993-02-03	290	1993	2	NA	NA	348713	293	1993	5	3	1993-05-02	1993-06-01	31	1	1993-05-02	1993-06-01	31	NA	NA	NA	NA	NA	NA	NA	0	0	NA	NA	NA	NA
1714	SEN	LOU	TGA	NA	OVI	ABGA	EWO	SNLOOV19175	W/P	F	NA	SNLOOV12556	5	1835	1	1	1	1993-02-03	290	1993	2	NA	NA	348714	294	1993	6	4	1993-06-02	1993-07-01	30	1	1993-06-02	1993-07-01	30	NA	NA	NA	NA	NA	NA	NA	0	0	NA	NA	NA	NA
1715	SEN	LOU	TGA	NA	OVI	ABGA	EWO	SNLOOV19175	W/P	F	NA	SNLOOV12556	5	1835	1	1	1	1993-02-03	290	1993	2	NA	NA	348715	295	1993	7	5	1993-07-02	1993-07-31	30	1	1993-07-02	1993-07-31	30	NA	NA	NA	NA	NA	NA	NA	0	0	NA	NA	NA	NA
1716	SEN	LOU	TGA	NA	OVI	ABGA	EWO	SNLOOV19175	W/P	F	NA	SNLOOV12556	5	1835	1	1	1	1993-02-03	290	1993	2	NA	NA	348716	296	1993	8	6	1993-08-01	1993-08-31	31	1	1993-08-01	1993-08-31	31	NA	NA	NA	NA	NA	NA	NA	0	0	NA	NA	NA	NA
1717	SEN	LOU	TGA	NA	OVI	ABGA	EWO	SNLOOV19175	W/P	F	NA	SNLOOV12556	5	1835	1	1	1	1993-02-03	290	1993	2	NA	NA	348717	297	1993	9	7	1993-09-01	1993-09-30	30	1	1993-09-01	1993-09-30	30	NA	NA	NA	NA	NA	NA	NA	0	0	NA	NA	NA	NA
1718	SEN	LOU	TGA	NA	OVI	ABGA	EWO	SNLOOV19175	W/P	F	NA	SNLOOV12556	5	1835	1	1	1	1993-02-03	290	1993	2	NA	NA	348718	298	1993	10	8	1993-10-01	1993-10-31	31	1	1993-10-01	1993-10-31	31	NA	NA	NA	NA	NA	NA	NA	0	0	NA	NA	NA	NA
1719	SEN	LOU	TGA	NA	OVI	ABGA	EWO	SNLOOV17270	W/P	F	NA	SNLOOV02436	5	1768	1	1	1	1991-10-24	274	1991	10	NA	NA	327942	274	1991	10	0	1991-10-01	1991-10-31	31	1	1991-10-24	1991-10-31	8	0	BIR	NA	NA	NA	NA	NA	0	0	NA	NA	NA	NA
1720	SEN	LOU	TGA	NA	OVI	ABGA	EWO	SNLOOV17270	W/P	F	NA	SNLOOV02436	5	1768	1	1	1	1991-10-24	274	1991	10	NA	NA	327943	275	1991	11	1	1991-11-01	1991-11-30	30	1	1991-11-01	1991-11-30	30	NA	NA	NA	NA	NA	NA	NA	0	0	NA	NA	NA	NA
1721	SEN	LOU	TGA	NA	OVI	ABGA	EWO	SNLOOV21247	W/P	M	NA	SNLOOV02621	5	1772	1	1	1	1995-11-09	323	1995	11	NA	NA	374966	325	1996	1	2	1996-01-01	1996-01-30	30	1	1996-01-01	1996-01-30	30	NA	NA	NA	NA	NA	NA	NA	0	0	NA	NA	NA	NA
1722	SEN	LOU	TGA	NA	OVI	ABGA	EWO	SNLOOV19175	W/P	F	NA	SNLOOV12556	5	1835	1	1	1	1993-02-03	290	1993	2	NA	NA	348719	299	1993	11	9	1993-11-01	1993-11-30	30	1	1993-11-01	1993-11-30	30	NA	NA	NA	NA	NA	NA	NA	0	0	NA	NA	NA	NA
1723	SEN	LOU	TGA	NA	OVI	ABGA	EWO	SNLOOV17270	W/P	F	NA	SNLOOV02436	5	1768	1	1	1	1991-10-24	274	1991	10	NA	NA	327946	278	1992	2	4	1992-01-31	1992-03-01	31	1	1992-01-31	1992-03-01	31	NA	NA	NA	NA	NA	NA	NA	0	0	NA	NA	NA	NA
1724	SEN	LOU	TGA	NA	OVI	ABGA	EWO	SNLOOV19175	W/P	F	NA	SNLOOV12556	5	1835	1	1	1	1993-02-03	290	1993	2	NA	NA	348721	301	1994	1	11	1994-01-01	1994-01-30	30	1	1994-01-01	1994-01-30	30	NA	NA	NA	NA	NA	NA	NA	0	0	NA	NA	NA	NA
1725	SEN	LOU	TGA	NA	OVI	ABGA	EWO	SNLOOV17270	W/P	F	NA	SNLOOV02436	5	1768	1	1	1	1991-10-24	274	1991	10	NA	NA	327948	280	1992	4	6	1992-04-01	1992-05-01	31	1	1992-04-01	1992-05-01	31	NA	NA	NA	NA	NA	NA	NA	0	0	NA	NA	NA	NA
1726	SEN	LOU	TGA	NA	OVI	ABGA	EWO	SNLOOV17270	W/P	F	NA	SNLOOV02436	5	1768	1	1	1	1991-10-24	274	1991	10	NA	NA	327949	281	1992	5	7	1992-05-02	1992-05-31	30	1	1992-05-02	1992-05-31	30	NA	NA	NA	NA	NA	NA	NA	0	0	NA	NA	NA	NA
1727	SEN	LOU	TGA	NA	OVI	ABGA	EWO	SNLOOV17270	W/P	F	NA	SNLOOV02436	5	1768	1	1	1	1991-10-24	274	1991	10	NA	NA	327950	282	1992	6	8	1992-06-01	1992-07-01	31	1	1992-06-01	1992-07-01	31	NA	NA	NA	NA	NA	NA	NA	0	0	NA	NA	NA	NA
1728	SEN	LOU	TGA	NA	OVI	ABGA	EWO	SNLOOV19175	W/P	F	NA	SNLOOV12556	5	1835	1	1	1	1993-02-03	290	1993	2	NA	NA	348728	308	1994	8	18	1994-08-01	1994-08-31	31	1	1994-08-01	1994-08-31	31	NA	NA	NA	NA	NA	NA	NA	0	0	NA	NA	NA	NA
1729	SEN	LOU	TGA	NA	OVI	ABGA	EWO	SNLOOV00998	W/P	F	NA	NA	NA	NA	NA	NA	0	1980-11-15	143	1980	11	NA	NA	4280	206	1986	2	63	1986-01-31	1986-03-01	30	1	1986-01-31	1986-03-01	30	NA	NA	NA	NA	NA	NA	NA	0	0	NA	NA	NA	NA
1730	SEN	LOU	TGA	NA	OVI	ABGA	EWO	SNLOOV00998	W/P	F	NA	NA	NA	NA	NA	NA	0	1980-11-15	143	1980	11	NA	NA	4281	207	1986	3	64	1986-03-02	1986-04-01	31	1	1986-03-02	1986-04-01	31	NA	NA	NA	NA	NA	NA	NA	0	0	NA	NA	NA	NA
1731	SEN	LOU	TGA	NA	OVI	ABGA	EWO	SNLOOV00998	W/P	F	NA	NA	NA	NA	NA	NA	0	1980-11-15	143	1980	11	NA	NA	4282	208	1986	4	65	1986-04-02	1986-05-01	30	1	1986-04-02	1986-05-01	30	NA	NA	NA	NA	NA	NA	NA	0	0	NA	NA	NA	NA
1732	SEN	LOU	TGA	NA	OVI	ABGA	EWO	SNLOOV01330	W/P	M	NA	SNLOOV01099	4	1353	1	1	1	1988-09-14	237	1988	9	NA	NA	17768	238	1988	10	1	1988-10-01	1988-10-31	31	1	1988-10-01	1988-10-31	31	NA	NA	NA	NA	NA	NA	NA	0	0	NA	NA	NA	NA
1733	SEN	LOU	TGA	NA	OVI	ABGA	EWO	SNLOOV13142	W/P	M	NA	SNLOOV01485	4	1361	1	1	1	1988-09-26	237	1988	9	NA	NA	268180	241	1989	1	4	1989-01-01	1989-01-30	30	1	1989-01-01	1989-01-30	30	NA	NA	NA	NA	NA	NA	NA	0	0	NA	NA	NA	NA
1734	SEN	LOU	TGA	NA	OVI	ABGA	EWO	SNLOOV13142	W/P	M	NA	SNLOOV01485	4	1361	1	1	1	1988-09-26	237	1988	9	NA	NA	268179	240	1988	12	3	1988-12-01	1988-12-31	31	1	1988-12-01	1988-12-31	31	NA	NA	NA	NA	NA	NA	NA	0	0	NA	NA	NA	NA
1735	SEN	LOU	TGA	NA	OVI	ABGA	EWO	SNLOOV03954	W/P	F	NA	NA	NA	NA	NA	NA	0	1984-12-15	192	1984	12	NA	NA	114726	296	1993	8	104	1993-08-01	1993-08-31	31	1	1993-08-01	1993-08-31	31	NA	NA	NA	NA	NA	NA	NA	0	0	NA	NA	NA	NA
1736	SEN	LOU	TGA	NA	OVI	ABGA	EWO	SNLOOV03954	W/P	F	NA	NA	NA	NA	NA	NA	0	1984-12-15	192	1984	12	NA	NA	114727	297	1993	9	105	1993-09-01	1993-09-30	30	1	1993-09-01	1993-09-30	30	NA	NA	NA	NA	NA	NA	NA	0	0	NA	NA	NA	NA
1737	SEN	LOU	TGA	NA	OVI	ABGA	EWO	SNLOOV21249	W/P	F	NA	SNLOOV16446	4	1771	1	1	1	1995-11-09	323	1995	11	NA	NA	374982	326	1996	2	3	1996-01-31	1996-03-01	31	1	1996-01-31	1996-03-01	31	NA	NA	NA	NA	NA	NA	NA	0	0	NA	NA	NA	NA
1738	SEN	LOU	TGA	NA	OVI	ABGA	EWO	SNLOOV03954	W/P	F	NA	NA	NA	NA	NA	NA	0	1984-12-15	192	1984	12	NA	NA	114729	299	1993	11	107	1993-11-01	1993-11-30	30	1	1993-11-01	1993-11-30	30	NA	NA	NA	NA	NA	NA	NA	0	0	NA	NA	NA	NA
1739	SEN	LOU	TGA	NA	OVI	ABGA	EWO	SNLOOV03954	W/P	F	NA	NA	NA	NA	NA	NA	0	1984-12-15	192	1984	12	NA	NA	114730	300	1993	12	108	1993-12-01	1993-12-31	31	1	1993-12-01	1993-12-31	31	NA	NA	NA	NA	NA	NA	NA	1	0	1	1	9	3296
1740	SEN	LOU	TGA	NA	OVI	ABGA	EWO	SNLOOV03954	W/P	F	NA	NA	NA	NA	NA	NA	0	1984-12-15	192	1984	12	NA	NA	114731	301	1994	1	109	1994-01-01	1994-01-30	30	1	1994-01-01	1994-01-30	30	NA	NA	NA	NA	NA	NA	NA	0	0	NA	NA	NA	NA
1741	SEN	LOU	TGA	NA	OVI	ABGA	EWO	SNLOOV03954	W/P	F	NA	NA	NA	NA	NA	NA	0	1984-12-15	192	1984	12	NA	NA	114732	302	1994	2	110	1994-01-31	1994-03-01	30	1	1994-01-31	1994-03-01	30	NA	NA	NA	NA	NA	NA	NA	0	0	NA	NA	NA	NA
1742	SEN	LOU	TGA	NA	OVI	ABGA	EWO	SNLOOV03954	W/P	F	NA	NA	NA	NA	NA	NA	0	1984-12-15	192	1984	12	NA	NA	114733	303	1994	3	111	1994-03-02	1994-04-01	31	1	1994-03-02	1994-04-01	31	NA	NA	NA	NA	NA	NA	NA	0	0	NA	NA	NA	NA
1743	SEN	LOU	TGA	NA	OVI	ABGA	EWO	SNLOOV03954	W/P	F	NA	NA	NA	NA	NA	NA	0	1984-12-15	192	1984	12	NA	NA	114734	304	1994	4	112	1994-04-02	1994-05-01	30	1	1994-04-02	1994-05-01	30	NA	NA	NA	NA	NA	NA	NA	0	0	NA	NA	NA	NA
1744	SEN	LOU	TGA	NA	OVI	ABGA	EWO	SNLOOV03954	W/P	F	NA	NA	NA	NA	NA	NA	0	1984-12-15	192	1984	12	NA	NA	114735	305	1994	5	113	1994-05-02	1994-06-01	31	1	1994-05-02	1994-06-01	31	NA	NA	NA	NA	NA	NA	NA	0	0	NA	NA	NA	NA
1745	SEN	LOU	TGA	NA	OVI	ABGA	EWO	SNLOOV03954	W/P	F	NA	NA	NA	NA	NA	NA	0	1984-12-15	192	1984	12	NA	NA	114736	306	1994	6	114	1994-06-02	1994-07-01	30	1	1994-06-02	1994-07-01	30	NA	NA	NA	NA	NA	NA	NA	0	0	NA	NA	NA	NA
1746	SEN	LOU	TGA	NA	OVI	ABGA	EWO	SNLOOV17272	W/P	F	NA	SNLOOV01168	4	1498	1	1	1	1991-10-22	274	1991	10	NA	NA	327969	274	1991	10	0	1991-10-01	1991-10-31	31	1	1991-10-22	1991-10-31	10	0	BIR	NA	NA	NA	NA	NA	0	0	NA	NA	NA	NA
1747	SEN	LOU	TGA	NA	OVI	ABGA	EWO	SNLOOV17272	W/P	F	NA	SNLOOV01168	4	1498	1	1	1	1991-10-22	274	1991	10	NA	NA	327970	275	1991	11	1	1991-11-01	1991-11-30	30	1	1991-11-01	1991-11-30	30	NA	NA	NA	NA	NA	NA	NA	0	0	NA	NA	NA	NA
1748	SEN	LOU	TGA	NA	OVI	ABGA	EWO	SNLOOV17272	W/P	F	NA	SNLOOV01168	4	1498	1	1	1	1991-10-22	274	1991	10	NA	NA	327971	276	1991	12	2	1991-12-01	1991-12-31	31	1	1991-12-01	1991-12-31	31	NA	NA	NA	NA	NA	NA	NA	0	0	NA	NA	NA	NA
1749	SEN	LOU	TGA	NA	OVI	ABGA	EWO	SNLOOV17272	W/P	F	NA	SNLOOV01168	4	1498	1	1	1	1991-10-22	274	1991	10	NA	NA	327972	277	1992	1	3	1992-01-01	1992-01-30	30	1	1992-01-01	1992-01-30	30	NA	NA	NA	NA	NA	NA	NA	0	0	NA	NA	NA	NA
1750	SEN	LOU	TGA	NA	OVI	ABGA	EWO	SNLOOV20697	W/P	M	NA	SNLOOV02621	4	1455	1	1	1	1994-12-27	312	1994	12	NA	NA	368799	313	1995	1	1	1995-01-01	1995-01-30	30	1	1995-01-01	1995-01-30	30	NA	NA	NA	NA	NA	NA	NA	0	0	NA	NA	NA	NA
1751	SEN	LOU	TGA	NA	OVI	ABGA	EWO	SNLOOV20697	W/P	M	NA	SNLOOV02621	4	1455	1	1	1	1994-12-27	312	1994	12	NA	NA	368800	314	1995	2	2	1995-01-31	1995-03-01	30	1	1995-01-31	1995-03-01	30	NA	NA	NA	NA	NA	NA	NA	0	0	NA	NA	NA	NA
1752	SEN	LOU	TGA	NA	OVI	ABGA	EWO	SNLOOV17322	W/P	F	NA	SNLOOV13833	2	1069	1	1	1	1991-11-01	275	1991	11	NA	NA	328582	277	1992	1	2	1992-01-01	1992-01-30	30	1	1992-01-01	1992-01-30	30	NA	NA	NA	NA	NA	NA	NA	0	0	NA	NA	NA	NA
1753	SEN	LOU	TGA	NA	OVI	ABGA	EWO	SNLOOV17322	W/P	F	NA	SNLOOV13833	2	1069	1	1	1	1991-11-01	275	1991	11	NA	NA	328583	278	1992	2	3	1992-01-31	1992-03-01	31	1	1992-01-31	1992-03-01	31	NA	NA	NA	NA	NA	NA	NA	0	0	NA	NA	NA	NA
1754	SEN	LOU	TGA	NA	OVI	ABGA	EWO	SNLOOV17322	W/P	F	NA	SNLOOV13833	2	1069	1	1	1	1991-11-01	275	1991	11	NA	NA	328584	279	1992	3	4	1992-03-02	1992-03-31	30	1	1992-03-02	1992-03-31	30	NA	NA	NA	NA	NA	NA	NA	0	0	NA	NA	NA	NA
1755	SEN	LOU	TGA	NA	OVI	ABGA	EWO	SNLOOV01485	W/P	F	NA	SNLOOV06289	6	1847	1	1	1	1985-01-04	193	1985	1	NA	NA	23499	247	1989	7	54	1989-07-02	1989-07-31	30	1	1989-07-02	1989-07-31	30	NA	NA	NA	NA	NA	NA	NA	0	0	NA	NA	NA	NA
1756	SEN	LOU	TGA	NA	OVI	ABGA	EWO	SNLOOV01485	W/P	F	NA	SNLOOV06289	6	1847	1	1	1	1985-01-04	193	1985	1	NA	NA	23500	248	1989	8	55	1989-08-01	1989-08-31	31	1	1989-08-01	1989-08-31	31	NA	NA	NA	NA	NA	NA	NA	0	0	NA	NA	NA	NA
1757	SEN	LOU	TGA	NA	OVI	ABGA	EWO	SNLOOV20697	W/P	M	NA	SNLOOV02621	4	1455	1	1	1	1994-12-27	312	1994	12	NA	NA	368807	321	1995	9	9	1995-09-01	1995-09-30	30	1	1995-09-01	1995-09-30	30	NA	NA	NA	NA	NA	NA	NA	0	0	NA	NA	NA	NA
1758	SEN	LOU	TGA	NA	OVI	ABGA	EWO	SNLOOV20697	W/P	M	NA	SNLOOV02621	4	1455	1	1	1	1994-12-27	312	1994	12	NA	NA	368806	320	1995	8	8	1995-08-01	1995-08-31	31	1	1995-08-01	1995-08-31	31	NA	NA	NA	NA	NA	NA	NA	0	0	NA	NA	NA	NA
1759	SEN	LOU	TGA	NA	OVI	ABGA	EWO	SNLOOV20697	W/P	M	NA	SNLOOV02621	4	1455	1	1	1	1994-12-27	312	1994	12	NA	NA	368809	323	1995	11	11	1995-11-01	1995-11-30	30	1	1995-11-01	1995-11-30	30	NA	NA	NA	NA	NA	NA	NA	0	0	NA	NA	NA	NA
1760	SEN	LOU	TGA	NA	OVI	ABGA	EWO	SNLOOV20697	W/P	M	NA	SNLOOV02621	4	1455	1	1	1	1994-12-27	312	1994	12	NA	NA	368810	324	1995	12	12	1995-12-01	1995-12-31	31	1	1995-12-01	1995-12-31	31	NA	NA	NA	NA	NA	NA	NA	0	0	NA	NA	NA	NA
1761	SEN	LOU	TGA	NA	OVI	ABGA	EWO	SNLOOV20697	W/P	M	NA	SNLOOV02621	4	1455	1	1	1	1994-12-27	312	1994	12	NA	NA	368811	325	1996	1	13	1996-01-01	1996-01-30	30	1	1996-01-01	1996-01-30	30	NA	NA	NA	NA	NA	NA	NA	0	0	NA	NA	NA	NA
1762	SEN	LOU	TGA	NA	OVI	ABGA	EWO	SNLOOV17922	W/P	F	NA	SNLOOV14211	3	1252	1	1	1	1992-01-19	277	1992	1	NA	NA	335639	279	1992	3	2	1992-03-02	1992-03-31	30	1	1992-03-02	1992-03-31	30	NA	NA	NA	NA	NA	NA	NA	0	0	NA	NA	NA	NA
1763	SEN	LOU	TGA	NA	OVI	ABGA	EWO	SNLOOV02436	W/P	F	NA	SNLOOV01485	2	716	1	1	1	1986-12-21	216	1986	12	NA	NA	61171	284	1992	8	68	1992-08-01	1992-08-31	31	1	1992-08-01	1992-08-31	31	NA	NA	NA	NA	NA	NA	NA	0	0	NA	NA	NA	NA
1764	SEN	LOU	TGA	NA	OVI	ABGA	EWO	SNLOOV03954	W/P	F	NA	NA	NA	NA	NA	NA	0	1984-12-15	192	1984	12	NA	NA	114750	320	1995	8	128	1995-08-01	1995-08-31	31	1	1995-08-01	1995-08-31	31	NA	NA	NA	NA	NA	NA	NA	0	0	NA	NA	NA	NA
1765	SEN	LOU	TGA	NA	OVI	ABGA	EWO	SNLOOV03954	W/P	F	NA	NA	NA	NA	NA	NA	0	1984-12-15	192	1984	12	NA	NA	114751	321	1995	9	129	1995-09-01	1995-09-30	30	1	1995-09-01	1995-09-30	30	NA	NA	NA	NA	NA	NA	NA	0	0	NA	NA	NA	NA
1766	SEN	LOU	TGA	NA	OVI	ABGA	EWO	SNLOOV17922	W/P	F	NA	SNLOOV14211	3	1252	1	1	1	1992-01-19	277	1992	1	NA	NA	335644	284	1992	8	7	1992-08-01	1992-08-31	31	1	1992-08-01	1992-08-31	31	NA	NA	NA	NA	NA	NA	NA	0	0	NA	NA	NA	NA
1767	SEN	LOU	TGA	NA	OVI	ABGA	EWO	SNLOOV17922	W/P	F	NA	SNLOOV14211	3	1252	1	1	1	1992-01-19	277	1992	1	NA	NA	335645	285	1992	9	8	1992-09-01	1992-09-30	30	1	1992-09-01	1992-09-30	30	NA	NA	NA	NA	NA	NA	NA	0	0	NA	NA	NA	NA
1768	SEN	LOU	TGA	NA	OVI	ABGA	EWO	SNLOOV17922	W/P	F	NA	SNLOOV14211	3	1252	1	1	1	1992-01-19	277	1992	1	NA	NA	335646	286	1992	10	9	1992-10-01	1992-10-31	31	1	1992-10-01	1992-10-29	29	NA	NA	284	SAL	NA	NA	NA	0	0	NA	NA	NA	NA
1769	SEN	LOU	TGA	NA	OVI	ABGA	EWO	SNLOOV03854	W/P	F	NA	SNLOOV03953	6	2170	1	1	1	1994-12-13	312	1994	12	NA	NA	112574	317	1995	5	5	1995-05-02	1995-06-01	31	1	1995-05-02	1995-06-01	31	NA	NA	NA	NA	NA	NA	NA	0	0	NA	NA	NA	NA
1770	SEN	LOU	TGA	NA	OVI	ABGA	EWO	SNLOOV03854	W/P	F	NA	SNLOOV03953	6	2170	1	1	1	1994-12-13	312	1994	12	NA	NA	112575	318	1995	6	6	1995-06-02	1995-07-01	30	1	1995-06-02	1995-07-01	30	NA	NA	NA	NA	NA	NA	NA	0	0	NA	NA	NA	NA
1771	SEN	LOU	TGA	NA	OVI	ABGA	EWO	SNLOOV03854	W/P	F	NA	SNLOOV03953	6	2170	1	1	1	1994-12-13	312	1994	12	NA	NA	112576	319	1995	7	7	1995-07-02	1995-07-31	30	1	1995-07-02	1995-07-31	30	NA	NA	NA	NA	NA	NA	NA	0	0	NA	NA	NA	NA
1772	SEN	LOU	TGA	NA	OVI	ABGA	EWO	SNLOOV03854	W/P	F	NA	SNLOOV03953	6	2170	1	1	1	1994-12-13	312	1994	12	NA	NA	112577	320	1995	8	8	1995-08-01	1995-08-31	31	1	1995-08-01	1995-08-31	31	NA	NA	NA	NA	NA	NA	NA	0	0	NA	NA	NA	NA
1773	SEN	LOU	TGA	NA	OVI	ABGA	EWO	SNLOOV03854	W/P	F	NA	SNLOOV03953	6	2170	1	1	1	1994-12-13	312	1994	12	NA	NA	112578	321	1995	9	9	1995-09-01	1995-09-30	30	1	1995-09-01	1995-09-30	30	NA	NA	NA	NA	NA	NA	NA	0	0	NA	NA	NA	NA
1774	SEN	LOU	TGA	NA	OVI	ABGA	EWO	SNLOOV01805	W/P	M	NA	SNLOOV13118	1	731	1	1	1	1988-12-15	240	1988	12	NA	NA	37857	242	1989	2	2	1989-01-31	1989-03-01	30	1	1989-01-31	1989-03-01	30	NA	NA	NA	NA	NA	NA	NA	0	0	NA	NA	NA	NA
1775	SEN	LOU	TGA	NA	OVI	ABGA	EWO	SNLOOV01805	W/P	M	NA	SNLOOV13118	1	731	1	1	1	1988-12-15	240	1988	12	NA	NA	37858	243	1989	3	3	1989-03-02	1989-04-01	31	1	1989-03-02	1989-04-01	31	NA	NA	NA	NA	NA	NA	NA	0	0	NA	NA	NA	NA
1776	SEN	LOU	TGA	NA	OVI	ABGA	EWO	SNLOOV01805	W/P	M	NA	SNLOOV13118	1	731	1	1	1	1988-12-15	240	1988	12	NA	NA	37859	244	1989	4	4	1989-04-02	1989-05-01	30	1	1989-04-02	1989-05-01	30	NA	NA	NA	NA	NA	NA	NA	0	0	NA	NA	NA	NA
1777	SEN	LOU	TGA	NA	OVI	ABGA	EWO	SNLOOV02616	W/P	M	NA	SNLOOV14080	1	669	1	1	1	1991-01-08	265	1991	1	NA	NA	67020	277	1992	1	12	1992-01-01	1992-01-30	30	1	1992-01-01	1992-01-30	30	NA	NA	NA	NA	NA	NA	NA	0	0	NA	NA	NA	NA
1778	SEN	LOU	TGA	NA	OVI	ABGA	EWO	SNLOOV02616	W/P	M	NA	SNLOOV14080	1	669	1	1	1	1991-01-08	265	1991	1	NA	NA	67021	278	1992	2	13	1992-01-31	1992-03-01	31	1	1992-01-31	1992-03-01	31	NA	NA	NA	NA	NA	NA	NA	0	0	NA	NA	NA	NA
1779	SEN	LOU	TGA	NA	OVI	ABGA	EWO	SNLOOV02616	W/P	M	NA	SNLOOV14080	1	669	1	1	1	1991-01-08	265	1991	1	NA	NA	67022	279	1992	3	14	1992-03-02	1992-03-31	30	1	1992-03-02	1992-03-31	30	NA	NA	NA	NA	NA	NA	NA	0	0	NA	NA	NA	NA
1780	SEN	LOU	TGA	NA	OVI	ABGA	EWO	SNLOOV02616	W/P	M	NA	SNLOOV14080	1	669	1	1	1	1991-01-08	265	1991	1	NA	NA	67023	280	1992	4	15	1992-04-01	1992-05-01	31	1	1992-04-01	1992-04-04	4	NA	NA	452	SLA	NA	NA	ORD	0	0	NA	NA	NA	NA
1781	SEN	LOU	TGA	NA	OVI	ABGA	EWO	SNLOOV02617	W/P	F	NA	SNLOOV11953	4	1778	1	1	1	1988-01-26	229	1988	1	NA	NA	67024	229	1988	1	0	1988-01-01	1988-01-30	30	1	1988-01-26	1988-01-30	5	0	BIR	NA	NA	NA	NA	NA	0	0	NA	NA	NA	NA
1782	SEN	LOU	TGA	NA	OVI	ABGA	EWO	SNLOOV02617	W/P	F	NA	SNLOOV11953	4	1778	1	1	1	1988-01-26	229	1988	1	NA	NA	67025	230	1988	2	1	1988-01-31	1988-03-01	31	1	1988-01-31	1988-03-01	31	NA	NA	NA	NA	NA	NA	NA	0	0	NA	NA	NA	NA
1783	SEN	LOU	TGA	NA	OVI	ABGA	EWO	SNLOOV13913	W/P	M	NA	SNLOOV02436	3	1065	1	1	1	1989-11-20	251	1989	11	NA	NA	280259	254	1990	2	3	1990-01-31	1990-03-01	30	1	1990-01-31	1990-03-01	30	NA	NA	NA	NA	NA	NA	NA	0	0	NA	NA	NA	NA
1784	SEN	LOU	TGA	NA	OVI	ABGA	EWO	SNLOOV13913	W/P	M	NA	SNLOOV02436	3	1065	1	1	1	1989-11-20	251	1989	11	NA	NA	280260	255	1990	3	4	1990-03-02	1990-04-01	31	1	1990-03-02	1990-04-01	31	NA	NA	NA	NA	NA	NA	NA	0	0	NA	NA	NA	NA
1785	SEN	LOU	TGA	NA	OVI	ABGA	EWO	SNLOOV13913	W/P	M	NA	SNLOOV02436	3	1065	1	1	1	1989-11-20	251	1989	11	NA	NA	280261	256	1990	4	5	1990-04-02	1990-05-01	30	1	1990-04-02	1990-05-01	30	NA	NA	NA	NA	NA	NA	NA	0	0	NA	NA	NA	NA
1786	SEN	LOU	TGA	NA	OVI	ABGA	EWO	SNLOOV13913	W/P	M	NA	SNLOOV02436	3	1065	1	1	1	1989-11-20	251	1989	11	NA	NA	280262	257	1990	5	6	1990-05-02	1990-06-01	31	1	1990-05-02	1990-06-01	31	NA	NA	NA	NA	NA	NA	NA	0	0	NA	NA	NA	NA
1787	SEN	LOU	TGA	NA	OVI	ABGA	EWO	SNLOOV13913	W/P	M	NA	SNLOOV02436	3	1065	1	1	1	1989-11-20	251	1989	11	NA	NA	280263	258	1990	6	7	1990-06-02	1990-07-01	30	1	1990-06-02	1990-07-01	30	NA	NA	NA	NA	NA	NA	NA	0	0	NA	NA	NA	NA
1788	SEN	LOU	TGA	NA	OVI	ABGA	EWO	SNLOOV13913	W/P	M	NA	SNLOOV02436	3	1065	1	1	1	1989-11-20	251	1989	11	NA	NA	280264	259	1990	7	8	1990-07-02	1990-07-31	30	1	1990-07-02	1990-07-31	30	NA	NA	NA	NA	NA	NA	NA	0	0	NA	NA	NA	NA
1789	SEN	LOU	TGA	NA	OVI	ABGA	EWO	SNLOOV13913	W/P	M	NA	SNLOOV02436	3	1065	1	1	1	1989-11-20	251	1989	11	NA	NA	280265	260	1990	8	9	1990-08-01	1990-08-31	31	1	1990-08-01	1990-08-31	31	NA	NA	NA	NA	NA	NA	NA	0	0	NA	NA	NA	NA
1790	SEN	LOU	TGA	NA	OVI	ABGA	EWO	SNLOOV02617	W/P	F	NA	SNLOOV11953	4	1778	1	1	1	1988-01-26	229	1988	1	NA	NA	67033	238	1988	10	9	1988-10-01	1988-10-31	31	1	1988-10-01	1988-10-31	31	NA	NA	NA	NA	NA	NA	NA	0	0	NA	NA	NA	NA
1791	SEN	LOU	TGA	NA	OVI	ABGA	EWO	SNLOOV02617	W/P	F	NA	SNLOOV11953	4	1778	1	1	1	1988-01-26	229	1988	1	NA	NA	67034	239	1988	11	10	1988-11-01	1988-11-30	30	1	1988-11-01	1988-11-30	30	NA	NA	NA	NA	NA	NA	NA	0	0	NA	NA	NA	NA
1792	SEN	LOU	TGA	NA	OVI	ABGA	EWO	SNLOOV02617	W/P	F	NA	SNLOOV11953	4	1778	1	1	1	1988-01-26	229	1988	1	NA	NA	67035	240	1988	12	11	1988-12-01	1988-12-31	31	1	1988-12-01	1988-12-31	31	NA	NA	NA	NA	NA	NA	NA	0	0	NA	NA	NA	NA
1793	SEN	LOU	TGA	NA	OVI	ABGA	EWO	SNLOOV02617	W/P	F	NA	SNLOOV11953	4	1778	1	1	1	1988-01-26	229	1988	1	NA	NA	67036	241	1989	1	12	1989-01-01	1989-01-30	30	1	1989-01-01	1989-01-30	30	NA	NA	NA	NA	NA	NA	NA	1	0	1	1	1	347
1794	SEN	LOU	TGA	NA	OVI	ABGA	EWO	SNLOOV02617	W/P	F	NA	SNLOOV11953	4	1778	1	1	1	1988-01-26	229	1988	1	NA	NA	67037	242	1989	2	13	1989-01-31	1989-03-01	30	1	1989-01-31	1989-03-01	30	NA	NA	NA	NA	NA	NA	NA	0	0	NA	NA	NA	NA
1795	SEN	LOU	TGA	NA	OVI	ABGA	EWO	SNLOOV02617	W/P	F	NA	SNLOOV11953	4	1778	1	1	1	1988-01-26	229	1988	1	NA	NA	67038	243	1989	3	14	1989-03-02	1989-04-01	31	1	1989-03-02	1989-04-01	31	NA	NA	NA	NA	NA	NA	NA	0	0	NA	NA	NA	NA
1796	SEN	LOU	TGA	NA	OVI	ABGA	EWO	SNLOOV02617	W/P	F	NA	SNLOOV11953	4	1778	1	1	1	1988-01-26	229	1988	1	NA	NA	67039	244	1989	4	15	1989-04-02	1989-05-01	30	1	1989-04-02	1989-05-01	30	NA	NA	NA	NA	NA	NA	NA	0	0	NA	NA	NA	NA
1797	SEN	LOU	TGA	NA	OVI	ABGA	EWO	SNLOOV13913	W/P	M	NA	SNLOOV02436	3	1065	1	1	1	1989-11-20	251	1989	11	NA	NA	280272	267	1991	3	16	1991-03-02	1991-04-01	31	1	1991-03-02	1991-04-01	31	NA	NA	NA	NA	NA	NA	NA	0	0	NA	NA	NA	NA
1798	SEN	LOU	TGA	NA	OVI	ABGA	EWO	SNLOOV13913	W/P	M	NA	SNLOOV02436	3	1065	1	1	1	1989-11-20	251	1989	11	NA	NA	280273	268	1991	4	17	1991-04-02	1991-05-01	30	1	1991-04-02	1991-05-01	30	NA	NA	NA	NA	NA	NA	NA	0	0	NA	NA	NA	NA
1799	SEN	LOU	TGA	NA	OVI	ABGA	EWO	SNLOOV13913	W/P	M	NA	SNLOOV02436	3	1065	1	1	1	1989-11-20	251	1989	11	NA	NA	280274	269	1991	5	18	1991-05-02	1991-06-01	31	1	1991-05-02	1991-06-01	31	NA	NA	NA	NA	NA	NA	NA	0	0	NA	NA	NA	NA
1800	SEN	LOU	TGA	NA	OVI	ABGA	EWO	SNLOOV13913	W/P	M	NA	SNLOOV02436	3	1065	1	1	1	1989-11-20	251	1989	11	NA	NA	280275	270	1991	6	19	1991-06-02	1991-07-01	30	1	1991-06-02	1991-06-20	19	NA	NA	577	SAL	NA	NA	NA	0	0	NA	NA	NA	NA
1801	SEN	LOU	TGA	NA	OVI	ABGA	EWO	SNLOOV13914	W/P	M	NA	SNLOOV03954	6	1844	1	1	1	1990-01-02	253	1990	1	NA	NA	280276	253	1990	1	0	1990-01-01	1990-01-30	30	1	1990-01-02	1990-01-30	29	0	BIR	NA	NA	NA	NA	NA	0	0	NA	NA	NA	NA
1802	SEN	LOU	TGA	NA	OVI	ABGA	EWO	SNLOOV13914	W/P	M	NA	SNLOOV03954	6	1844	1	1	1	1990-01-02	253	1990	1	NA	NA	280277	254	1990	2	1	1990-01-31	1990-03-01	30	1	1990-01-31	1990-03-01	30	NA	NA	NA	NA	NA	NA	NA	0	0	NA	NA	NA	NA
1803	SEN	LOU	TGA	NA	OVI	ABGA	EWO	SNLOOV13914	W/P	M	NA	SNLOOV03954	6	1844	1	1	1	1990-01-02	253	1990	1	NA	NA	280278	255	1990	3	2	1990-03-02	1990-04-01	31	1	1990-03-02	1990-04-01	31	NA	NA	NA	NA	NA	NA	NA	0	0	NA	NA	NA	NA
1804	SEN	LOU	TGA	NA	OVI	ABGA	EWO	SNLOOV13914	W/P	M	NA	SNLOOV03954	6	1844	1	1	1	1990-01-02	253	1990	1	NA	NA	280279	256	1990	4	3	1990-04-02	1990-05-01	30	1	1990-04-02	1990-05-01	30	NA	NA	NA	NA	NA	NA	NA	0	0	NA	NA	NA	NA
1805	SEN	LOU	TGA	NA	OVI	ABGA	EWO	SNLOOV13914	W/P	M	NA	SNLOOV03954	6	1844	1	1	1	1990-01-02	253	1990	1	NA	NA	280280	257	1990	5	4	1990-05-02	1990-06-01	31	1	1990-05-02	1990-06-01	31	NA	NA	NA	NA	NA	NA	NA	0	0	NA	NA	NA	NA
1806	SEN	LOU	TGA	NA	OVI	ABGA	EWO	SNLOOV13914	W/P	M	NA	SNLOOV03954	6	1844	1	1	1	1990-01-02	253	1990	1	NA	NA	280281	258	1990	6	5	1990-06-02	1990-07-01	30	1	1990-06-02	1990-07-01	30	NA	NA	NA	NA	NA	NA	NA	0	0	NA	NA	NA	NA
1807	SEN	LOU	TGA	NA	OVI	ABGA	EWO	SNLOOV13914	W/P	M	NA	SNLOOV03954	6	1844	1	1	1	1990-01-02	253	1990	1	NA	NA	280282	259	1990	7	6	1990-07-02	1990-07-31	30	1	1990-07-02	1990-07-31	30	NA	NA	NA	NA	NA	NA	NA	0	0	NA	NA	NA	NA
1808	SEN	LOU	TGA	NA	OVI	ABGA	EWO	SNLOOV19757	W/P	M	NA	SNLOOV02621	3	1104	1	1	1	1994-01-10	301	1994	1	NA	NA	356829	301	1994	1	0	1994-01-01	1994-01-30	30	1	1994-01-10	1994-01-30	21	0	BIR	NA	NA	NA	NA	NA	0	0	NA	NA	NA	NA
1809	SEN	LOU	TGA	NA	OVI	ABGA	EWO	SNLOOV19757	W/P	M	NA	SNLOOV02621	3	1104	1	1	1	1994-01-10	301	1994	1	NA	NA	356830	302	1994	2	1	1994-01-31	1994-03-01	30	1	1994-01-31	1994-03-01	30	NA	NA	NA	NA	NA	NA	NA	0	0	NA	NA	NA	NA
1810	SEN	LOU	TGA	NA	OVI	ABGA	EWO	SNLOOV19757	W/P	M	NA	SNLOOV02621	3	1104	1	1	1	1994-01-10	301	1994	1	NA	NA	356831	303	1994	3	2	1994-03-02	1994-04-01	31	1	1994-03-02	1994-04-01	31	NA	NA	NA	NA	NA	NA	NA	0	0	NA	NA	NA	NA
1811	SEN	LOU	TGA	NA	OVI	ABGA	EWO	SNLOOV19757	W/P	M	NA	SNLOOV02621	3	1104	1	1	1	1994-01-10	301	1994	1	NA	NA	356832	304	1994	4	3	1994-04-02	1994-05-01	30	1	1994-04-02	1994-05-01	30	NA	NA	NA	NA	NA	NA	NA	0	0	NA	NA	NA	NA
1812	SEN	LOU	TGA	NA	OVI	ABGA	EWO	SNLOOV19757	W/P	M	NA	SNLOOV02621	3	1104	1	1	1	1994-01-10	301	1994	1	NA	NA	356833	305	1994	5	4	1994-05-02	1994-06-01	31	1	1994-05-02	1994-06-01	31	NA	NA	NA	NA	NA	NA	NA	0	0	NA	NA	NA	NA
1813	SEN	LOU	TGA	NA	OVI	ABGA	EWO	SNLOOV19757	W/P	M	NA	SNLOOV02621	3	1104	1	1	1	1994-01-10	301	1994	1	NA	NA	356834	306	1994	6	5	1994-06-02	1994-07-01	30	1	1994-06-02	1994-07-01	30	NA	NA	NA	NA	NA	NA	NA	0	0	NA	NA	NA	NA
1814	SEN	LOU	TGA	NA	OVI	ABGA	EWO	SNLOOV19757	W/P	M	NA	SNLOOV02621	3	1104	1	1	1	1994-01-10	301	1994	1	NA	NA	356835	307	1994	7	6	1994-07-02	1994-07-31	30	1	1994-07-02	1994-07-31	30	NA	NA	NA	NA	NA	NA	NA	0	0	NA	NA	NA	NA
1815	SEN	LOU	TGA	NA	OVI	ABGA	EWO	SNLOOV19757	W/P	M	NA	SNLOOV02621	3	1104	1	1	1	1994-01-10	301	1994	1	NA	NA	356836	308	1994	8	7	1994-08-01	1994-08-31	31	1	1994-08-01	1994-08-31	31	NA	NA	NA	NA	NA	NA	NA	0	0	NA	NA	NA	NA
1816	SEN	LOU	TGA	NA	OVI	ABGA	EWO	SNLOOV19757	W/P	M	NA	SNLOOV02621	3	1104	1	1	1	1994-01-10	301	1994	1	NA	NA	356837	309	1994	9	8	1994-09-01	1994-09-30	30	1	1994-09-01	1994-09-30	30	NA	NA	NA	NA	NA	NA	NA	0	0	NA	NA	NA	NA
1817	SEN	LOU	TGA	NA	OVI	ABGA	EWO	SNLOOV19757	W/P	M	NA	SNLOOV02621	3	1104	1	1	1	1994-01-10	301	1994	1	NA	NA	356838	310	1994	10	9	1994-10-01	1994-10-31	31	1	1994-10-01	1994-10-31	31	NA	NA	NA	NA	NA	NA	NA	0	0	NA	NA	NA	NA
1818	SEN	LOU	TGA	NA	OVI	ABGA	EWO	SNLOOV19757	W/P	M	NA	SNLOOV02621	3	1104	1	1	1	1994-01-10	301	1994	1	NA	NA	356839	311	1994	11	10	1994-11-01	1994-11-30	30	1	1994-11-01	1994-11-30	30	NA	NA	NA	NA	NA	NA	NA	0	0	NA	NA	NA	NA
1819	SEN	LOU	TGA	NA	OVI	ABGA	EWO	SNLOOV19757	W/P	M	NA	SNLOOV02621	3	1104	1	1	1	1994-01-10	301	1994	1	NA	NA	356840	312	1994	12	11	1994-12-01	1994-12-31	31	1	1994-12-01	1994-12-31	31	NA	NA	NA	NA	NA	NA	NA	0	0	NA	NA	NA	NA
1820	SEN	LOU	TGA	NA	OVI	ABGA	EWO	SNLOOV19757	W/P	M	NA	SNLOOV02621	3	1104	1	1	1	1994-01-10	301	1994	1	NA	NA	356841	313	1995	1	12	1995-01-01	1995-01-30	30	1	1995-01-01	1995-01-30	30	NA	NA	NA	NA	NA	NA	NA	0	0	NA	NA	NA	NA
1821	SEN	LOU	TGA	NA	OVI	ABGA	EWO	SNLOOV02617	W/P	F	NA	SNLOOV11953	4	1778	1	1	1	1988-01-26	229	1988	1	NA	NA	67065	270	1991	6	41	1991-06-02	1991-07-01	30	1	1991-06-02	1991-07-01	30	NA	NA	NA	NA	NA	NA	NA	0	0	NA	NA	NA	NA
1822	SEN	LOU	TGA	NA	OVI	ABGA	EWO	SNLOOV02617	W/P	F	NA	SNLOOV11953	4	1778	1	1	1	1988-01-26	229	1988	1	NA	NA	67066	271	1991	7	42	1991-07-02	1991-07-31	30	1	1991-07-02	1991-07-31	30	NA	NA	NA	NA	NA	NA	NA	0	0	NA	NA	NA	NA
1823	SEN	LOU	TGA	NA	OVI	ABGA	EWO	SNLOOV02617	W/P	F	NA	SNLOOV11953	4	1778	1	1	1	1988-01-26	229	1988	1	NA	NA	67067	272	1991	8	43	1991-08-01	1991-08-31	31	1	1991-08-01	1991-08-31	31	NA	NA	NA	NA	NA	NA	NA	0	0	NA	NA	NA	NA
1824	SEN	LOU	TGA	NA	OVI	ABGA	EWO	SNLOOV11952	W/P	M	NA	SNLOOV03954	4	1308	1	1	1	1988-07-15	235	1988	7	NA	NA	251136	235	1988	7	0	1988-07-02	1988-07-31	30	1	1988-07-15	1988-07-31	17	0	BIR	NA	NA	NA	NA	NA	0	0	NA	NA	NA	NA
1825	SEN	LOU	TGA	NA	OVI	ABGA	EWO	SNLOOV01646	W/P	F	NA	SNLOOV06017	NA	1461	NA	NA	0	1982-01-15	157	1982	1	NA	NA	30620	218	1987	2	61	1987-01-31	1987-03-01	30	1	1987-01-31	1987-03-01	30	NA	NA	NA	NA	NA	NA	NA	1	0	1	1	4	1845
1826	SEN	LOU	TGA	NA	OVI	ABGA	EWO	SNLOOV01646	W/P	F	NA	SNLOOV06017	NA	1461	NA	NA	0	1982-01-15	157	1982	1	NA	NA	30621	219	1987	3	62	1987-03-02	1987-04-01	31	1	1987-03-02	1987-04-01	31	NA	NA	NA	NA	NA	NA	NA	0	0	NA	NA	NA	NA
1827	SEN	LOU	TGA	NA	OVI	ABGA	EWO	SNLOOV14808	W/P	F	NA	SNLOOV14211	1	500	1	1	1	1989-12-28	252	1989	12	NA	NA	293787	252	1989	12	0	1989-12-01	1989-12-31	31	1	1989-12-28	1989-12-31	4	0	BIR	NA	NA	NA	NA	NA	0	0	NA	NA	NA	NA
1828	SEN	LOU	TGA	NA	OVI	ABGA	EWO	SNLOOV14808	W/P	F	NA	SNLOOV14211	1	500	1	1	1	1989-12-28	252	1989	12	NA	NA	293788	253	1990	1	1	1990-01-01	1990-01-30	30	1	1990-01-01	1990-01-30	30	NA	NA	NA	NA	NA	NA	NA	0	0	NA	NA	NA	NA
1829	SEN	LOU	TGA	NA	OVI	ABGA	EWO	SNLOOV11952	W/P	M	NA	SNLOOV03954	4	1308	1	1	1	1988-07-15	235	1988	7	NA	NA	251144	243	1989	3	8	1989-03-02	1989-04-01	31	1	1989-03-02	1989-04-01	31	NA	NA	NA	NA	NA	NA	NA	0	0	NA	NA	NA	NA
1830	SEN	LOU	TGA	NA	OVI	ABGA	EWO	SNLOOV11952	W/P	M	NA	SNLOOV03954	4	1308	1	1	1	1988-07-15	235	1988	7	NA	NA	251145	244	1989	4	9	1989-04-02	1989-05-01	30	1	1989-04-02	1989-05-01	30	NA	NA	NA	NA	NA	NA	NA	0	0	NA	NA	NA	NA
1831	SEN	LOU	TGA	NA	OVI	ABGA	EWO	SNLOOV11952	W/P	M	NA	SNLOOV03954	4	1308	1	1	1	1988-07-15	235	1988	7	NA	NA	251146	245	1989	5	10	1989-05-02	1989-06-01	31	1	1989-05-02	1989-06-01	31	NA	NA	NA	NA	NA	NA	NA	0	0	NA	NA	NA	NA
1832	SEN	LOU	TGA	NA	OVI	ABGA	EWO	SNLOOV13833	W/P	F	NA	SNLOOV01486	4	1402	1	1	1	1988-11-27	239	1988	11	NA	NA	278848	289	1993	1	50	1993-01-01	1993-01-30	30	1	1993-01-01	1993-01-22	22	NA	NA	1517	DEA	DIS	D20	NA	0	0	NA	NA	NA	NA
1833	SEN	LOU	TGA	NA	OVI	ABGA	EWO	SNLOOV19758	W/P	M	NA	SNLOOV16446	2	1098	1	1	1	1994-01-05	301	1994	1	NA	NA	356853	309	1994	9	8	1994-09-01	1994-09-30	30	1	1994-09-01	1994-09-30	30	NA	NA	NA	NA	NA	NA	NA	0	0	NA	NA	NA	NA
1834	SEN	LOU	TGA	NA	OVI	ABGA	EWO	SNLOOV11952	W/P	M	NA	SNLOOV03954	4	1308	1	1	1	1988-07-15	235	1988	7	NA	NA	251149	248	1989	8	13	1989-08-01	1989-08-31	31	1	1989-08-01	1989-08-31	31	NA	NA	NA	NA	NA	NA	NA	0	0	NA	NA	NA	NA
1835	SEN	LOU	TGA	NA	OVI	ABGA	EWO	SNLOOV14808	W/P	F	NA	SNLOOV14211	1	500	1	1	1	1989-12-28	252	1989	12	NA	NA	293795	260	1990	8	8	1990-08-01	1990-08-31	31	1	1990-08-01	1990-08-31	31	NA	NA	NA	NA	NA	NA	NA	0	0	NA	NA	NA	NA
1836	SEN	LOU	TGA	NA	OVI	ABGA	EWO	SNLOOV14808	W/P	F	NA	SNLOOV14211	1	500	1	1	1	1989-12-28	252	1989	12	NA	NA	293796	261	1990	9	9	1990-09-01	1990-09-30	30	1	1990-09-01	1990-09-30	30	NA	NA	NA	NA	NA	NA	NA	0	0	NA	NA	NA	NA
1837	SEN	LOU	TGA	NA	OVI	ABGA	EWO	SNLOOV14808	W/P	F	NA	SNLOOV14211	1	500	1	1	1	1989-12-28	252	1989	12	NA	NA	293797	262	1990	10	10	1990-10-01	1990-10-31	31	1	1990-10-01	1990-10-31	31	NA	NA	NA	NA	NA	NA	NA	0	0	NA	NA	NA	NA
1838	SEN	LOU	TGA	NA	OVI	ABGA	EWO	SNLOOV14808	W/P	F	NA	SNLOOV14211	1	500	1	1	1	1989-12-28	252	1989	12	NA	NA	293798	263	1990	11	11	1990-11-01	1990-11-30	30	1	1990-11-01	1990-11-30	30	NA	NA	NA	NA	NA	NA	NA	0	0	NA	NA	NA	NA
1839	SEN	LOU	TGA	NA	OVI	ABGA	EWO	SNLOOV14808	W/P	F	NA	SNLOOV14211	1	500	1	1	1	1989-12-28	252	1989	12	NA	NA	293799	264	1990	12	12	1990-12-01	1990-12-31	31	1	1990-12-01	1990-12-31	31	NA	NA	NA	NA	NA	NA	NA	0	0	NA	NA	NA	NA
1840	SEN	LOU	TGA	NA	OVI	ABGA	EWO	SNLOOV14808	W/P	F	NA	SNLOOV14211	1	500	1	1	1	1989-12-28	252	1989	12	NA	NA	293800	265	1991	1	13	1991-01-01	1991-01-30	30	1	1991-01-01	1991-01-30	30	NA	NA	NA	NA	NA	NA	NA	0	0	NA	NA	NA	NA
1841	SEN	LOU	TGA	NA	OVI	ABGA	EWO	SNLOOV14808	W/P	F	NA	SNLOOV14211	1	500	1	1	1	1989-12-28	252	1989	12	NA	NA	293801	266	1991	2	14	1991-01-31	1991-03-01	30	1	1991-01-31	1991-03-01	30	NA	NA	NA	NA	NA	NA	NA	0	0	NA	NA	NA	NA
[truncated: 379,994 more rows]
