# Supplementary material for: Ex-ante assessment of different vaccination-based control schedules against the peste des petits ruminants virus in sub-Saharan Africa
Source: PLoS One. 2018 Jan 19;13(1):e0190296. doi: 10.1371/journal.pone.0190296 (PMC5774693; doi:10.1371/journal.pone.0190296)
Supplement: S2 Table — The file structure and its use are fully described in [60]. (ZIP) [file pone.0190296.s003.zip › m_vsplit_ppr_cap_kolda_8398.txt]

country	admin1	admin2	admin3	species	idherd	f_ethnic	idanim	breed	sex	idanim_fath	idanim_moth	paritymoth	agemoth	litter	litteraliv	datbir	phabir	cyclebir	phasebir	ai	idmov	pha	cycle	phase	cell	startpha	endpha	durpha	ini	startmov	endmov	trisk	ageent	typent	ageexi	typexi	typdea	diagdis	typsla	nbpar	nbabor	nbborn	nbbornaliv	rankdeliv	agedeliv
129228	SEN	KOL	BIJ	NA	CAP	YOMB	EPE	SNKOCA00001	GUI	M	NA	SNKOCA02889	NA	547	NA	NA	1984-08-15	152	1984	8	NA	1	152	1984	8	0	1984-08-01	1984-08-31	31	0	1984-08-20	1984-08-31	12	5	PUR	NA	NA	NA	NA	NA	0	0	NA	NA	NA	NA
129148	SEN	KOL	BIJ	NA	CAP	YOMB	EPE	SNKOCA00001	GUI	M	NA	SNKOCA02889	NA	547	NA	NA	1984-08-15	152	1984	8	NA	2	153	1984	9	1	1984-09-01	1984-09-30	30	1	1984-09-01	1984-09-12	12	NA	NA	28	DEA	DIS	D90	NA	0	0	NA	NA	NA	NA
129149	SEN	KOL	BIJ	NA	CAP	YOMB	EPE	SNKOCA00002	GUI	M	NA	SNKOCA03389	1	429	2	2	1984-08-17	152	1984	8	NA	3	152	1984	8	0	1984-08-01	1984-08-31	31	1	1984-08-17	1984-08-26	10	0	BIR	9	DEA	DIS	D90	NA	0	0	NA	NA	NA	NA
129150	SEN	KOL	BIJ	NA	CAP	YOMB	EPE	SNKOCA00003	GUI	M	NA	SNKOCA03387	1	618	3	3	1984-08-24	152	1984	8	NA	4	152	1984	8	0	1984-08-01	1984-08-31	31	1	1984-08-24	1984-08-31	8	0	BIR	NA	NA	NA	NA	NA	0	0	NA	NA	NA	NA
128999	SEN	KOL	BIJ	NA	CAP	YOMB	EPE	SNKOCA00003	GUI	M	NA	SNKOCA03387	1	618	3	3	1984-08-24	152	1984	8	NA	5	153	1984	9	1	1984-09-01	1984-09-30	30	1	1984-09-01	1984-09-30	30	NA	NA	NA	NA	NA	NA	NA	0	0	NA	NA	NA	NA
129014	SEN	KOL	BIJ	NA	CAP	YOMB	EPE	SNKOCA00003	GUI	M	NA	SNKOCA03387	1	618	3	3	1984-08-24	152	1984	8	NA	6	154	1984	10	2	1984-10-01	1984-10-31	31	1	1984-10-01	1984-10-08	8	NA	NA	45	DEA	DIS	D90	NA	0	0	NA	NA	NA	NA
21998	SEN	KOL	BIJ	NA	CAP	BALD	EPE	SNKOCA00004	GUI	M	NA	SNKOCA02899	4	992	4	4	1985-06-03	162	1985	6	NA	7	162	1985	6	0	1985-06-02	1985-07-01	30	1	1985-06-03	1985-06-11	9	0	BIR	8	DEA	GRO	NA	NA	0	0	NA	NA	NA	NA
21986	SEN	KOL	BIJ	NA	CAP	BALD	EPE	SNKOCA00005	GUI	M	NA	SNKOCA02899	4	992	4	4	1985-06-03	162	1985	6	NA	8	162	1985	6	0	1985-06-02	1985-07-01	30	1	1985-06-03	1985-06-18	16	0	BIR	15	DEA	GRO	NA	NA	0	0	NA	NA	NA	NA
22019	SEN	KOL	BIJ	NA	CAP	BALD	EPE	SNKOCA00006	GUI	F	NA	SNKOCA02899	4	992	4	4	1985-06-03	162	1985	6	NA	9	162	1985	6	0	1985-06-02	1985-07-01	30	1	1985-06-03	1985-06-04	2	0	BIR	1	DEA	GRO	NA	NA	0	0	NA	NA	NA	NA
75727	SEN	KOL	BIJ	NA	CAP	MAMB	EPE	SNKOCA00007	GUI	F	NA	SNKOCA03511	1	390	1	1	1985-06-09	162	1985	6	NA	10	162	1985	6	0	1985-06-02	1985-07-01	30	1	1985-06-09	1985-06-10	2	0	BIR	1	DEA	UNK	NA	NA	0	0	NA	NA	NA	NA
100583	SEN	KOL	BIJ	NA	CAP	OUSS	EPE	SNKOCA00008	GUI	F	NA	SNKOCA02910	NA	1432	NA	NA	1984-11-16	155	1984	11	NA	11	155	1984	11	0	1984-11-01	1984-11-30	30	0	1984-11-16	1984-11-30	15	0	BEG	NA	NA	NA	NA	NA	0	0	NA	NA	NA	NA
100779	SEN	KOL	BIJ	NA	CAP	OUSS	EPE	SNKOCA00008	GUI	F	NA	SNKOCA02910	NA	1432	NA	NA	1984-11-16	155	1984	11	NA	12	156	1984	12	1	1984-12-01	1984-12-31	31	1	1984-12-01	1984-12-31	31	NA	NA	NA	NA	NA	NA	NA	0	0	NA	NA	NA	NA
100720	SEN	KOL	BIJ	NA	CAP	OUSS	EPE	SNKOCA00008	GUI	F	NA	SNKOCA02910	NA	1432	NA	NA	1984-11-16	155	1984	11	NA	13	157	1985	1	2	1985-01-01	1985-01-30	30	1	1985-01-01	1985-01-30	30	NA	NA	NA	NA	NA	NA	NA	0	0	NA	NA	NA	NA
100746	SEN	KOL	BIJ	NA	CAP	OUSS	EPE	SNKOCA00008	GUI	F	NA	SNKOCA02910	NA	1432	NA	NA	1984-11-16	155	1984	11	NA	14	158	1985	2	3	1985-01-31	1985-03-01	30	1	1985-01-31	1985-03-01	30	NA	NA	NA	NA	NA	NA	NA	0	0	NA	NA	NA	NA
100863	SEN	KOL	BIJ	NA	CAP	OUSS	EPE	SNKOCA00008	GUI	F	NA	SNKOCA02910	NA	1432	NA	NA	1984-11-16	155	1984	11	NA	15	159	1985	3	4	1985-03-02	1985-04-01	31	1	1985-03-02	1985-04-01	31	NA	NA	NA	NA	NA	NA	NA	0	0	NA	NA	NA	NA
100957	SEN	KOL	BIJ	NA	CAP	OUSS	EPE	SNKOCA00008	GUI	F	NA	SNKOCA02910	NA	1432	NA	NA	1984-11-16	155	1984	11	NA	16	160	1985	4	5	1985-04-02	1985-05-01	30	1	1985-04-02	1985-05-01	30	NA	NA	NA	NA	NA	NA	NA	0	0	NA	NA	NA	NA
100936	SEN	KOL	BIJ	NA	CAP	OUSS	EPE	SNKOCA00008	GUI	F	NA	SNKOCA02910	NA	1432	NA	NA	1984-11-16	155	1984	11	NA	17	161	1985	5	6	1985-05-02	1985-06-01	31	1	1985-05-02	1985-06-01	31	NA	NA	NA	NA	NA	NA	NA	0	0	NA	NA	NA	NA
100775	SEN	KOL	BIJ	NA	CAP	OUSS	EPE	SNKOCA00008	GUI	F	NA	SNKOCA02910	NA	1432	NA	NA	1984-11-16	155	1984	11	NA	18	162	1985	6	7	1985-06-02	1985-07-01	30	1	1985-06-02	1985-07-01	30	NA	NA	NA	NA	NA	NA	NA	0	0	NA	NA	NA	NA
100760	SEN	KOL	BIJ	NA	CAP	OUSS	EPE	SNKOCA00008	GUI	F	NA	SNKOCA02910	NA	1432	NA	NA	1984-11-16	155	1984	11	NA	19	163	1985	7	8	1985-07-02	1985-07-31	30	1	1985-07-02	1985-07-31	30	NA	NA	NA	NA	NA	NA	NA	0	0	NA	NA	NA	NA
100812	SEN	KOL	BIJ	NA	CAP	OUSS	EPE	SNKOCA00008	GUI	F	NA	SNKOCA02910	NA	1432	NA	NA	1984-11-16	155	1984	11	NA	20	164	1985	8	9	1985-08-01	1985-08-31	31	1	1985-08-01	1985-08-31	31	NA	NA	NA	NA	NA	NA	NA	0	0	NA	NA	NA	NA
100758	SEN	KOL	BIJ	NA	CAP	OUSS	EPE	SNKOCA00008	GUI	F	NA	SNKOCA02910	NA	1432	NA	NA	1984-11-16	155	1984	11	NA	21	165	1985	9	10	1985-09-01	1985-09-30	30	1	1985-09-01	1985-09-30	30	NA	NA	NA	NA	NA	NA	NA	0	0	NA	NA	NA	NA
100717	SEN	KOL	BIJ	NA	CAP	OUSS	EPE	SNKOCA00008	GUI	F	NA	SNKOCA02910	NA	1432	NA	NA	1984-11-16	155	1984	11	NA	22	166	1985	10	11	1985-10-01	1985-10-31	31	1	1985-10-01	1985-10-31	31	NA	NA	NA	NA	NA	NA	NA	0	0	NA	NA	NA	NA
100875	SEN	KOL	BIJ	NA	CAP	OUSS	EPE	SNKOCA00008	GUI	F	NA	SNKOCA02910	NA	1432	NA	NA	1984-11-16	155	1984	11	NA	23	167	1985	11	12	1985-11-01	1985-11-30	30	1	1985-11-01	1985-11-18	18	NA	NA	367	DEA	UNK	NA	NA	0	0	NA	NA	NA	NA
100593	SEN	KOL	BIJ	NA	CAP	OUSS	EPE	SNKOCA00009	GUI	F	NA	SNKOCA02910	1	1603	2	2	1985-05-06	161	1985	5	NA	24	161	1985	5	0	1985-05-02	1985-06-01	31	1	1985-05-06	1985-06-01	27	0	BIR	NA	NA	NA	NA	NA	0	0	NA	NA	NA	NA
100913	SEN	KOL	BIJ	NA	CAP	OUSS	EPE	SNKOCA00009	GUI	F	NA	SNKOCA02910	1	1603	2	2	1985-05-06	161	1985	5	NA	25	162	1985	6	1	1985-06-02	1985-07-01	30	1	1985-06-02	1985-07-01	30	NA	NA	NA	NA	NA	NA	NA	0	0	NA	NA	NA	NA
100700	SEN	KOL	BIJ	NA	CAP	OUSS	EPE	SNKOCA00009	GUI	F	NA	SNKOCA02910	1	1603	2	2	1985-05-06	161	1985	5	NA	26	163	1985	7	2	1985-07-02	1985-07-31	30	1	1985-07-02	1985-07-14	13	NA	NA	69	SBC	NA	NA	NA	0	0	NA	NA	NA	NA
100592	SEN	KOL	BIJ	NA	CAP	OUSS	EPE	SNKOCA00010	GUI	F	NA	SNKOCA02910	1	1603	2	2	1985-05-06	161	1985	5	NA	27	161	1985	5	0	1985-05-02	1985-06-01	31	1	1985-05-06	1985-06-01	27	0	BIR	NA	NA	NA	NA	NA	0	0	NA	NA	NA	NA
100345	SEN	KOL	BIJ	NA	CAP	OUSS	EPE	SNKOCA00010	GUI	F	NA	SNKOCA02910	1	1603	2	2	1985-05-06	161	1985	5	NA	28	162	1985	6	1	1985-06-02	1985-07-01	30	1	1985-06-02	1985-07-01	30	NA	NA	NA	NA	NA	NA	NA	0	0	NA	NA	NA	NA
100306	SEN	KOL	BIJ	NA	CAP	OUSS	EPE	SNKOCA00010	GUI	F	NA	SNKOCA02910	1	1603	2	2	1985-05-06	161	1985	5	NA	29	163	1985	7	2	1985-07-02	1985-07-31	30	1	1985-07-02	1985-07-14	13	NA	NA	69	SBC	NA	NA	NA	0	0	NA	NA	NA	NA
100741	SEN	KOL	BIJ	NA	CAP	OUSS	EPE	SNKOCA00011	GUI	F	NA	SNKOCA02911	2	869	1	1	1985-06-02	162	1985	6	NA	30	162	1985	6	0	1985-06-02	1985-07-01	30	1	1985-06-02	1985-07-01	30	0	BIR	NA	NA	NA	NA	NA	0	0	NA	NA	NA	NA
100201	SEN	KOL	BIJ	NA	CAP	OUSS	EPE	SNKOCA00011	GUI	F	NA	SNKOCA02911	2	869	1	1	1985-06-02	162	1985	6	NA	31	163	1985	7	1	1985-07-02	1985-07-31	30	1	1985-07-02	1985-07-31	30	NA	NA	NA	NA	NA	NA	NA	0	0	NA	NA	NA	NA
100390	SEN	KOL	BIJ	NA	CAP	OUSS	EPE	SNKOCA00011	GUI	F	NA	SNKOCA02911	2	869	1	1	1985-06-02	162	1985	6	NA	32	164	1985	8	2	1985-08-01	1985-08-31	31	1	1985-08-01	1985-08-31	31	NA	NA	NA	NA	NA	NA	NA	0	0	NA	NA	NA	NA
100310	SEN	KOL	BIJ	NA	CAP	OUSS	EPE	SNKOCA00011	GUI	F	NA	SNKOCA02911	2	869	1	1	1985-06-02	162	1985	6	NA	33	165	1985	9	3	1985-09-01	1985-09-30	30	1	1985-09-01	1985-09-22	22	NA	NA	112	DEA	DIS	D80	NA	0	0	NA	NA	NA	NA
72297	SEN	KOL	BIJ	NA	CAP	MALO	EPE	SNKOCA00012	GUI	M	NA	SNKOCA03396	1	350	1	1	1985-08-12	164	1985	8	NA	34	164	1985	8	0	1985-08-01	1985-08-31	31	1	1985-08-12	1985-08-31	20	0	BIR	NA	NA	NA	NA	NA	0	0	NA	NA	NA	NA
72053	SEN	KOL	BIJ	NA	CAP	MALO	EPE	SNKOCA00012	GUI	M	NA	SNKOCA03396	1	350	1	1	1985-08-12	164	1985	8	NA	35	165	1985	9	1	1985-09-01	1985-09-30	30	1	1985-09-01	1985-09-30	30	NA	NA	NA	NA	NA	NA	NA	0	0	NA	NA	NA	NA
72173	SEN	KOL	BIJ	NA	CAP	MALO	EPE	SNKOCA00012	GUI	M	NA	SNKOCA03396	1	350	1	1	1985-08-12	164	1985	8	NA	36	166	1985	10	2	1985-10-01	1985-10-31	31	1	1985-10-01	1985-10-03	3	NA	NA	52	DEA	DIS	D30	NA	0	0	NA	NA	NA	NA
72052	SEN	KOL	BIJ	NA	CAP	MALO	EPE	SNKOCA00013	GUI	F	NA	SNKOCA02918	8	3361	3	3	1984-08-27	152	1984	8	NA	37	152	1984	8	0	1984-08-01	1984-08-31	31	1	1984-08-27	1984-08-28	2	0	BIR	1	DEA	DIS	D90	NA	0	0	NA	NA	NA	NA
15997	SEN	KOL	BIJ	NA	CAP	ALYB	EPE	SNKOCA00015	GUI	M	NA	SNKOCA02934	1	365	1	1	1985-06-04	162	1985	6	NA	38	162	1985	6	0	1985-06-02	1985-07-01	30	1	1985-06-04	1985-06-05	2	0	BIR	1	DEA	UNK	NA	NA	0	0	NA	NA	NA	NA
15980	SEN	KOL	BIJ	NA	CAP	ALYB	EPE	SNKOCA00016	GUI	F	NA	SNKOCA02937	NA	485	NA	NA	1984-05-14	149	1984	5	NA	39	150	1984	6	1	1984-06-01	1984-07-01	31	0	1984-06-01	1984-07-01	31	18	BEG	NA	NA	NA	NA	NA	0	0	NA	NA	NA	NA
15965	SEN	KOL	BIJ	NA	CAP	ALYB	EPE	SNKOCA00016	GUI	F	NA	SNKOCA02937	NA	485	NA	NA	1984-05-14	149	1984	5	NA	40	151	1984	7	2	1984-07-02	1984-07-31	30	1	1984-07-02	1984-07-31	30	NA	NA	NA	NA	NA	NA	NA	0	0	NA	NA	NA	NA
15982	SEN	KOL	BIJ	NA	CAP	ALYB	EPE	SNKOCA00016	GUI	F	NA	SNKOCA02937	NA	485	NA	NA	1984-05-14	149	1984	5	NA	41	152	1984	8	3	1984-08-01	1984-08-31	31	1	1984-08-01	1984-08-31	31	NA	NA	NA	NA	NA	NA	NA	0	0	NA	NA	NA	NA
16011	SEN	KOL	BIJ	NA	CAP	ALYB	EPE	SNKOCA00016	GUI	F	NA	SNKOCA02937	NA	485	NA	NA	1984-05-14	149	1984	5	NA	42	153	1984	9	4	1984-09-01	1984-09-30	30	1	1984-09-01	1984-09-30	30	NA	NA	NA	NA	NA	NA	NA	0	0	NA	NA	NA	NA
15994	SEN	KOL	BIJ	NA	CAP	ALYB	EPE	SNKOCA00016	GUI	F	NA	SNKOCA02937	NA	485	NA	NA	1984-05-14	149	1984	5	NA	43	154	1984	10	5	1984-10-01	1984-10-31	31	1	1984-10-01	1984-10-31	31	NA	NA	NA	NA	NA	NA	NA	0	0	NA	NA	NA	NA
15973	SEN	KOL	BIJ	NA	CAP	ALYB	EPE	SNKOCA00016	GUI	F	NA	SNKOCA02937	NA	485	NA	NA	1984-05-14	149	1984	5	NA	44	155	1984	11	6	1984-11-01	1984-11-30	30	1	1984-11-01	1984-11-30	30	NA	NA	NA	NA	NA	NA	NA	0	0	NA	NA	NA	NA
16008	SEN	KOL	BIJ	NA	CAP	ALYB	EPE	SNKOCA00016	GUI	F	NA	SNKOCA02937	NA	485	NA	NA	1984-05-14	149	1984	5	NA	45	156	1984	12	7	1984-12-01	1984-12-31	31	1	1984-12-01	1984-12-31	31	NA	NA	NA	NA	NA	NA	NA	0	0	NA	NA	NA	NA
15947	SEN	KOL	BIJ	NA	CAP	ALYB	EPE	SNKOCA00016	GUI	F	NA	SNKOCA02937	NA	485	NA	NA	1984-05-14	149	1984	5	NA	46	157	1985	1	8	1985-01-01	1985-01-30	30	1	1985-01-01	1985-01-30	30	NA	NA	NA	NA	NA	NA	NA	0	0	NA	NA	NA	NA
15978	SEN	KOL	BIJ	NA	CAP	ALYB	EPE	SNKOCA00016	GUI	F	NA	SNKOCA02937	NA	485	NA	NA	1984-05-14	149	1984	5	NA	47	158	1985	2	9	1985-01-31	1985-03-01	30	1	1985-01-31	1985-03-01	30	NA	NA	NA	NA	NA	NA	NA	0	0	NA	NA	NA	NA
15961	SEN	KOL	BIJ	NA	CAP	ALYB	EPE	SNKOCA00016	GUI	F	NA	SNKOCA02937	NA	485	NA	NA	1984-05-14	149	1984	5	NA	48	159	1985	3	10	1985-03-02	1985-04-01	31	1	1985-03-02	1985-04-01	31	NA	NA	NA	NA	NA	NA	NA	0	0	NA	NA	NA	NA
15967	SEN	KOL	BIJ	NA	CAP	ALYB	EPE	SNKOCA00016	GUI	F	NA	SNKOCA02937	NA	485	NA	NA	1984-05-14	149	1984	5	NA	49	160	1985	4	11	1985-04-02	1985-05-01	30	1	1985-04-02	1985-05-01	30	NA	NA	NA	NA	NA	NA	NA	0	0	NA	NA	NA	NA
15963	SEN	KOL	BIJ	NA	CAP	ALYB	EPE	SNKOCA00016	GUI	F	NA	SNKOCA02937	NA	485	NA	NA	1984-05-14	149	1984	5	NA	50	161	1985	5	12	1985-05-02	1985-06-01	31	1	1985-05-02	1985-05-16	15	NA	NA	367	DEA	UNK	NA	NA	0	0	NA	NA	NA	NA
65455	SEN	KOL	BIJ	NA	CAP	KEIT	EPE	SNKOCA00018	GUI	M	NA	SNKOCA02429	NA	668	NA	NA	1984-10-13	154	1984	10	NA	51	154	1984	10	0	1984-10-01	1984-10-31	31	0	1984-10-13	1984-10-31	19	0	BEG	NA	NA	NA	NA	NA	0	0	NA	NA	NA	NA
65447	SEN	KOL	BIJ	NA	CAP	KEIT	EPE	SNKOCA00018	GUI	M	NA	SNKOCA02429	NA	668	NA	NA	1984-10-13	154	1984	10	NA	52	155	1984	11	1	1984-11-01	1984-11-30	30	1	1984-11-01	1984-11-30	30	NA	NA	NA	NA	NA	NA	NA	0	0	NA	NA	NA	NA
65457	SEN	KOL	BIJ	NA	CAP	KEIT	EPE	SNKOCA00018	GUI	M	NA	SNKOCA02429	NA	668	NA	NA	1984-10-13	154	1984	10	NA	53	156	1984	12	2	1984-12-01	1984-12-31	31	1	1984-12-01	1984-12-31	31	NA	NA	NA	NA	NA	NA	NA	0	0	NA	NA	NA	NA
65446	SEN	KOL	BIJ	NA	CAP	KEIT	EPE	SNKOCA00018	GUI	M	NA	SNKOCA02429	NA	668	NA	NA	1984-10-13	154	1984	10	NA	54	157	1985	1	3	1985-01-01	1985-01-30	30	1	1985-01-01	1985-01-15	15	NA	NA	94	SAL	NA	NA	NA	0	0	NA	NA	NA	NA
21826	SEN	KOL	BIJ	NA	CAP	BABA	EPE	SNKOCA00020	GUI	M	NA	SNKOCA02954	1	363	1	1	1985-06-01	161	1985	5	NA	55	161	1985	5	0	1985-05-02	1985-06-01	31	1	1985-06-01	1985-06-01	1	0	BIR	NA	NA	NA	NA	NA	0	0	NA	NA	NA	NA
21851	SEN	KOL	BIJ	NA	CAP	BABA	EPE	SNKOCA00020	GUI	M	NA	SNKOCA02954	1	363	1	1	1985-06-01	161	1985	5	NA	56	162	1985	6	1	1985-06-02	1985-07-01	30	1	1985-06-02	1985-06-02	1	NA	NA	1	DEA	UNK	NA	NA	0	0	NA	NA	NA	NA
64950	SEN	KOL	BIJ	NA	CAP	KADI	EPE	SNKOCA00021	GUI	M	NA	SNKOCA03412	6	1599	2	2	1985-06-02	162	1985	6	NA	57	162	1985	6	0	1985-06-02	1985-07-01	30	1	1985-06-02	1985-07-01	30	0	BIR	NA	NA	NA	NA	NA	0	0	NA	NA	NA	NA
64955	SEN	KOL	BIJ	NA	CAP	KADI	EPE	SNKOCA00021	GUI	M	NA	SNKOCA03412	6	1599	2	2	1985-06-02	162	1985	6	NA	58	163	1985	7	1	1985-07-02	1985-07-31	30	1	1985-07-02	1985-07-31	30	NA	NA	NA	NA	NA	NA	NA	0	0	NA	NA	NA	NA
64928	SEN	KOL	BIJ	NA	CAP	KADI	EPE	SNKOCA00021	GUI	M	NA	SNKOCA03412	6	1599	2	2	1985-06-02	162	1985	6	NA	59	164	1985	8	2	1985-08-01	1985-08-31	31	1	1985-08-01	1985-08-31	31	NA	NA	NA	NA	NA	NA	NA	0	0	NA	NA	NA	NA
64941	SEN	KOL	BIJ	NA	CAP	KADI	EPE	SNKOCA00021	GUI	M	NA	SNKOCA03412	6	1599	2	2	1985-06-02	162	1985	6	NA	60	165	1985	9	3	1985-09-01	1985-09-30	30	1	1985-09-01	1985-09-20	20	NA	NA	110	DEA	DIS	D90	NA	0	0	NA	NA	NA	NA
102971	SEN	KOL	BIJ	NA	CAP	SAIB	EPE	SNKOCA00022	GUI	F	NA	SNKOCA03417	6	1647	2	2	1985-06-19	162	1985	6	NA	61	162	1985	6	0	1985-06-02	1985-07-01	30	1	1985-06-19	1985-07-01	13	0	BIR	NA	NA	NA	NA	NA	0	0	NA	NA	NA	NA
103013	SEN	KOL	BIJ	NA	CAP	SAIB	EPE	SNKOCA00022	GUI	F	NA	SNKOCA03417	6	1647	2	2	1985-06-19	162	1985	6	NA	62	163	1985	7	1	1985-07-02	1985-07-31	30	1	1985-07-02	1985-07-31	30	NA	NA	NA	NA	NA	NA	NA	0	0	NA	NA	NA	NA
102854	SEN	KOL	BIJ	NA	CAP	SAIB	EPE	SNKOCA00022	GUI	F	NA	SNKOCA03417	6	1647	2	2	1985-06-19	162	1985	6	NA	63	164	1985	8	2	1985-08-01	1985-08-31	31	1	1985-08-01	1985-08-31	31	NA	NA	NA	NA	NA	NA	NA	0	0	NA	NA	NA	NA
102680	SEN	KOL	BIJ	NA	CAP	SAIB	EPE	SNKOCA00022	GUI	F	NA	SNKOCA03417	6	1647	2	2	1985-06-19	162	1985	6	NA	64	165	1985	9	3	1985-09-01	1985-09-30	30	1	1985-09-01	1985-09-12	12	NA	NA	85	DEA	DIS	D80	NA	0	0	NA	NA	NA	NA
103050	SEN	KOL	BIJ	NA	CAP	SAIB	EPE	SNKOCA00023	GUI	F	NA	SNKOCA03417	5	1386	2	2	1984-10-01	154	1984	10	NA	65	154	1984	10	0	1984-10-01	1984-10-31	31	1	1984-10-01	1984-10-31	31	0	BIR	NA	NA	NA	NA	NA	0	0	NA	NA	NA	NA
103131	SEN	KOL	BIJ	NA	CAP	SAIB	EPE	SNKOCA00023	GUI	F	NA	SNKOCA03417	5	1386	2	2	1984-10-01	154	1984	10	NA	66	155	1984	11	1	1984-11-01	1984-11-30	30	1	1984-11-01	1984-11-30	30	NA	NA	NA	NA	NA	NA	NA	0	0	NA	NA	NA	NA
102802	SEN	KOL	BIJ	NA	CAP	SAIB	EPE	SNKOCA00023	GUI	F	NA	SNKOCA03417	5	1386	2	2	1984-10-01	154	1984	10	NA	67	156	1984	12	2	1984-12-01	1984-12-31	31	1	1984-12-01	1984-12-31	31	NA	NA	NA	NA	NA	NA	NA	0	0	NA	NA	NA	NA
102179	SEN	KOL	BIJ	NA	CAP	SAIB	EPE	SNKOCA00023	GUI	F	NA	SNKOCA03417	5	1386	2	2	1984-10-01	154	1984	10	NA	68	157	1985	1	3	1985-01-01	1985-01-30	30	1	1985-01-01	1985-01-30	30	NA	NA	NA	NA	NA	NA	NA	0	0	NA	NA	NA	NA
102446	SEN	KOL	BIJ	NA	CAP	SAIB	EPE	SNKOCA00023	GUI	F	NA	SNKOCA03417	5	1386	2	2	1984-10-01	154	1984	10	NA	69	158	1985	2	4	1985-01-31	1985-03-01	30	1	1985-01-31	1985-02-07	8	NA	NA	129	DEA	UNK	NA	NA	0	0	NA	NA	NA	NA
102489	SEN	KOL	BIJ	NA	CAP	SAIB	EPE	SNKOCA00024	GUI	M	NA	SNKOCA02977	NA	516	NA	NA	1984-07-15	151	1984	7	NA	70	153	1984	9	2	1984-09-01	1984-09-30	30	0	1984-09-01	1984-09-30	30	48	BEG	NA	NA	NA	NA	NA	0	0	NA	NA	NA	NA
102737	SEN	KOL	BIJ	NA	CAP	SAIB	EPE	SNKOCA00024	GUI	M	NA	SNKOCA02977	NA	516	NA	NA	1984-07-15	151	1984	7	NA	71	154	1984	10	3	1984-10-01	1984-10-31	31	1	1984-10-01	1984-10-28	28	NA	NA	105	DEA	DIS	D90	NA	0	0	NA	NA	NA	NA
102262	SEN	KOL	BIJ	NA	CAP	SAIB	EPE	SNKOCA00025	GUI	M	NA	SNKOCA02981	1	362	1	1	1985-09-30	165	1985	9	NA	72	165	1985	9	0	1985-09-01	1985-09-30	30	1	1985-09-30	1985-09-30	1	0	BIR	NA	NA	NA	NA	NA	0	0	NA	NA	NA	NA
102535	SEN	KOL	BIJ	NA	CAP	SAIB	EPE	SNKOCA00025	GUI	M	NA	SNKOCA02981	1	362	1	1	1985-09-30	165	1985	9	NA	73	166	1985	10	1	1985-10-01	1985-10-31	31	1	1985-10-01	1985-10-01	1	NA	NA	1	DEA	UNK	NA	NA	0	0	NA	NA	NA	NA
22189	SEN	KOL	BIJ	NA	CAP	BALO	EPE	SNKOCA00026	GUI	M	NA	SNKOCA03421	NA	725	NA	NA	1984-06-09	150	1984	6	NA	74	152	1984	8	2	1984-08-01	1984-08-31	31	0	1984-08-01	1984-08-12	12	53	BEG	64	DEA	DIS	D10	NA	0	0	NA	NA	NA	NA
29367	SEN	KOL	BIJ	NA	CAP	CISS	EBL	SNKOCA00027	GUI	M	NA	SNKOCA02487	7	2611	3	3	1986-03-10	171	1986	3	NA	75	171	1986	3	0	1986-03-02	1986-04-01	31	1	1986-03-10	1986-04-01	23	0	BIR	NA	NA	NA	NA	NA	0	0	NA	NA	NA	NA
29042	SEN	KOL	BIJ	NA	CAP	CISS	EBL	SNKOCA00027	GUI	M	NA	SNKOCA02487	7	2611	3	3	1986-03-10	171	1986	3	NA	76	172	1986	4	1	1986-04-02	1986-05-01	30	1	1986-04-02	1986-04-10	9	NA	NA	31	DEA	GRO	NA	NA	0	0	NA	NA	NA	NA
27865	SEN	KOL	BIJ	NA	CAP	CISS	EBL	SNKOCA00028	GUI	M	NA	SNKOCA02992	1	2457	2	2	1984-10-07	154	1984	10	NA	77	154	1984	10	0	1984-10-01	1984-10-31	31	1	1984-10-07	1984-10-08	2	0	BIR	1	DEA	UNK	NA	NA	0	0	NA	NA	NA	NA
27762	SEN	KOL	BIJ	NA	CAP	CISS	EBL	SNKOCA00029	GUI	F	NA	SNKOCA02992	1	2457	2	2	1984-10-07	154	1984	10	NA	78	154	1984	10	0	1984-10-01	1984-10-31	31	1	1984-10-07	1984-10-08	2	0	BIR	1	DEA	UNK	NA	NA	0	0	NA	NA	NA	NA
28348	SEN	KOL	BIJ	NA	CAP	CISS	EBL	SNKOCA00030	GUI	M	NA	SNKOCA03433	1	477	2	2	1984-10-04	154	1984	10	NA	79	154	1984	10	0	1984-10-01	1984-10-31	31	1	1984-10-04	1984-10-08	5	0	BIR	4	DEA	UNK	NA	NA	0	0	NA	NA	NA	NA
27918	SEN	KOL	BIJ	NA	CAP	CISS	EBL	SNKOCA00031	GUI	F	NA	SNKOCA03434	1	403	1	1	1985-07-23	163	1985	7	NA	80	163	1985	7	0	1985-07-02	1985-07-31	30	1	1985-07-23	1985-07-27	5	0	BIR	4	DEA	GRO	NA	NA	0	0	NA	NA	NA	NA
27930	SEN	KOL	BIJ	NA	CAP	CISS	EBL	SNKOCA00032	GUI	M	NA	SNKOCA03436	1	363	1	1	1985-10-13	166	1985	10	NA	81	166	1985	10	0	1985-10-01	1985-10-31	31	1	1985-10-13	1985-10-17	5	0	BIR	4	DEA	GRO	NA	NA	0	0	NA	NA	NA	NA
49385	SEN	KOL	BIJ	NA	CAP	DIOU	EPE	SNKOCA00033	GUI	F	NA	SNKOCA03003	1	1189	2	2	1984-07-17	151	1984	7	NA	82	151	1984	7	0	1984-07-02	1984-07-31	30	1	1984-07-17	1984-07-31	15	0	BIR	NA	NA	NA	NA	NA	0	0	NA	NA	NA	NA
49205	SEN	KOL	BIJ	NA	CAP	DIOU	EPE	SNKOCA00033	GUI	F	NA	SNKOCA03003	1	1189	2	2	1984-07-17	151	1984	7	NA	83	152	1984	8	1	1984-08-01	1984-08-31	31	1	1984-08-01	1984-08-31	31	NA	NA	NA	NA	NA	NA	NA	0	0	NA	NA	NA	NA
49302	SEN	KOL	BIJ	NA	CAP	DIOU	EPE	SNKOCA00033	GUI	F	NA	SNKOCA03003	1	1189	2	2	1984-07-17	151	1984	7	NA	84	153	1984	9	2	1984-09-01	1984-09-30	30	1	1984-09-01	1984-09-30	30	NA	NA	NA	NA	NA	NA	NA	0	0	NA	NA	NA	NA
49582	SEN	KOL	BIJ	NA	CAP	DIOU	EPE	SNKOCA00033	GUI	F	NA	SNKOCA03003	1	1189	2	2	1984-07-17	151	1984	7	NA	85	154	1984	10	3	1984-10-01	1984-10-31	31	1	1984-10-01	1984-10-02	2	NA	NA	77	DEA	DIS	D90	NA	0	0	NA	NA	NA	NA
128751	SEN	KOL	BIJ	NA	CAP	YODI	EPE	SNKOCA00034	GUI	F	NA	SNKOCA03010	1	284	2	2	1985-03-10	159	1985	3	NA	86	159	1985	3	0	1985-03-02	1985-04-01	31	1	1985-03-10	1985-04-01	23	0	BIR	NA	NA	NA	NA	NA	0	0	NA	NA	NA	NA
128466	SEN	KOL	BIJ	NA	CAP	YODI	EPE	SNKOCA00034	GUI	F	NA	SNKOCA03010	1	284	2	2	1985-03-10	159	1985	3	NA	87	160	1985	4	1	1985-04-02	1985-05-01	30	1	1985-04-02	1985-05-01	30	NA	NA	NA	NA	NA	NA	NA	0	0	NA	NA	NA	NA
128752	SEN	KOL	BIJ	NA	CAP	YODI	EPE	SNKOCA00034	GUI	F	NA	SNKOCA03010	1	284	2	2	1985-03-10	159	1985	3	NA	88	161	1985	5	2	1985-05-02	1985-06-01	31	1	1985-05-02	1985-06-01	31	NA	NA	NA	NA	NA	NA	NA	0	0	NA	NA	NA	NA
128753	SEN	KOL	BIJ	NA	CAP	YODI	EPE	SNKOCA00034	GUI	F	NA	SNKOCA03010	1	284	2	2	1985-03-10	159	1985	3	NA	89	162	1985	6	3	1985-06-02	1985-07-01	30	1	1985-06-02	1985-06-06	5	NA	NA	88	BAR	NA	NA	NA	0	0	NA	NA	NA	NA
128863	SEN	KOL	BIJ	NA	CAP	YODI	EPE	SNKOCA00035	GUI	F	NA	SNKOCA03010	1	284	2	2	1985-03-10	159	1985	3	NA	90	159	1985	3	0	1985-03-02	1985-04-01	31	1	1985-03-10	1985-04-01	23	0	BIR	NA	NA	NA	NA	NA	0	0	NA	NA	NA	NA
128920	SEN	KOL	BIJ	NA	CAP	YODI	EPE	SNKOCA00035	GUI	F	NA	SNKOCA03010	1	284	2	2	1985-03-10	159	1985	3	NA	91	160	1985	4	1	1985-04-02	1985-05-01	30	1	1985-04-02	1985-05-01	30	NA	NA	NA	NA	NA	NA	NA	0	0	NA	NA	NA	NA
128879	SEN	KOL	BIJ	NA	CAP	YODI	EPE	SNKOCA00035	GUI	F	NA	SNKOCA03010	1	284	2	2	1985-03-10	159	1985	3	NA	92	161	1985	5	2	1985-05-02	1985-06-01	31	1	1985-05-02	1985-06-01	31	NA	NA	NA	NA	NA	NA	NA	0	0	NA	NA	NA	NA
128799	SEN	KOL	BIJ	NA	CAP	YODI	EPE	SNKOCA00035	GUI	F	NA	SNKOCA03010	1	284	2	2	1985-03-10	159	1985	3	NA	93	162	1985	6	3	1985-06-02	1985-07-01	30	1	1985-06-02	1985-06-06	5	NA	NA	88	BAR	NA	NA	NA	0	0	NA	NA	NA	NA
128718	SEN	KOL	BIJ	NA	CAP	YODI	EPE	SNKOCA00036	GUI	M	NA	SNKOCA03013	5	1797	3	3	1985-06-01	161	1985	5	NA	94	161	1985	5	0	1985-05-02	1985-06-01	31	1	1985-06-01	1985-06-01	1	0	BIR	NA	NA	NA	NA	NA	0	0	NA	NA	NA	NA
128921	SEN	KOL	BIJ	NA	CAP	YODI	EPE	SNKOCA00036	GUI	M	NA	SNKOCA03013	5	1797	3	3	1985-06-01	161	1985	5	NA	95	162	1985	6	1	1985-06-02	1985-07-01	30	1	1985-06-02	1985-07-01	30	NA	NA	30	DEA	GRO	NA	NA	0	0	NA	NA	NA	NA
128842	SEN	KOL	BIJ	NA	CAP	YODI	EPE	SNKOCA00037	GUI	F	NA	SNKOCA03013	4	1569	2	2	1984-10-16	154	1984	10	NA	96	154	1984	10	0	1984-10-01	1984-10-31	31	1	1984-10-16	1984-10-31	16	0	BIR	NA	NA	NA	NA	NA	0	0	NA	NA	NA	NA
128645	SEN	KOL	BIJ	NA	CAP	YODI	EPE	SNKOCA00037	GUI	F	NA	SNKOCA03013	4	1569	2	2	1984-10-16	154	1984	10	NA	97	155	1984	11	1	1984-11-01	1984-11-30	30	1	1984-11-01	1984-11-16	16	NA	NA	31	SAL	NA	NA	NA	0	0	NA	NA	NA	NA
99444	SEN	KOL	LAY	NA	CAP	OUSA	EPE	SNKOCA00038	GUI	M	NA	SNKOCA03025	NA	669	NA	NA	1983-09-15	141	1983	9	NA	98	144	1983	12	3	1983-12-01	1983-12-31	31	0	1983-12-01	1983-12-31	31	77	BEG	NA	NA	NA	NA	NA	0	0	NA	NA	NA	NA
99445	SEN	KOL	LAY	NA	CAP	OUSA	EPE	SNKOCA00038	GUI	M	NA	SNKOCA03025	NA	669	NA	NA	1983-09-15	141	1983	9	NA	99	145	1984	1	4	1984-01-01	1984-01-30	30	1	1984-01-01	1984-01-30	30	NA	NA	NA	NA	NA	NA	NA	0	0	NA	NA	NA	NA
99450	SEN	KOL	LAY	NA	CAP	OUSA	EPE	SNKOCA00038	GUI	M	NA	SNKOCA03025	NA	669	NA	NA	1983-09-15	141	1983	9	NA	100	146	1984	2	5	1984-01-31	1984-03-01	31	1	1984-01-31	1984-02-10	11	NA	NA	148	DEA	DIS	D10	NA	0	0	NA	NA	NA	NA
99449	SEN	KOL	LAY	NA	CAP	OUSA	EPE	SNKOCA00039	GUI	F	NA	SNKOCA03025	NA	669	NA	NA	1983-09-15	141	1983	9	NA	101	144	1983	12	3	1983-12-01	1983-12-31	31	0	1983-12-01	1983-12-31	31	77	BEG	NA	NA	NA	NA	NA	0	0	NA	NA	NA	NA
99448	SEN	KOL	LAY	NA	CAP	OUSA	EPE	SNKOCA00039	GUI	F	NA	SNKOCA03025	NA	669	NA	NA	1983-09-15	141	1983	9	NA	102	145	1984	1	4	1984-01-01	1984-01-30	30	1	1984-01-01	1984-01-30	30	NA	NA	NA	NA	NA	NA	NA	0	0	NA	NA	NA	NA
99446	SEN	KOL	LAY	NA	CAP	OUSA	EPE	SNKOCA00039	GUI	F	NA	SNKOCA03025	NA	669	NA	NA	1983-09-15	141	1983	9	NA	103	146	1984	2	5	1984-01-31	1984-03-01	31	1	1984-01-31	1984-02-07	8	NA	NA	145	DEA	DIS	D10	NA	0	0	NA	NA	NA	NA
112893	SEN	KOL	LAY	NA	CAP	SASA	EPE	SNKOCA00040	GUI	M	NA	SNKOCA03028	6	2236	2	2	1984-02-29	146	1984	2	NA	104	146	1984	2	0	1984-01-31	1984-03-01	31	1	1984-02-29	1984-03-01	2	0	BIR	NA	NA	NA	NA	NA	0	0	NA	NA	NA	NA
112940	SEN	KOL	LAY	NA	CAP	SASA	EPE	SNKOCA00040	GUI	M	NA	SNKOCA03028	6	2236	2	2	1984-02-29	146	1984	2	NA	105	147	1984	3	1	1984-03-02	1984-03-31	30	1	1984-03-02	1984-03-13	12	NA	NA	13	DEA	DIS	D90	NA	0	0	NA	NA	NA	NA
112930	SEN	KOL	LAY	NA	CAP	SASA	EPE	SNKOCA00041	GUI	M	NA	SNKOCA03037	1	267	2	2	1984-03-08	147	1984	3	NA	106	147	1984	3	0	1984-03-02	1984-03-31	30	1	1984-03-08	1984-03-31	24	0	BIR	NA	NA	NA	NA	NA	0	0	NA	NA	NA	NA
112861	SEN	KOL	LAY	NA	CAP	SASA	EPE	SNKOCA00041	GUI	M	NA	SNKOCA03037	1	267	2	2	1984-03-08	147	1984	3	NA	107	148	1984	4	1	1984-04-01	1984-05-01	31	1	1984-04-01	1984-05-01	31	NA	NA	NA	NA	NA	NA	NA	0	0	NA	NA	NA	NA
112915	SEN	KOL	LAY	NA	CAP	SASA	EPE	SNKOCA00041	GUI	M	NA	SNKOCA03037	1	267	2	2	1984-03-08	147	1984	3	NA	108	149	1984	5	2	1984-05-02	1984-05-31	30	1	1984-05-02	1984-05-06	5	NA	NA	59	DEA	DIS	D90	NA	0	0	NA	NA	NA	NA
112914	SEN	KOL	LAY	NA	CAP	SASA	EPE	SNKOCA00042	GUI	F	NA	SNKOCA03037	1	267	2	2	1984-03-08	147	1984	3	NA	109	147	1984	3	0	1984-03-02	1984-03-31	30	1	1984-03-08	1984-03-31	24	0	BIR	NA	NA	NA	NA	NA	0	0	NA	NA	NA	NA
112618	SEN	KOL	LAY	NA	CAP	SASA	EPE	SNKOCA00042	GUI	F	NA	SNKOCA03037	1	267	2	2	1984-03-08	147	1984	3	NA	110	148	1984	4	1	1984-04-01	1984-05-01	31	1	1984-04-01	1984-05-01	31	NA	NA	NA	NA	NA	NA	NA	0	0	NA	NA	NA	NA
112616	SEN	KOL	LAY	NA	CAP	SASA	EPE	SNKOCA00042	GUI	F	NA	SNKOCA03037	1	267	2	2	1984-03-08	147	1984	3	NA	111	149	1984	5	2	1984-05-02	1984-05-31	30	1	1984-05-02	1984-05-06	5	NA	NA	59	DEA	DIS	D90	NA	0	0	NA	NA	NA	NA
112490	SEN	KOL	LAY	NA	CAP	SASA	EPE	SNKOCA00043	GUI	M	NA	SNKOCA03038	1	385	1	1	1984-01-04	145	1984	1	NA	112	145	1984	1	0	1984-01-01	1984-01-30	30	1	1984-01-04	1984-01-30	27	0	BIR	NA	NA	NA	NA	NA	0	0	NA	NA	NA	NA
112739	SEN	KOL	LAY	NA	CAP	SASA	EPE	SNKOCA00043	GUI	M	NA	SNKOCA03038	1	385	1	1	1984-01-04	145	1984	1	NA	113	146	1984	2	1	1984-01-31	1984-03-01	31	1	1984-01-31	1984-03-01	31	NA	NA	NA	NA	NA	NA	NA	0	0	NA	NA	NA	NA
112672	SEN	KOL	LAY	NA	CAP	SASA	EPE	SNKOCA00043	GUI	M	NA	SNKOCA03038	1	385	1	1	1984-01-04	145	1984	1	NA	114	147	1984	3	2	1984-03-02	1984-03-31	30	1	1984-03-02	1984-03-31	30	NA	NA	NA	NA	NA	NA	NA	0	0	NA	NA	NA	NA
112575	SEN	KOL	LAY	NA	CAP	SASA	EPE	SNKOCA00043	GUI	M	NA	SNKOCA03038	1	385	1	1	1984-01-04	145	1984	1	NA	115	148	1984	4	3	1984-04-01	1984-05-01	31	1	1984-04-01	1984-05-01	31	NA	NA	NA	NA	NA	NA	NA	0	0	NA	NA	NA	NA
112489	SEN	KOL	LAY	NA	CAP	SASA	EPE	SNKOCA00043	GUI	M	NA	SNKOCA03038	1	385	1	1	1984-01-04	145	1984	1	NA	116	149	1984	5	4	1984-05-02	1984-05-31	30	1	1984-05-02	1984-05-30	29	NA	NA	147	GIF	NA	NA	NA	0	0	NA	NA	NA	NA
112463	SEN	KOL	LAY	NA	CAP	SASA	EPE	SNKOCA00044	GUI	M	NA	SNKOCA03039	1	441	1	1	1984-02-29	146	1984	2	NA	117	146	1984	2	0	1984-01-31	1984-03-01	31	1	1984-02-29	1984-03-01	2	0	BIR	NA	NA	NA	NA	NA	0	0	NA	NA	NA	NA
112518	SEN	KOL	LAY	NA	CAP	SASA	EPE	SNKOCA00044	GUI	M	NA	SNKOCA03039	1	441	1	1	1984-02-29	146	1984	2	NA	118	147	1984	3	1	1984-03-02	1984-03-31	30	1	1984-03-02	1984-03-31	30	NA	NA	NA	NA	NA	NA	NA	0	0	NA	NA	NA	NA
112456	SEN	KOL	LAY	NA	CAP	SASA	EPE	SNKOCA00044	GUI	M	NA	SNKOCA03039	1	441	1	1	1984-02-29	146	1984	2	NA	119	148	1984	4	2	1984-04-01	1984-05-01	31	1	1984-04-01	1984-05-01	31	NA	NA	NA	NA	NA	NA	NA	0	0	NA	NA	NA	NA
112502	SEN	KOL	LAY	NA	CAP	SASA	EPE	SNKOCA00044	GUI	M	NA	SNKOCA03039	1	441	1	1	1984-02-29	146	1984	2	NA	120	149	1984	5	3	1984-05-02	1984-05-31	30	1	1984-05-02	1984-05-31	30	NA	NA	NA	NA	NA	NA	NA	0	0	NA	NA	NA	NA
112464	SEN	KOL	LAY	NA	CAP	SASA	EPE	SNKOCA00044	GUI	M	NA	SNKOCA03039	1	441	1	1	1984-02-29	146	1984	2	NA	121	150	1984	6	4	1984-06-01	1984-07-01	31	1	1984-06-01	1984-06-03	3	NA	NA	95	DEA	DIS	D90	NA	0	0	NA	NA	NA	NA
112484	SEN	KOL	LAY	NA	CAP	SASA	EPE	SNKOCA00045	GUI	F	NA	SNKOCA03486	NA	912	NA	NA	1983-06-15	138	1983	6	NA	122	144	1983	12	6	1983-12-01	1983-12-31	31	0	1983-12-01	1983-12-31	31	169	BEG	NA	NA	NA	NA	NA	0	0	NA	NA	NA	NA
112467	SEN	KOL	LAY	NA	CAP	SASA	EPE	SNKOCA00045	GUI	F	NA	SNKOCA03486	NA	912	NA	NA	1983-06-15	138	1983	6	NA	123	145	1984	1	7	1984-01-01	1984-01-30	30	1	1984-01-01	1984-01-30	30	NA	NA	NA	NA	NA	NA	NA	0	0	NA	NA	NA	NA
112511	SEN	KOL	LAY	NA	CAP	SASA	EPE	SNKOCA00045	GUI	F	NA	SNKOCA03486	NA	912	NA	NA	1983-06-15	138	1983	6	NA	124	146	1984	2	8	1984-01-31	1984-03-01	31	1	1984-01-31	1984-02-21	22	NA	NA	251	DEA	DIS	D90	NA	0	0	NA	NA	NA	NA
11805	SEN	KOL	LAY	NA	CAP	ALIS	EPE	SNKOCA00046	GUI	F	NA	SNKOCA03041	2	525	2	2	1985-07-04	163	1985	7	NA	125	163	1985	7	0	1985-07-02	1985-07-31	30	1	1985-07-04	1985-07-31	28	0	BIR	NA	NA	NA	NA	NA	0	0	NA	NA	NA	NA
11802	SEN	KOL	LAY	NA	CAP	ALIS	EPE	SNKOCA00046	GUI	F	NA	SNKOCA03041	2	525	2	2	1985-07-04	163	1985	7	NA	126	164	1985	8	1	1985-08-01	1985-08-31	31	1	1985-08-01	1985-08-20	20	NA	NA	47	BAR	NA	NA	NA	0	0	NA	NA	NA	NA
11786	SEN	KOL	LAY	NA	CAP	ALIS	EPE	SNKOCA00047	GUI	M	NA	SNKOCA03041	2	525	2	2	1985-07-04	163	1985	7	NA	127	163	1985	7	0	1985-07-02	1985-07-31	30	1	1985-07-04	1985-07-31	28	0	BIR	NA	NA	NA	NA	NA	0	0	NA	NA	NA	NA
11787	SEN	KOL	LAY	NA	CAP	ALIS	EPE	SNKOCA00047	GUI	M	NA	SNKOCA03041	2	525	2	2	1985-07-04	163	1985	7	NA	128	164	1985	8	1	1985-08-01	1985-08-31	31	1	1985-08-01	1985-08-20	20	NA	NA	47	BAR	NA	NA	NA	0	0	NA	NA	NA	NA
11748	SEN	KOL	LAY	NA	CAP	ALIS	EPE	SNKOCA00048	GUI	F	NA	SNKOCA03052	6	1953	3	3	1985-05-21	161	1985	5	NA	129	161	1985	5	0	1985-05-02	1985-06-01	31	1	1985-05-21	1985-06-01	12	0	BIR	NA	NA	NA	NA	NA	0	0	NA	NA	NA	NA
11828	SEN	KOL	LAY	NA	CAP	ALIS	EPE	SNKOCA00048	GUI	F	NA	SNKOCA03052	6	1953	3	3	1985-05-21	161	1985	5	NA	130	162	1985	6	1	1985-06-02	1985-07-01	30	1	1985-06-02	1985-07-01	30	NA	NA	NA	NA	NA	NA	NA	0	0	NA	NA	NA	NA
11721	SEN	KOL	LAY	NA	CAP	ALIS	EPE	SNKOCA00048	GUI	F	NA	SNKOCA03052	6	1953	3	3	1985-05-21	161	1985	5	NA	131	163	1985	7	2	1985-07-02	1985-07-31	30	1	1985-07-02	1985-07-31	30	NA	NA	NA	NA	NA	NA	NA	0	0	NA	NA	NA	NA
11720	SEN	KOL	LAY	NA	CAP	ALIS	EPE	SNKOCA00048	GUI	F	NA	SNKOCA03052	6	1953	3	3	1985-05-21	161	1985	5	NA	132	164	1985	8	3	1985-08-01	1985-08-31	31	1	1985-08-01	1985-08-20	20	NA	NA	91	BAR	NA	NA	NA	0	0	NA	NA	NA	NA
11733	SEN	KOL	LAY	NA	CAP	ALIS	EPE	SNKOCA00049	GUI	F	NA	SNKOCA03052	6	1953	3	3	1985-05-21	161	1985	5	NA	133	161	1985	5	0	1985-05-02	1985-06-01	31	1	1985-05-21	1985-06-01	12	0	BIR	NA	NA	NA	NA	NA	0	0	NA	NA	NA	NA
11827	SEN	KOL	LAY	NA	CAP	ALIS	EPE	SNKOCA00049	GUI	F	NA	SNKOCA03052	6	1953	3	3	1985-05-21	161	1985	5	NA	134	162	1985	6	1	1985-06-02	1985-07-01	30	1	1985-06-02	1985-06-11	10	NA	NA	21	DEA	GRO	NA	NA	0	0	NA	NA	NA	NA
11779	SEN	KOL	LAY	NA	CAP	ALIS	EPE	SNKOCA00050	GUI	M	NA	SNKOCA03052	4	1516	2	2	1984-03-10	147	1984	3	NA	135	147	1984	3	0	1984-03-02	1984-03-31	30	1	1984-03-10	1984-03-31	22	0	BIR	NA	NA	NA	NA	NA	0	0	NA	NA	NA	NA
11845	SEN	KOL	LAY	NA	CAP	ALIS	EPE	SNKOCA00050	GUI	M	NA	SNKOCA03052	4	1516	2	2	1984-03-10	147	1984	3	NA	136	148	1984	4	1	1984-04-01	1984-05-01	31	1	1984-04-01	1984-05-01	31	NA	NA	NA	NA	NA	NA	NA	0	0	NA	NA	NA	NA
11908	SEN	KOL	LAY	NA	CAP	ALIS	EPE	SNKOCA00050	GUI	M	NA	SNKOCA03052	4	1516	2	2	1984-03-10	147	1984	3	NA	137	149	1984	5	2	1984-05-02	1984-05-31	30	1	1984-05-02	1984-05-31	30	NA	NA	NA	NA	NA	NA	NA	0	0	NA	NA	NA	NA
11801	SEN	KOL	LAY	NA	CAP	ALIS	EPE	SNKOCA00050	GUI	M	NA	SNKOCA03052	4	1516	2	2	1984-03-10	147	1984	3	NA	138	150	1984	6	3	1984-06-01	1984-07-01	31	1	1984-06-01	1984-07-01	31	NA	NA	NA	NA	NA	NA	NA	0	0	NA	NA	NA	NA
11746	SEN	KOL	LAY	NA	CAP	ALIS	EPE	SNKOCA00050	GUI	M	NA	SNKOCA03052	4	1516	2	2	1984-03-10	147	1984	3	NA	139	151	1984	7	4	1984-07-02	1984-07-31	30	1	1984-07-02	1984-07-31	30	NA	NA	NA	NA	NA	NA	NA	0	0	NA	NA	NA	NA
11715	SEN	KOL	LAY	NA	CAP	ALIS	EPE	SNKOCA00050	GUI	M	NA	SNKOCA03052	4	1516	2	2	1984-03-10	147	1984	3	NA	140	152	1984	8	5	1984-08-01	1984-08-31	31	1	1984-08-01	1984-08-31	31	NA	NA	NA	NA	NA	NA	NA	0	0	NA	NA	NA	NA
11843	SEN	KOL	LAY	NA	CAP	ALIS	EPE	SNKOCA00050	GUI	M	NA	SNKOCA03052	4	1516	2	2	1984-03-10	147	1984	3	NA	141	153	1984	9	6	1984-09-01	1984-09-30	30	1	1984-09-01	1984-09-06	6	NA	NA	180	SLA	NA	NA	ORD	0	0	NA	NA	NA	NA
11955	SEN	KOL	LAY	NA	CAP	ALIS	EPE	SNKOCA00051	GUI	M	NA	SNKOCA03052	5	1722	3	3	1984-10-02	154	1984	10	NA	142	154	1984	10	0	1984-10-01	1984-10-31	31	1	1984-10-02	1984-10-24	23	0	BIR	22	DEA	UNK	NA	NA	0	0	NA	NA	NA	NA
11970	SEN	KOL	LAY	NA	CAP	ALIS	EPE	SNKOCA00052	GUI	F	NA	SNKOCA03053	4	1515	2	2	1984-03-09	147	1984	3	NA	143	147	1984	3	0	1984-03-02	1984-03-31	30	1	1984-03-09	1984-03-18	10	0	BIR	9	DEA	DIS	D90	NA	0	0	NA	NA	NA	NA
12002	SEN	KOL	LAY	NA	CAP	ALIS	EPE	SNKOCA00053	GUI	M	NA	SNKOCA03054	2	583	2	2	1984-08-20	152	1984	8	NA	144	152	1984	8	0	1984-08-01	1984-08-31	31	1	1984-08-20	1984-08-21	2	0	BIR	1	DEA	UNK	NA	NA	0	0	NA	NA	NA	NA
12165	SEN	KOL	LAY	NA	CAP	ALIS	EPE	SNKOCA00054	GUI	M	NA	SNKOCA03057	5	2565	3	3	1984-01-24	145	1984	1	NA	145	145	1984	1	0	1984-01-01	1984-01-30	30	1	1984-01-24	1984-01-30	7	0	BIR	NA	NA	NA	NA	NA	0	0	NA	NA	NA	NA
12001	SEN	KOL	LAY	NA	CAP	ALIS	EPE	SNKOCA00054	GUI	M	NA	SNKOCA03057	5	2565	3	3	1984-01-24	145	1984	1	NA	146	146	1984	2	1	1984-01-31	1984-03-01	31	1	1984-01-31	1984-03-01	31	NA	NA	NA	NA	NA	NA	NA	0	0	NA	NA	NA	NA
12695	SEN	KOL	LAY	NA	CAP	ALIS	EPE	SNKOCA00054	GUI	M	NA	SNKOCA03057	5	2565	3	3	1984-01-24	145	1984	1	NA	147	147	1984	3	2	1984-03-02	1984-03-31	30	1	1984-03-02	1984-03-31	30	NA	NA	NA	NA	NA	NA	NA	0	0	NA	NA	NA	NA
13217	SEN	KOL	LAY	NA	CAP	ALIS	EPE	SNKOCA00054	GUI	M	NA	SNKOCA03057	5	2565	3	3	1984-01-24	145	1984	1	NA	148	148	1984	4	3	1984-04-01	1984-05-01	31	1	1984-04-01	1984-05-01	31	NA	NA	NA	NA	NA	NA	NA	0	0	NA	NA	NA	NA
13075	SEN	KOL	LAY	NA	CAP	ALIS	EPE	SNKOCA00054	GUI	M	NA	SNKOCA03057	5	2565	3	3	1984-01-24	145	1984	1	NA	149	149	1984	5	4	1984-05-02	1984-05-31	30	1	1984-05-02	1984-05-31	30	NA	NA	NA	NA	NA	NA	NA	0	0	NA	NA	NA	NA
12957	SEN	KOL	LAY	NA	CAP	ALIS	EPE	SNKOCA00054	GUI	M	NA	SNKOCA03057	5	2565	3	3	1984-01-24	145	1984	1	NA	150	150	1984	6	5	1984-06-01	1984-07-01	31	1	1984-06-01	1984-07-01	31	NA	NA	NA	NA	NA	NA	NA	0	0	NA	NA	NA	NA
12797	SEN	KOL	LAY	NA	CAP	ALIS	EPE	SNKOCA00054	GUI	M	NA	SNKOCA03057	5	2565	3	3	1984-01-24	145	1984	1	NA	151	151	1984	7	6	1984-07-02	1984-07-31	30	1	1984-07-02	1984-07-31	30	NA	NA	NA	NA	NA	NA	NA	0	0	NA	NA	NA	NA
12671	SEN	KOL	LAY	NA	CAP	ALIS	EPE	SNKOCA00054	GUI	M	NA	SNKOCA03057	5	2565	3	3	1984-01-24	145	1984	1	NA	152	152	1984	8	7	1984-08-01	1984-08-31	31	1	1984-08-01	1984-08-31	31	NA	NA	NA	NA	NA	NA	NA	0	0	NA	NA	NA	NA
12184	SEN	KOL	LAY	NA	CAP	ALIS	EPE	SNKOCA00054	GUI	M	NA	SNKOCA03057	5	2565	3	3	1984-01-24	145	1984	1	NA	153	153	1984	9	8	1984-09-01	1984-09-30	30	1	1984-09-01	1984-09-30	30	NA	NA	NA	NA	NA	NA	NA	0	0	NA	NA	NA	NA
12550	SEN	KOL	LAY	NA	CAP	ALIS	EPE	SNKOCA00054	GUI	M	NA	SNKOCA03057	5	2565	3	3	1984-01-24	145	1984	1	NA	154	154	1984	10	9	1984-10-01	1984-10-31	31	1	1984-10-01	1984-10-31	31	NA	NA	NA	NA	NA	NA	NA	0	0	NA	NA	NA	NA
12675	SEN	KOL	LAY	NA	CAP	ALIS	EPE	SNKOCA00054	GUI	M	NA	SNKOCA03057	5	2565	3	3	1984-01-24	145	1984	1	NA	155	155	1984	11	10	1984-11-01	1984-11-30	30	1	1984-11-01	1984-11-30	30	NA	NA	NA	NA	NA	NA	NA	0	0	NA	NA	NA	NA
13166	SEN	KOL	LAY	NA	CAP	ALIS	EPE	SNKOCA00054	GUI	M	NA	SNKOCA03057	5	2565	3	3	1984-01-24	145	1984	1	NA	156	156	1984	12	11	1984-12-01	1984-12-31	31	1	1984-12-01	1984-12-31	31	NA	NA	NA	NA	NA	NA	NA	0	0	NA	NA	NA	NA
13165	SEN	KOL	LAY	NA	CAP	ALIS	EPE	SNKOCA00054	GUI	M	NA	SNKOCA03057	5	2565	3	3	1984-01-24	145	1984	1	NA	157	157	1985	1	12	1985-01-01	1985-01-30	30	1	1985-01-01	1985-01-30	30	NA	NA	NA	NA	NA	NA	NA	0	0	NA	NA	NA	NA
12553	SEN	KOL	LAY	NA	CAP	ALIS	EPE	SNKOCA00054	GUI	M	NA	SNKOCA03057	5	2565	3	3	1984-01-24	145	1984	1	NA	158	158	1985	2	13	1985-01-31	1985-03-01	30	1	1985-01-31	1985-03-01	30	NA	NA	NA	NA	NA	NA	NA	0	0	NA	NA	NA	NA
12718	SEN	KOL	LAY	NA	CAP	ALIS	EPE	SNKOCA00054	GUI	M	NA	SNKOCA03057	5	2565	3	3	1984-01-24	145	1984	1	NA	159	159	1985	3	14	1985-03-02	1985-04-01	31	1	1985-03-02	1985-04-01	31	NA	NA	NA	NA	NA	NA	NA	0	0	NA	NA	NA	NA
13085	SEN	KOL	LAY	NA	CAP	ALIS	EPE	SNKOCA00054	GUI	M	NA	SNKOCA03057	5	2565	3	3	1984-01-24	145	1984	1	NA	160	160	1985	4	15	1985-04-02	1985-05-01	30	1	1985-04-02	1985-05-01	30	NA	NA	NA	NA	NA	NA	NA	0	0	NA	NA	NA	NA
13552	SEN	KOL	LAY	NA	CAP	ALIS	EPE	SNKOCA00054	GUI	M	NA	SNKOCA03057	5	2565	3	3	1984-01-24	145	1984	1	NA	161	161	1985	5	16	1985-05-02	1985-06-01	31	1	1985-05-02	1985-06-01	31	NA	NA	NA	NA	NA	NA	NA	0	0	NA	NA	NA	NA
13572	SEN	KOL	LAY	NA	CAP	ALIS	EPE	SNKOCA00054	GUI	M	NA	SNKOCA03057	5	2565	3	3	1984-01-24	145	1984	1	NA	162	162	1985	6	17	1985-06-02	1985-07-01	30	1	1985-06-02	1985-06-30	29	NA	NA	523	DEA	DIS	D90	NA	0	0	NA	NA	NA	NA
13630	SEN	KOL	LAY	NA	CAP	ALIS	EPE	SNKOCA00055	GUI	M	NA	SNKOCA03498	3	1104	2	2	1984-01-24	145	1984	1	NA	163	145	1984	1	0	1984-01-01	1984-01-30	30	1	1984-01-24	1984-01-30	7	0	BIR	NA	NA	NA	NA	NA	0	0	NA	NA	NA	NA
13622	SEN	KOL	LAY	NA	CAP	ALIS	EPE	SNKOCA00055	GUI	M	NA	SNKOCA03498	3	1104	2	2	1984-01-24	145	1984	1	NA	164	146	1984	2	1	1984-01-31	1984-03-01	31	1	1984-01-31	1984-03-01	31	NA	NA	NA	NA	NA	NA	NA	0	0	NA	NA	NA	NA
13638	SEN	KOL	LAY	NA	CAP	ALIS	EPE	SNKOCA00055	GUI	M	NA	SNKOCA03498	3	1104	2	2	1984-01-24	145	1984	1	NA	165	147	1984	3	2	1984-03-02	1984-03-31	30	1	1984-03-02	1984-03-03	2	NA	NA	39	DEA	DIS	D90	NA	0	0	NA	NA	NA	NA
13632	SEN	KOL	LAY	NA	CAP	ALIS	EPE	SNKOCA00056	GUI	F	NA	SNKOCA03498	4	1321	3	3	1984-08-28	152	1984	8	NA	166	152	1984	8	0	1984-08-01	1984-08-31	31	1	1984-08-28	1984-08-31	4	0	BIR	NA	NA	NA	NA	NA	0	0	NA	NA	NA	NA
13645	SEN	KOL	LAY	NA	CAP	ALIS	EPE	SNKOCA00056	GUI	F	NA	SNKOCA03498	4	1321	3	3	1984-08-28	152	1984	8	NA	167	153	1984	9	1	1984-09-01	1984-09-30	30	1	1984-09-01	1984-09-30	30	NA	NA	NA	NA	NA	NA	NA	0	0	NA	NA	NA	NA
13641	SEN	KOL	LAY	NA	CAP	ALIS	EPE	SNKOCA00056	GUI	F	NA	SNKOCA03498	4	1321	3	3	1984-08-28	152	1984	8	NA	168	154	1984	10	2	1984-10-01	1984-10-31	31	1	1984-10-01	1984-10-10	10	NA	NA	43	DEA	UNK	NA	NA	0	0	NA	NA	NA	NA
13640	SEN	KOL	LAY	NA	CAP	ALIS	EPE	SNKOCA00057	GUI	M	NA	SNKOCA03059	4	1906	1	1	1985-04-04	160	1985	4	NA	169	160	1985	4	0	1985-04-02	1985-05-01	30	1	1985-04-04	1985-05-01	28	0	BIR	NA	NA	NA	NA	NA	0	0	NA	NA	NA	NA
13646	SEN	KOL	LAY	NA	CAP	ALIS	EPE	SNKOCA00057	GUI	M	NA	SNKOCA03059	4	1906	1	1	1985-04-04	160	1985	4	NA	170	161	1985	5	1	1985-05-02	1985-06-01	31	1	1985-05-02	1985-06-01	31	NA	NA	NA	NA	NA	NA	NA	0	0	NA	NA	NA	NA
13644	SEN	KOL	LAY	NA	CAP	ALIS	EPE	SNKOCA00057	GUI	M	NA	SNKOCA03059	4	1906	1	1	1985-04-04	160	1985	4	NA	171	162	1985	6	2	1985-06-02	1985-07-01	30	1	1985-06-02	1985-07-01	30	NA	NA	NA	NA	NA	NA	NA	0	0	NA	NA	NA	NA
13647	SEN	KOL	LAY	NA	CAP	ALIS	EPE	SNKOCA00057	GUI	M	NA	SNKOCA03059	4	1906	1	1	1985-04-04	160	1985	4	NA	172	163	1985	7	3	1985-07-02	1985-07-31	30	1	1985-07-02	1985-07-31	30	NA	NA	NA	NA	NA	NA	NA	0	0	NA	NA	NA	NA
13519	SEN	KOL	LAY	NA	CAP	ALIS	EPE	SNKOCA00057	GUI	M	NA	SNKOCA03059	4	1906	1	1	1985-04-04	160	1985	4	NA	173	164	1985	8	4	1985-08-01	1985-08-31	31	1	1985-08-01	1985-08-20	20	NA	NA	138	BAR	NA	NA	NA	0	0	NA	NA	NA	NA
55696	SEN	KOL	LAY	NA	CAP	FODE	EPE	SNKOCA00058	GUI	M	NA	SNKOCA03076	2	1424	2	2	1985-01-09	157	1985	1	NA	174	157	1985	1	0	1985-01-01	1985-01-30	30	1	1985-01-09	1985-01-10	2	0	BIR	1	DEA	ACC	NA	NA	0	0	NA	NA	NA	NA
55776	SEN	KOL	LAY	NA	CAP	FODE	EPE	SNKOCA00059	GUI	F	NA	SNKOCA03076	2	1424	2	2	1985-01-09	157	1985	1	NA	175	157	1985	1	0	1985-01-01	1985-01-30	30	1	1985-01-09	1985-01-10	2	0	BIR	1	DEA	ACC	NA	NA	0	0	NA	NA	NA	NA
55086	SEN	KOL	LAY	NA	CAP	FODE	EPE	SNKOCA00060	GUI	M	NA	SNKOCA03076	NA	972	NA	NA	1983-10-15	142	1983	10	NA	176	144	1983	12	2	1983-12-01	1983-12-31	31	0	1983-12-01	1983-12-31	31	47	BEG	NA	NA	NA	NA	NA	0	0	NA	NA	NA	NA
55371	SEN	KOL	LAY	NA	CAP	FODE	EPE	SNKOCA00060	GUI	M	NA	SNKOCA03076	NA	972	NA	NA	1983-10-15	142	1983	10	NA	177	145	1984	1	3	1984-01-01	1984-01-30	30	1	1984-01-01	1984-01-30	30	NA	NA	NA	NA	NA	NA	NA	0	0	NA	NA	NA	NA
55453	SEN	KOL	LAY	NA	CAP	FODE	EPE	SNKOCA00060	GUI	M	NA	SNKOCA03076	NA	972	NA	NA	1983-10-15	142	1983	10	NA	178	146	1984	2	4	1984-01-31	1984-03-01	31	1	1984-01-31	1984-02-09	10	NA	NA	117	DEA	DIS	D90	NA	0	0	NA	NA	NA	NA
55169	SEN	KOL	LAY	NA	CAP	FODE	EPE	SNKOCA00061	GUI	M	NA	SNKOCA03076	NA	972	NA	NA	1983-10-15	142	1983	10	NA	179	144	1983	12	2	1983-12-01	1983-12-31	31	0	1983-12-01	1983-12-31	31	47	BEG	NA	NA	NA	NA	NA	0	0	NA	NA	NA	NA
55817	SEN	KOL	LAY	NA	CAP	FODE	EPE	SNKOCA00061	GUI	M	NA	SNKOCA03076	NA	972	NA	NA	1983-10-15	142	1983	10	NA	180	145	1984	1	3	1984-01-01	1984-01-30	30	1	1984-01-01	1984-01-30	30	NA	NA	NA	NA	NA	NA	NA	0	0	NA	NA	NA	NA
55087	SEN	KOL	LAY	NA	CAP	FODE	EPE	SNKOCA00061	GUI	M	NA	SNKOCA03076	NA	972	NA	NA	1983-10-15	142	1983	10	NA	181	146	1984	2	4	1984-01-31	1984-03-01	31	1	1984-01-31	1984-02-06	7	NA	NA	114	DEA	DIS	D90	NA	0	0	NA	NA	NA	NA
55004	SEN	KOL	LAY	NA	CAP	FODE	EPE	SNKOCA00062	GUI	M	NA	SNKOCA03076	1	1241	2	2	1984-07-10	151	1984	7	NA	182	151	1984	7	0	1984-07-02	1984-07-31	30	1	1984-07-10	1984-07-11	2	0	BIR	1	DEA	UNK	NA	NA	0	0	NA	NA	NA	NA
54923	SEN	KOL	LAY	NA	CAP	FODE	EPE	SNKOCA00063	GUI	F	NA	SNKOCA03076	1	1241	2	2	1984-07-10	151	1984	7	NA	183	151	1984	7	0	1984-07-02	1984-07-31	30	1	1984-07-10	1984-07-11	2	0	BIR	1	DEA	UNK	NA	NA	0	0	NA	NA	NA	NA
54962	SEN	KOL	LAY	NA	CAP	FODE	EPE	SNKOCA00064	GUI	F	NA	SNKOCA03078	1	1826	1	1	1984-01-15	145	1984	1	NA	184	145	1984	1	0	1984-01-01	1984-01-30	30	1	1984-01-15	1984-01-30	16	0	BIR	NA	NA	NA	NA	NA	0	0	NA	NA	NA	NA
55043	SEN	KOL	LAY	NA	CAP	FODE	EPE	SNKOCA00064	GUI	F	NA	SNKOCA03078	1	1826	1	1	1984-01-15	145	1984	1	NA	185	146	1984	2	1	1984-01-31	1984-03-01	31	1	1984-01-31	1984-02-15	16	NA	NA	31	DEA	UNK	NA	NA	0	0	NA	NA	NA	NA
55246	SEN	KOL	LAY	NA	CAP	FODE	EPE	SNKOCA00065	GUI	F	NA	SNKOCA02479	6	2227	3	3	1985-11-19	167	1985	11	NA	186	167	1985	11	0	1985-11-01	1985-11-30	30	1	1985-11-19	1985-11-30	12	0	BIR	NA	NA	NA	NA	NA	0	0	NA	NA	NA	NA
55119	SEN	KOL	LAY	NA	CAP	FODE	EPE	SNKOCA00065	GUI	F	NA	SNKOCA02479	6	2227	3	3	1985-11-19	167	1985	11	NA	187	168	1985	12	1	1985-12-01	1985-12-31	31	1	1985-12-01	1985-12-08	8	NA	NA	19	DEA	GRO	NA	NA	0	0	NA	NA	NA	NA
54761	SEN	KOL	LAY	NA	CAP	FODE	EPE	SNKOCA00066	GUI	M	NA	SNKOCA03079	1	1897	2	2	1984-03-26	147	1984	3	NA	188	147	1984	3	0	1984-03-02	1984-03-31	30	1	1984-03-26	1984-03-31	6	0	BIR	NA	NA	NA	NA	NA	0	0	NA	NA	NA	NA
54680	SEN	KOL	LAY	NA	CAP	FODE	EPE	SNKOCA00066	GUI	M	NA	SNKOCA03079	1	1897	2	2	1984-03-26	147	1984	3	NA	189	148	1984	4	1	1984-04-01	1984-05-01	31	1	1984-04-01	1984-04-16	16	NA	NA	21	DEA	DIS	D90	NA	0	0	NA	NA	NA	NA
54920	SEN	KOL	LAY	NA	CAP	FODE	EPE	SNKOCA00067	GUI	M	NA	SNKOCA03079	1	1897	2	2	1984-03-26	147	1984	3	NA	190	147	1984	3	0	1984-03-02	1984-03-31	30	1	1984-03-26	1984-03-31	6	0	BIR	NA	NA	NA	NA	NA	0	0	NA	NA	NA	NA
55001	SEN	KOL	LAY	NA	CAP	FODE	EPE	SNKOCA00067	GUI	M	NA	SNKOCA03079	1	1897	2	2	1984-03-26	147	1984	3	NA	191	148	1984	4	1	1984-04-01	1984-05-01	31	1	1984-04-01	1984-04-16	16	NA	NA	21	DEA	DIS	D90	NA	0	0	NA	NA	NA	NA
54998	SEN	KOL	LAY	NA	CAP	FODE	EPE	SNKOCA00068	GUI	M	NA	SNKOCA03080	4	1468	2	2	1984-01-22	145	1984	1	NA	192	145	1984	1	0	1984-01-01	1984-01-30	30	1	1984-01-22	1984-01-30	9	0	BIR	NA	NA	NA	NA	NA	0	0	NA	NA	NA	NA
55037	SEN	KOL	LAY	NA	CAP	FODE	EPE	SNKOCA00068	GUI	M	NA	SNKOCA03080	4	1468	2	2	1984-01-22	145	1984	1	NA	193	146	1984	2	1	1984-01-31	1984-03-01	31	1	1984-01-31	1984-02-23	24	NA	NA	32	DEA	DIS	D90	NA	0	0	NA	NA	NA	NA
55238	SEN	KOL	LAY	NA	CAP	FODE	EPE	SNKOCA00069	GUI	F	NA	SNKOCA03080	4	1468	2	2	1984-01-22	145	1984	1	NA	194	145	1984	1	0	1984-01-01	1984-01-30	30	1	1984-01-22	1984-01-30	9	0	BIR	NA	NA	NA	NA	NA	0	0	NA	NA	NA	NA
54836	SEN	KOL	LAY	NA	CAP	FODE	EPE	SNKOCA00069	GUI	F	NA	SNKOCA03080	4	1468	2	2	1984-01-22	145	1984	1	NA	195	146	1984	2	1	1984-01-31	1984-03-01	31	1	1984-01-31	1984-02-06	7	NA	NA	15	DEA	UNK	NA	NA	0	0	NA	NA	NA	NA
55118	SEN	KOL	LAY	NA	CAP	FODE	EPE	SNKOCA00070	GUI	F	NA	SNKOCA03080	5	1679	3	3	1984-08-20	152	1984	8	NA	196	152	1984	8	0	1984-08-01	1984-08-31	31	1	1984-08-20	1984-08-21	2	0	BIR	1	DEA	DIS	D90	NA	0	0	NA	NA	NA	NA
54476	SEN	KOL	LAY	NA	CAP	FODE	EPE	SNKOCA00071	GUI	F	NA	SNKOCA03080	5	1679	3	3	1984-08-20	152	1984	8	NA	197	152	1984	8	0	1984-08-01	1984-08-31	31	1	1984-08-20	1984-08-21	2	0	BIR	1	DEA	DIS	D90	NA	0	0	NA	NA	NA	NA
54956	SEN	KOL	LAY	NA	CAP	FODE	EPE	SNKOCA00072	GUI	F	NA	SNKOCA03081	2	1131	2	2	1985-02-19	158	1985	2	NA	198	158	1985	2	0	1985-01-31	1985-03-01	30	1	1985-02-19	1985-03-01	11	0	BIR	NA	NA	NA	NA	NA	0	0	NA	NA	NA	NA
55157	SEN	KOL	LAY	NA	CAP	FODE	EPE	SNKOCA00072	GUI	F	NA	SNKOCA03081	2	1131	2	2	1985-02-19	158	1985	2	NA	199	159	1985	3	1	1985-03-02	1985-04-01	31	1	1985-03-02	1985-04-01	31	NA	NA	NA	NA	NA	NA	NA	0	0	NA	NA	NA	NA
54758	SEN	KOL	LAY	NA	CAP	FODE	EPE	SNKOCA00072	GUI	F	NA	SNKOCA03081	2	1131	2	2	1985-02-19	158	1985	2	NA	200	160	1985	4	2	1985-04-02	1985-05-01	30	1	1985-04-02	1985-04-07	6	NA	NA	47	BAR	NA	NA	NA	0	0	NA	NA	NA	NA
54878	SEN	KOL	LAY	NA	CAP	FODE	EPE	SNKOCA00073	GUI	F	NA	SNKOCA03081	2	1131	2	2	1985-02-19	158	1985	2	NA	201	158	1985	2	0	1985-01-31	1985-03-01	30	1	1985-02-19	1985-03-01	11	0	BIR	NA	NA	NA	NA	NA	0	0	NA	NA	NA	NA
54829	SEN	KOL	LAY	NA	CAP	FODE	EPE	SNKOCA00073	GUI	F	NA	SNKOCA03081	2	1131	2	2	1985-02-19	158	1985	2	NA	202	159	1985	3	1	1985-03-02	1985-04-01	31	1	1985-03-02	1985-04-01	31	NA	NA	NA	NA	NA	NA	NA	0	0	NA	NA	NA	NA
53466	SEN	KOL	LAY	NA	CAP	FODE	EPE	SNKOCA00073	GUI	F	NA	SNKOCA03081	2	1131	2	2	1985-02-19	158	1985	2	NA	203	160	1985	4	2	1985-04-02	1985-05-01	30	1	1985-04-02	1985-04-07	6	NA	NA	47	BAR	NA	NA	NA	0	0	NA	NA	NA	NA
53463	SEN	KOL	LAY	NA	CAP	FODE	EPE	SNKOCA00074	GUI	M	NA	SNKOCA03083	3	1164	2	2	1984-02-22	146	1984	2	NA	204	146	1984	2	0	1984-01-31	1984-03-01	31	1	1984-02-22	1984-03-01	9	0	BIR	NA	NA	NA	NA	NA	0	0	NA	NA	NA	NA
53424	SEN	KOL	LAY	NA	CAP	FODE	EPE	SNKOCA00074	GUI	M	NA	SNKOCA03083	3	1164	2	2	1984-02-22	146	1984	2	NA	205	147	1984	3	1	1984-03-02	1984-03-31	30	1	1984-03-02	1984-03-31	30	NA	NA	NA	NA	NA	NA	NA	0	0	NA	NA	NA	NA
53265	SEN	KOL	LAY	NA	CAP	FODE	EPE	SNKOCA00074	GUI	M	NA	SNKOCA03083	3	1164	2	2	1984-02-22	146	1984	2	NA	206	148	1984	4	2	1984-04-01	1984-05-01	31	1	1984-04-01	1984-05-01	31	NA	NA	NA	NA	NA	NA	NA	0	0	NA	NA	NA	NA
53827	SEN	KOL	LAY	NA	CAP	FODE	EPE	SNKOCA00074	GUI	M	NA	SNKOCA03083	3	1164	2	2	1984-02-22	146	1984	2	NA	207	149	1984	5	3	1984-05-02	1984-05-31	30	1	1984-05-02	1984-05-31	30	NA	NA	NA	NA	NA	NA	NA	0	0	NA	NA	NA	NA
54026	SEN	KOL	LAY	NA	CAP	FODE	EPE	SNKOCA00074	GUI	M	NA	SNKOCA03083	3	1164	2	2	1984-02-22	146	1984	2	NA	208	150	1984	6	4	1984-06-01	1984-07-01	31	1	1984-06-01	1984-07-01	31	NA	NA	NA	NA	NA	NA	NA	0	0	NA	NA	NA	NA
53185	SEN	KOL	LAY	NA	CAP	FODE	EPE	SNKOCA00074	GUI	M	NA	SNKOCA03083	3	1164	2	2	1984-02-22	146	1984	2	NA	209	151	1984	7	5	1984-07-02	1984-07-31	30	1	1984-07-02	1984-07-10	9	NA	NA	139	DEA	DIS	D90	NA	0	0	NA	NA	NA	NA
110710	SEN	KOL	LAY	NA	CAP	SAMS	EPE	SNKOCA00075	GUI	M	NA	SNKOCA03135	1	433	1	1	1985-03-23	159	1985	3	NA	210	159	1985	3	0	1985-03-02	1985-04-01	31	1	1985-03-23	1985-04-01	10	0	BIR	NA	NA	NA	NA	NA	0	0	NA	NA	NA	NA
110545	SEN	KOL	LAY	NA	CAP	SAMS	EPE	SNKOCA00075	GUI	M	NA	SNKOCA03135	1	433	1	1	1985-03-23	159	1985	3	NA	211	160	1985	4	1	1985-04-02	1985-05-01	30	1	1985-04-02	1985-04-11	10	NA	NA	19	DEA	UNK	NA	NA	0	0	NA	NA	NA	NA
13794	SEN	KOL	LAY	NA	CAP	ALKA	EPE	SNKOCA00076	GUI	M	NA	SNKOCA03089	1	367	1	1	1985-04-09	160	1985	4	NA	212	160	1985	4	0	1985-04-02	1985-05-01	30	1	1985-04-09	1985-05-01	23	0	BIR	NA	NA	NA	NA	NA	0	0	NA	NA	NA	NA
13667	SEN	KOL	LAY	NA	CAP	ALKA	EPE	SNKOCA00076	GUI	M	NA	SNKOCA03089	1	367	1	1	1985-04-09	160	1985	4	NA	213	161	1985	5	1	1985-05-02	1985-06-01	31	1	1985-05-02	1985-05-04	3	NA	NA	25	DEA	ACC	NA	NA	0	0	NA	NA	NA	NA
13680	SEN	KOL	LAY	NA	CAP	ALKA	EPE	SNKOCA00077	GUI	M	NA	SNKOCA03092	3	876	2	2	1984-04-09	148	1984	4	NA	214	148	1984	4	0	1984-04-01	1984-05-01	31	1	1984-04-09	1984-05-01	23	0	BIR	NA	NA	NA	NA	NA	0	0	NA	NA	NA	NA
13804	SEN	KOL	LAY	NA	CAP	ALKA	EPE	SNKOCA00077	GUI	M	NA	SNKOCA03092	3	876	2	2	1984-04-09	148	1984	4	NA	215	149	1984	5	1	1984-05-02	1984-05-31	30	1	1984-05-02	1984-05-10	9	NA	NA	31	DEA	DIS	D30	NA	0	0	NA	NA	NA	NA
13829	SEN	KOL	LAY	NA	CAP	ALKA	EPE	SNKOCA00078	GUI	M	NA	SNKOCA03092	3	876	2	2	1984-04-09	148	1984	4	NA	216	148	1984	4	0	1984-04-01	1984-05-01	31	1	1984-04-09	1984-05-01	23	0	BIR	NA	NA	NA	NA	NA	0	0	NA	NA	NA	NA
13687	SEN	KOL	LAY	NA	CAP	ALKA	EPE	SNKOCA00078	GUI	M	NA	SNKOCA03092	3	876	2	2	1984-04-09	148	1984	4	NA	217	149	1984	5	1	1984-05-02	1984-05-31	30	1	1984-05-02	1984-05-12	11	NA	NA	33	DEA	DIS	D30	NA	0	0	NA	NA	NA	NA
11991	SEN	KOL	LAY	NA	CAP	ALIS	EPE	SNKOCA00079	GUI	F	NA	SNKOCA03099	1	356	2	2	1985-01-14	157	1985	1	NA	218	157	1985	1	0	1985-01-01	1985-01-30	30	1	1985-01-14	1985-01-30	17	0	BIR	NA	NA	NA	NA	NA	0	0	NA	NA	NA	NA
11841	SEN	KOL	LAY	NA	CAP	ALIS	EPE	SNKOCA00079	GUI	F	NA	SNKOCA03099	1	356	2	2	1985-01-14	157	1985	1	NA	219	158	1985	2	1	1985-01-31	1985-03-01	30	1	1985-01-31	1985-03-01	30	NA	NA	NA	NA	NA	NA	NA	0	0	NA	NA	NA	NA
11785	SEN	KOL	LAY	NA	CAP	ALIS	EPE	SNKOCA00079	GUI	F	NA	SNKOCA03099	1	356	2	2	1985-01-14	157	1985	1	NA	220	159	1985	3	2	1985-03-02	1985-04-01	31	1	1985-03-02	1985-03-09	8	NA	NA	54	WIT	NA	NA	NA	0	0	NA	NA	NA	NA
39638	SEN	KOL	LAY	NA	CAP	DESO	EPE	SNKOCA00080	GUI	F	NA	SNKOCA03449	NA	1399	NA	NA	1982-12-15	132	1982	12	NA	221	144	1983	12	12	1983-12-01	1983-12-31	31	0	1983-12-01	1983-12-31	31	351	BEG	NA	NA	NA	NA	NA	0	0	NA	NA	NA	NA
39654	SEN	KOL	LAY	NA	CAP	DESO	EPE	SNKOCA00080	GUI	F	NA	SNKOCA03449	NA	1399	NA	NA	1982-12-15	132	1982	12	NA	222	145	1984	1	13	1984-01-01	1984-01-30	30	1	1984-01-01	1984-01-30	30	NA	NA	NA	NA	NA	NA	NA	0	0	NA	NA	NA	NA
39659	SEN	KOL	LAY	NA	CAP	DESO	EPE	SNKOCA00080	GUI	F	NA	SNKOCA03449	NA	1399	NA	NA	1982-12-15	132	1982	12	NA	223	146	1984	2	14	1984-01-31	1984-03-01	31	1	1984-01-31	1984-02-12	13	NA	NA	424	SAL	NA	NA	NA	0	0	NA	NA	NA	NA
39525	SEN	KOL	LAY	NA	CAP	DESO	EPE	SNKOCA00081	GUI	M	NA	SNKOCA03449	NA	1703	NA	NA	1983-10-15	142	1983	10	NA	224	144	1983	12	2	1983-12-01	1983-12-31	31	0	1983-12-01	1983-12-31	31	47	BEG	NA	NA	NA	NA	NA	0	0	NA	NA	NA	NA
39406	SEN	KOL	LAY	NA	CAP	DESO	EPE	SNKOCA00081	GUI	M	NA	SNKOCA03449	NA	1703	NA	NA	1983-10-15	142	1983	10	NA	225	145	1984	1	3	1984-01-01	1984-01-30	30	1	1984-01-01	1984-01-30	30	NA	NA	NA	NA	NA	NA	NA	0	0	NA	NA	NA	NA
39660	SEN	KOL	LAY	NA	CAP	DESO	EPE	SNKOCA00081	GUI	M	NA	SNKOCA03449	NA	1703	NA	NA	1983-10-15	142	1983	10	NA	226	146	1984	2	4	1984-01-31	1984-03-01	31	1	1984-01-31	1984-03-01	31	NA	NA	NA	NA	NA	NA	NA	0	0	NA	NA	NA	NA
39643	SEN	KOL	LAY	NA	CAP	DESO	EPE	SNKOCA00081	GUI	M	NA	SNKOCA03449	NA	1703	NA	NA	1983-10-15	142	1983	10	NA	227	147	1984	3	5	1984-03-02	1984-03-31	30	1	1984-03-02	1984-03-20	19	NA	NA	157	SLA	NA	NA	ORD	0	0	NA	NA	NA	NA
39531	SEN	KOL	LAY	NA	CAP	DESO	EPE	SNKOCA00082	GUI	F	NA	SNKOCA03449	7	2223	3	3	1985-03-18	159	1985	3	NA	228	159	1985	3	0	1985-03-02	1985-04-01	31	1	1985-03-18	1985-04-01	15	0	BIR	NA	NA	NA	NA	NA	0	0	NA	NA	NA	NA
39505	SEN	KOL	LAY	NA	CAP	DESO	EPE	SNKOCA00082	GUI	F	NA	SNKOCA03449	7	2223	3	3	1985-03-18	159	1985	3	NA	229	160	1985	4	1	1985-04-02	1985-05-01	30	1	1985-04-02	1985-04-18	17	NA	NA	31	DEA	GRO	NA	NA	0	0	NA	NA	NA	NA
39559	SEN	KOL	LAY	NA	CAP	DESO	EPE	SNKOCA00083	GUI	M	NA	SNKOCA03453	3	978	2	2	1985-08-19	164	1985	8	NA	230	164	1985	8	0	1985-08-01	1985-08-31	31	1	1985-08-19	1985-08-31	13	0	BIR	NA	NA	NA	NA	NA	0	0	NA	NA	NA	NA
39532	SEN	KOL	LAY	NA	CAP	DESO	EPE	SNKOCA00083	GUI	M	NA	SNKOCA03453	3	978	2	2	1985-08-19	164	1985	8	NA	231	165	1985	9	1	1985-09-01	1985-09-30	30	1	1985-09-01	1985-09-16	16	NA	NA	28	DEA	GRO	NA	NA	0	0	NA	NA	NA	NA
109553	SEN	KOL	LAY	NA	CAP	SAMB	EPE	SNKOCA00084	GUI	M	NA	SNKOCA03455	NA	761	NA	NA	1983-11-15	143	1983	11	NA	232	144	1983	12	1	1983-12-01	1983-12-31	31	0	1983-12-01	1983-12-31	31	16	BEG	NA	NA	NA	NA	NA	0	0	NA	NA	NA	NA
109469	SEN	KOL	LAY	NA	CAP	SAMB	EPE	SNKOCA00084	GUI	M	NA	SNKOCA03455	NA	761	NA	NA	1983-11-15	143	1983	11	NA	233	145	1984	1	2	1984-01-01	1984-01-30	30	1	1984-01-01	1984-01-30	30	NA	NA	NA	NA	NA	NA	NA	0	0	NA	NA	NA	NA
109380	SEN	KOL	LAY	NA	CAP	SAMB	EPE	SNKOCA00084	GUI	M	NA	SNKOCA03455	NA	761	NA	NA	1983-11-15	143	1983	11	NA	234	146	1984	2	3	1984-01-31	1984-03-01	31	1	1984-01-31	1984-02-13	14	NA	NA	90	DEA	DIS	D90	NA	0	0	NA	NA	NA	NA
109468	SEN	KOL	LAY	NA	CAP	SAMB	EPE	SNKOCA00085	GUI	M	NA	SNKOCA03455	NA	761	NA	NA	1983-11-15	143	1983	11	NA	235	144	1983	12	1	1983-12-01	1983-12-31	31	0	1983-12-01	1983-12-31	31	16	BEG	NA	NA	NA	NA	NA	0	0	NA	NA	NA	NA
109416	SEN	KOL	LAY	NA	CAP	SAMB	EPE	SNKOCA00085	GUI	M	NA	SNKOCA03455	NA	761	NA	NA	1983-11-15	143	1983	11	NA	236	145	1984	1	2	1984-01-01	1984-01-30	30	1	1984-01-01	1984-01-30	30	NA	NA	NA	NA	NA	NA	NA	0	0	NA	NA	NA	NA
109442	SEN	KOL	LAY	NA	CAP	SAMB	EPE	SNKOCA00085	GUI	M	NA	SNKOCA03455	NA	761	NA	NA	1983-11-15	143	1983	11	NA	237	146	1984	2	3	1984-01-31	1984-03-01	31	1	1984-01-31	1984-02-14	15	NA	NA	91	DEA	DIS	D90	NA	0	0	NA	NA	NA	NA
109758	SEN	KOL	LAY	NA	CAP	SAMB	EPE	SNKOCA00086	GUI	F	NA	SNKOCA03456	7	2151	3	3	1984-11-04	155	1984	11	NA	238	155	1984	11	0	1984-11-01	1984-11-30	30	1	1984-11-04	1984-11-30	27	0	BIR	26	DEA	GRO	NA	NA	0	0	NA	NA	NA	NA
109924	SEN	KOL	LAY	NA	CAP	SAMB	EPE	SNKOCA00087	GUI	M	NA	SNKOCA03456	NA	1765	NA	NA	1983-10-15	142	1983	10	NA	239	144	1983	12	2	1983-12-01	1983-12-31	31	0	1983-12-01	1983-12-31	31	47	BEG	NA	NA	NA	NA	NA	0	0	NA	NA	NA	NA
109761	SEN	KOL	LAY	NA	CAP	SAMB	EPE	SNKOCA00087	GUI	M	NA	SNKOCA03456	NA	1765	NA	NA	1983-10-15	142	1983	10	NA	240	145	1984	1	3	1984-01-01	1984-01-30	30	1	1984-01-01	1984-01-30	30	NA	NA	NA	NA	NA	NA	NA	0	0	NA	NA	NA	NA
109557	SEN	KOL	LAY	NA	CAP	SAMB	EPE	SNKOCA00087	GUI	M	NA	SNKOCA03456	NA	1765	NA	NA	1983-10-15	142	1983	10	NA	241	146	1984	2	4	1984-01-31	1984-03-01	31	1	1984-01-31	1984-02-02	3	NA	NA	110	DEA	DIS	D90	NA	0	0	NA	NA	NA	NA
109372	SEN	KOL	LAY	NA	CAP	SAMB	EPE	SNKOCA00088	GUI	F	NA	SNKOCA03456	NA	1765	NA	NA	1983-10-15	142	1983	10	NA	242	144	1983	12	2	1983-12-01	1983-12-31	31	0	1983-12-01	1983-12-31	31	47	BEG	NA	NA	NA	NA	NA	0	0	NA	NA	NA	NA
109475	SEN	KOL	LAY	NA	CAP	SAMB	EPE	SNKOCA00088	GUI	F	NA	SNKOCA03456	NA	1765	NA	NA	1983-10-15	142	1983	10	NA	243	145	1984	1	3	1984-01-01	1984-01-30	30	1	1984-01-01	1984-01-30	30	NA	NA	NA	NA	NA	NA	NA	0	0	NA	NA	NA	NA
109597	SEN	KOL	LAY	NA	CAP	SAMB	EPE	SNKOCA00088	GUI	F	NA	SNKOCA03456	NA	1765	NA	NA	1983-10-15	142	1983	10	NA	244	146	1984	2	4	1984-01-31	1984-03-01	31	1	1984-01-31	1984-02-10	11	NA	NA	118	DEA	DIS	D90	NA	0	0	NA	NA	NA	NA
109556	SEN	KOL	LAY	NA	CAP	SAMB	EPE	SNKOCA00089	GUI	M	NA	SNKOCA03456	6	1968	2	2	1984-05-05	149	1984	5	NA	245	149	1984	5	0	1984-05-02	1984-05-31	30	1	1984-05-05	1984-05-21	17	0	BIR	16	DEA	DIS	D90	NA	0	0	NA	NA	NA	NA
109677	SEN	KOL	LAY	NA	CAP	SAMB	EPE	SNKOCA00090	GUI	F	NA	SNKOCA03456	6	1968	2	2	1984-05-05	149	1984	5	NA	246	149	1984	5	0	1984-05-02	1984-05-31	30	1	1984-05-05	1984-05-31	27	0	BIR	NA	NA	NA	NA	NA	0	0	NA	NA	NA	NA
109394	SEN	KOL	LAY	NA	CAP	SAMB	EPE	SNKOCA00090	GUI	F	NA	SNKOCA03456	6	1968	2	2	1984-05-05	149	1984	5	NA	247	150	1984	6	1	1984-06-01	1984-07-01	31	1	1984-06-01	1984-06-12	12	NA	NA	38	DEA	DIS	D20	NA	0	0	NA	NA	NA	NA
109637	SEN	KOL	LAY	NA	CAP	SAMB	EPE	SNKOCA00091	GUI	M	NA	SNKOCA03456	8	2390	3	3	1985-07-01	162	1985	6	NA	248	162	1985	6	0	1985-06-02	1985-07-01	30	1	1985-07-01	1985-07-01	1	0	BIR	NA	NA	NA	NA	NA	0	0	NA	NA	NA	NA
109564	SEN	KOL	LAY	NA	CAP	SAMB	EPE	SNKOCA00091	GUI	M	NA	SNKOCA03456	8	2390	3	3	1985-07-01	162	1985	6	NA	249	163	1985	7	1	1985-07-02	1985-07-31	30	1	1985-07-02	1985-07-31	30	NA	NA	30	DEA	DIS	D80	NA	0	0	NA	NA	NA	NA
109622	SEN	KOL	LAY	NA	CAP	SAMB	EPE	SNKOCA00092	GUI	M	NA	SNKOCA03109	3	1227	1	1	1984-01-25	145	1984	1	NA	250	145	1984	1	0	1984-01-01	1984-01-30	30	1	1984-01-25	1984-01-30	6	0	BIR	NA	NA	NA	NA	NA	0	0	NA	NA	NA	NA
109789	SEN	KOL	LAY	NA	CAP	SAMB	EPE	SNKOCA00092	GUI	M	NA	SNKOCA03109	3	1227	1	1	1984-01-25	145	1984	1	NA	251	146	1984	2	1	1984-01-31	1984-03-01	31	1	1984-01-31	1984-02-12	13	NA	NA	18	DEA	DIS	D90	NA	0	0	NA	NA	NA	NA
109588	SEN	KOL	LAY	NA	CAP	SAMB	EPE	SNKOCA00093	GUI	M	NA	SNKOCA03112	3	859	2	2	1984-04-22	148	1984	4	NA	252	148	1984	4	0	1984-04-01	1984-05-01	31	1	1984-04-22	1984-05-01	10	0	BIR	NA	NA	NA	NA	NA	0	0	NA	NA	NA	NA
109587	SEN	KOL	LAY	NA	CAP	SAMB	EPE	SNKOCA00093	GUI	M	NA	SNKOCA03112	3	859	2	2	1984-04-22	148	1984	4	NA	253	149	1984	5	1	1984-05-02	1984-05-31	30	1	1984-05-02	1984-05-31	30	NA	NA	NA	NA	NA	NA	NA	0	0	NA	NA	NA	NA
109623	SEN	KOL	LAY	NA	CAP	SAMB	EPE	SNKOCA00093	GUI	M	NA	SNKOCA03112	3	859	2	2	1984-04-22	148	1984	4	NA	254	150	1984	6	2	1984-06-01	1984-07-01	31	1	1984-06-01	1984-06-17	17	NA	NA	56	DEA	DIS	D20	NA	0	0	NA	NA	NA	NA
109585	SEN	KOL	LAY	NA	CAP	SAMB	EPE	SNKOCA00094	GUI	F	NA	SNKOCA03112	3	859	2	2	1984-04-22	148	1984	4	NA	255	148	1984	4	0	1984-04-01	1984-05-01	31	1	1984-04-22	1984-05-01	10	0	BIR	NA	NA	NA	NA	NA	0	0	NA	NA	NA	NA
109453	SEN	KOL	LAY	NA	CAP	SAMB	EPE	SNKOCA00094	GUI	F	NA	SNKOCA03112	3	859	2	2	1984-04-22	148	1984	4	NA	256	149	1984	5	1	1984-05-02	1984-05-31	30	1	1984-05-02	1984-05-31	30	NA	NA	NA	NA	NA	NA	NA	0	0	NA	NA	NA	NA
109536	SEN	KOL	LAY	NA	CAP	SAMB	EPE	SNKOCA00094	GUI	F	NA	SNKOCA03112	3	859	2	2	1984-04-22	148	1984	4	NA	257	150	1984	6	2	1984-06-01	1984-07-01	31	1	1984-06-01	1984-06-10	10	NA	NA	49	DEA	DIS	D90	NA	0	0	NA	NA	NA	NA
109633	SEN	KOL	LAY	NA	CAP	SAMB	EPE	SNKOCA00095	GUI	M	NA	SNKOCA03113	NA	1645	NA	NA	1983-09-15	141	1983	9	NA	258	144	1983	12	3	1983-12-01	1983-12-31	31	0	1983-12-01	1983-12-31	31	77	BEG	NA	NA	NA	NA	NA	0	0	NA	NA	NA	NA
109465	SEN	KOL	LAY	NA	CAP	SAMB	EPE	SNKOCA00095	GUI	M	NA	SNKOCA03113	NA	1645	NA	NA	1983-09-15	141	1983	9	NA	259	145	1984	1	4	1984-01-01	1984-01-30	30	1	1984-01-01	1984-01-30	30	NA	NA	NA	NA	NA	NA	NA	0	0	NA	NA	NA	NA
110001	SEN	KOL	LAY	NA	CAP	SAMB	EPE	SNKOCA00095	GUI	M	NA	SNKOCA03113	NA	1645	NA	NA	1983-09-15	141	1983	9	NA	260	146	1984	2	5	1984-01-31	1984-03-01	31	1	1984-01-31	1984-02-01	2	NA	NA	139	DEA	UNK	NA	NA	0	0	NA	NA	NA	NA
109690	SEN	KOL	LAY	NA	CAP	SAMB	EPE	SNKOCA00096	GUI	M	NA	SNKOCA03113	NA	1645	NA	NA	1983-09-15	141	1983	9	NA	261	144	1983	12	3	1983-12-01	1983-12-31	31	0	1983-12-01	1983-12-31	31	77	BEG	NA	NA	NA	NA	NA	0	0	NA	NA	NA	NA
109579	SEN	KOL	LAY	NA	CAP	SAMB	EPE	SNKOCA00096	GUI	M	NA	SNKOCA03113	NA	1645	NA	NA	1983-09-15	141	1983	9	NA	262	145	1984	1	4	1984-01-01	1984-01-30	30	1	1984-01-01	1984-01-30	30	NA	NA	NA	NA	NA	NA	NA	0	0	NA	NA	NA	NA
109661	SEN	KOL	LAY	NA	CAP	SAMB	EPE	SNKOCA00096	GUI	M	NA	SNKOCA03113	NA	1645	NA	NA	1983-09-15	141	1983	9	NA	263	146	1984	2	5	1984-01-31	1984-03-01	31	1	1984-01-31	1984-02-01	2	NA	NA	139	DEA	UNK	NA	NA	0	0	NA	NA	NA	NA
109989	SEN	KOL	LAY	NA	CAP	SAMB	EPE	SNKOCA00097	GUI	M	NA	SNKOCA03113	6	1863	3	3	1984-04-20	148	1984	4	NA	264	148	1984	4	0	1984-04-01	1984-05-01	31	1	1984-04-20	1984-05-01	12	0	BIR	NA	NA	NA	NA	NA	0	0	NA	NA	NA	NA
110135	SEN	KOL	LAY	NA	CAP	SAMB	EPE	SNKOCA00097	GUI	M	NA	SNKOCA03113	6	1863	3	3	1984-04-20	148	1984	4	NA	265	149	1984	5	1	1984-05-02	1984-05-31	30	1	1984-05-02	1984-05-31	30	NA	NA	NA	NA	NA	NA	NA	0	0	NA	NA	NA	NA
110143	SEN	KOL	LAY	NA	CAP	SAMB	EPE	SNKOCA00097	GUI	M	NA	SNKOCA03113	6	1863	3	3	1984-04-20	148	1984	4	NA	266	150	1984	6	2	1984-06-01	1984-07-01	31	1	1984-06-01	1984-06-17	17	NA	NA	58	DEA	DIS	D20	NA	0	0	NA	NA	NA	NA
110090	SEN	KOL	LAY	NA	CAP	SAMB	EPE	SNKOCA00098	GUI	M	NA	SNKOCA03113	6	1863	3	3	1984-04-20	148	1984	4	NA	267	148	1984	4	0	1984-04-01	1984-05-01	31	1	1984-04-20	1984-05-01	12	0	BIR	NA	NA	NA	NA	NA	0	0	NA	NA	NA	NA
109820	SEN	KOL	LAY	NA	CAP	SAMB	EPE	SNKOCA00098	GUI	M	NA	SNKOCA03113	6	1863	3	3	1984-04-20	148	1984	4	NA	268	149	1984	5	1	1984-05-02	1984-05-31	30	1	1984-05-02	1984-05-31	30	NA	NA	NA	NA	NA	NA	NA	0	0	NA	NA	NA	NA
109990	SEN	KOL	LAY	NA	CAP	SAMB	EPE	SNKOCA00098	GUI	M	NA	SNKOCA03113	6	1863	3	3	1984-04-20	148	1984	4	NA	269	150	1984	6	2	1984-06-01	1984-07-01	31	1	1984-06-01	1984-06-12	12	NA	NA	53	DEA	DIS	D90	NA	0	0	NA	NA	NA	NA
109860	SEN	KOL	LAY	NA	CAP	SAMB	EPE	SNKOCA00099	GUI	F	NA	SNKOCA03113	6	1863	3	3	1984-04-20	148	1984	4	NA	270	148	1984	4	0	1984-04-01	1984-05-01	31	1	1984-04-20	1984-05-01	12	0	BIR	NA	NA	NA	NA	NA	0	0	NA	NA	NA	NA
109832	SEN	KOL	LAY	NA	CAP	SAMB	EPE	SNKOCA00099	GUI	F	NA	SNKOCA03113	6	1863	3	3	1984-04-20	148	1984	4	NA	271	149	1984	5	1	1984-05-02	1984-05-31	30	1	1984-05-02	1984-05-31	30	NA	NA	NA	NA	NA	NA	NA	0	0	NA	NA	NA	NA
109896	SEN	KOL	LAY	NA	CAP	SAMB	EPE	SNKOCA00099	GUI	F	NA	SNKOCA03113	6	1863	3	3	1984-04-20	148	1984	4	NA	272	150	1984	6	2	1984-06-01	1984-07-01	31	1	1984-06-01	1984-06-11	11	NA	NA	52	DEA	DIS	D90	NA	0	0	NA	NA	NA	NA
109538	SEN	KOL	LAY	NA	CAP	SAMB	EPE	SNKOCA00100	GUI	M	NA	SNKOCA03115	5	1865	1	1	1984-01-23	145	1984	1	NA	273	145	1984	1	0	1984-01-01	1984-01-30	30	1	1984-01-23	1984-01-30	8	0	BIR	NA	NA	NA	NA	NA	0	0	NA	NA	NA	NA
109535	SEN	KOL	LAY	NA	CAP	SAMB	EPE	SNKOCA00100	GUI	M	NA	SNKOCA03115	5	1865	1	1	1984-01-23	145	1984	1	NA	274	146	1984	2	1	1984-01-31	1984-03-01	31	1	1984-01-31	1984-02-13	14	NA	NA	21	DEA	DIS	D90	NA	0	0	NA	NA	NA	NA
91967	SEN	KOL	LAY	NA	CAP	NIOR	EPE	SNKOCA00101	GUI	F	NA	SNKOCA03125	1	366	2	2	1984-05-15	149	1984	5	NA	275	149	1984	5	0	1984-05-02	1984-05-31	30	1	1984-05-15	1984-05-27	13	0	BIR	12	WIT	NA	NA	NA	0	0	NA	NA	NA	NA
91964	SEN	KOL	LAY	NA	CAP	NIOR	EPE	SNKOCA00102	GUI	F	NA	SNKOCA03125	1	366	2	2	1984-05-15	149	1984	5	NA	276	149	1984	5	0	1984-05-02	1984-05-31	30	1	1984-05-15	1984-05-31	17	0	BIR	NA	NA	NA	NA	NA	0	0	NA	NA	NA	NA
92394	SEN	KOL	LAY	NA	CAP	NIOR	EPE	SNKOCA00102	GUI	F	NA	SNKOCA03125	1	366	2	2	1984-05-15	149	1984	5	NA	277	150	1984	6	1	1984-06-01	1984-07-01	31	1	1984-06-01	1984-06-30	30	NA	NA	46	DEA	DIS	D20	NA	0	0	NA	NA	NA	NA
91923	SEN	KOL	LAY	NA	CAP	NIOR	EPE	SNKOCA00103	GUI	M	NA	SNKOCA03126	1	383	2	2	1984-06-01	150	1984	6	NA	278	150	1984	6	0	1984-06-01	1984-07-01	31	1	1984-06-01	1984-06-17	17	0	BIR	16	DEA	DIS	D20	NA	0	0	NA	NA	NA	NA
92009	SEN	KOL	LAY	NA	CAP	NIOR	EPE	SNKOCA00104	GUI	F	NA	SNKOCA03126	1	383	2	2	1984-06-01	150	1984	6	NA	279	150	1984	6	0	1984-06-01	1984-07-01	31	1	1984-06-01	1984-07-01	31	0	BIR	NA	NA	NA	NA	NA	0	0	NA	NA	NA	NA
92007	SEN	KOL	LAY	NA	CAP	NIOR	EPE	SNKOCA00104	GUI	F	NA	SNKOCA03126	1	383	2	2	1984-06-01	150	1984	6	NA	280	151	1984	7	1	1984-07-02	1984-07-31	30	1	1984-07-02	1984-07-12	11	NA	NA	41	DEA	DIS	D90	NA	0	0	NA	NA	NA	NA
76769	SEN	KOL	BIJ	NA	CAP	MAMB	EPE	SNKOCA00105	GUI	F	NA	SNKOCA02625	7	1796	3	3	1989-06-23	210	1989	6	NA	281	210	1989	6	0	1989-06-02	1989-07-01	30	1	1989-06-23	1989-07-01	9	0	BIR	NA	NA	NA	NA	NA	0	0	NA	NA	NA	NA
76691	SEN	KOL	BIJ	NA	CAP	MAMB	EPE	SNKOCA00105	GUI	F	NA	SNKOCA02625	7	1796	3	3	1989-06-23	210	1989	6	NA	282	211	1989	7	1	1989-07-02	1989-07-31	30	1	1989-07-02	1989-07-26	25	NA	NA	33	DEA	FEE	NA	NA	0	0	NA	NA	NA	NA
111994	SEN	KOL	LAY	NA	CAP	SAMS	EPE	SNKOCA00106	GUI	M	NA	SNKOCA03130	1	241	2	2	1984-04-12	148	1984	4	NA	283	148	1984	4	0	1984-04-01	1984-05-01	31	1	1984-04-12	1984-05-01	20	0	BIR	NA	NA	NA	NA	NA	0	0	NA	NA	NA	NA
111586	SEN	KOL	LAY	NA	CAP	SAMS	EPE	SNKOCA00106	GUI	M	NA	SNKOCA03130	1	241	2	2	1984-04-12	148	1984	4	NA	284	149	1984	5	1	1984-05-02	1984-05-31	30	1	1984-05-02	1984-05-31	30	NA	NA	NA	NA	NA	NA	NA	0	0	NA	NA	NA	NA
111824	SEN	KOL	LAY	NA	CAP	SAMS	EPE	SNKOCA00106	GUI	M	NA	SNKOCA03130	1	241	2	2	1984-04-12	148	1984	4	NA	285	150	1984	6	2	1984-06-01	1984-07-01	31	1	1984-06-01	1984-06-30	30	NA	NA	79	DEA	DIS	D90	NA	0	0	NA	NA	NA	NA
111925	SEN	KOL	LAY	NA	CAP	SAMS	EPE	SNKOCA00107	GUI	M	NA	SNKOCA03130	1	241	2	2	1984-04-12	148	1984	4	NA	286	148	1984	4	0	1984-04-01	1984-05-01	31	1	1984-04-12	1984-05-01	20	0	BIR	NA	NA	NA	NA	NA	0	0	NA	NA	NA	NA
111464	SEN	KOL	LAY	NA	CAP	SAMS	EPE	SNKOCA00107	GUI	M	NA	SNKOCA03130	1	241	2	2	1984-04-12	148	1984	4	NA	287	149	1984	5	1	1984-05-02	1984-05-31	30	1	1984-05-02	1984-05-31	30	NA	NA	NA	NA	NA	NA	NA	0	0	NA	NA	NA	NA
111584	SEN	KOL	LAY	NA	CAP	SAMS	EPE	SNKOCA00107	GUI	M	NA	SNKOCA03130	1	241	2	2	1984-04-12	148	1984	4	NA	288	150	1984	6	2	1984-06-01	1984-07-01	31	1	1984-06-01	1984-06-21	21	NA	NA	70	DEA	DIS	D90	NA	0	0	NA	NA	NA	NA
111422	SEN	KOL	LAY	NA	CAP	SAMS	EPE	SNKOCA00108	GUI	F	NA	SNKOCA03133	1	315	1	1	1984-05-25	149	1984	5	NA	289	149	1984	5	0	1984-05-02	1984-05-31	30	1	1984-05-25	1984-05-31	7	0	BIR	NA	NA	NA	NA	NA	0	0	NA	NA	NA	NA
112043	SEN	KOL	LAY	NA	CAP	SAMS	EPE	SNKOCA00108	GUI	F	NA	SNKOCA03133	1	315	1	1	1984-05-25	149	1984	5	NA	290	150	1984	6	1	1984-06-01	1984-07-01	31	1	1984-06-01	1984-06-20	20	NA	NA	26	DEA	DIS	D20	NA	0	0	NA	NA	NA	NA
111828	SEN	KOL	LAY	NA	CAP	SAMS	EPE	SNKOCA00109	GUI	M	NA	SNKOCA03468	6	2010	2	2	1984-04-16	148	1984	4	NA	291	148	1984	4	0	1984-04-01	1984-05-01	31	1	1984-04-16	1984-05-01	16	0	BIR	NA	NA	NA	NA	NA	0	0	NA	NA	NA	NA
112060	SEN	KOL	LAY	NA	CAP	SAMS	EPE	SNKOCA00109	GUI	M	NA	SNKOCA03468	6	2010	2	2	1984-04-16	148	1984	4	NA	292	149	1984	5	1	1984-05-02	1984-05-31	30	1	1984-05-02	1984-05-31	30	NA	NA	NA	NA	NA	NA	NA	0	0	NA	NA	NA	NA
112153	SEN	KOL	LAY	NA	CAP	SAMS	EPE	SNKOCA00109	GUI	M	NA	SNKOCA03468	6	2010	2	2	1984-04-16	148	1984	4	NA	293	150	1984	6	2	1984-06-01	1984-07-01	31	1	1984-06-01	1984-06-20	20	NA	NA	65	DEA	DIS	D20	NA	0	0	NA	NA	NA	NA
112272	SEN	KOL	LAY	NA	CAP	SAMS	EPE	SNKOCA00110	GUI	M	NA	SNKOCA03468	6	2010	2	2	1984-04-16	148	1984	4	NA	294	148	1984	4	0	1984-04-01	1984-05-01	31	1	1984-04-16	1984-05-01	16	0	BIR	NA	NA	NA	NA	NA	0	0	NA	NA	NA	NA
112109	SEN	KOL	LAY	NA	CAP	SAMS	EPE	SNKOCA00110	GUI	M	NA	SNKOCA03468	6	2010	2	2	1984-04-16	148	1984	4	NA	295	149	1984	5	1	1984-05-02	1984-05-31	30	1	1984-05-02	1984-05-31	30	NA	NA	NA	NA	NA	NA	NA	0	0	NA	NA	NA	NA
111662	SEN	KOL	LAY	NA	CAP	SAMS	EPE	SNKOCA00110	GUI	M	NA	SNKOCA03468	6	2010	2	2	1984-04-16	148	1984	4	NA	296	150	1984	6	2	1984-06-01	1984-07-01	31	1	1984-06-01	1984-06-21	21	NA	NA	66	DEA	DIS	D90	NA	0	0	NA	NA	NA	NA
120140	SEN	KOL	LAY	NA	CAP	THAL	EPE	SNKOCA00111	GUI	M	NA	SNKOCA03138	2	899	2	2	1984-07-02	151	1984	7	NA	297	151	1984	7	0	1984-07-02	1984-07-31	30	1	1984-07-02	1984-07-12	11	0	BIR	10	DEA	DIS	D10	NA	0	0	NA	NA	NA	NA
120076	SEN	KOL	LAY	NA	CAP	THAL	EPE	SNKOCA00112	GUI	M	NA	SNKOCA03138	2	899	2	2	1984-07-02	151	1984	7	NA	298	151	1984	7	0	1984-07-02	1984-07-31	30	1	1984-07-02	1984-07-12	11	0	BIR	10	DEA	DIS	D10	NA	0	0	NA	NA	NA	NA
120075	SEN	KOL	LAY	NA	CAP	THAL	EPE	SNKOCA00113	GUI	M	NA	SNKOCA03476	1	365	1	1	1983-12-15	144	1983	12	NA	299	144	1983	12	0	1983-12-01	1983-12-31	31	1	1983-12-15	1983-12-31	17	0	BIR	NA	NA	NA	NA	NA	0	0	NA	NA	NA	NA
120115	SEN	KOL	LAY	NA	CAP	THAL	EPE	SNKOCA00113	GUI	M	NA	SNKOCA03476	1	365	1	1	1983-12-15	144	1983	12	NA	300	145	1984	1	1	1984-01-01	1984-01-30	30	1	1984-01-01	1984-01-30	30	NA	NA	NA	NA	NA	NA	NA	0	0	NA	NA	NA	NA
120129	SEN	KOL	LAY	NA	CAP	THAL	EPE	SNKOCA00113	GUI	M	NA	SNKOCA03476	1	365	1	1	1983-12-15	144	1983	12	NA	301	146	1984	2	2	1984-01-31	1984-03-01	31	1	1984-01-31	1984-03-01	31	NA	NA	NA	NA	NA	NA	NA	0	0	NA	NA	NA	NA
120103	SEN	KOL	LAY	NA	CAP	THAL	EPE	SNKOCA00113	GUI	M	NA	SNKOCA03476	1	365	1	1	1983-12-15	144	1983	12	NA	302	147	1984	3	3	1984-03-02	1984-03-31	30	1	1984-03-02	1984-03-31	30	NA	NA	NA	NA	NA	NA	NA	0	0	NA	NA	NA	NA
120156	SEN	KOL	LAY	NA	CAP	THAL	EPE	SNKOCA00113	GUI	M	NA	SNKOCA03476	1	365	1	1	1983-12-15	144	1983	12	NA	303	148	1984	4	4	1984-04-01	1984-05-01	31	1	1984-04-01	1984-05-01	31	NA	NA	NA	NA	NA	NA	NA	0	0	NA	NA	NA	NA
120130	SEN	KOL	LAY	NA	CAP	THAL	EPE	SNKOCA00113	GUI	M	NA	SNKOCA03476	1	365	1	1	1983-12-15	144	1983	12	NA	304	149	1984	5	5	1984-05-02	1984-05-31	30	1	1984-05-02	1984-05-03	2	NA	NA	140	SLA	NA	NA	ORD	0	0	NA	NA	NA	NA
120179	SEN	KOL	LAY	NA	CAP	THAL	EPE	SNKOCA00114	GUI	F	NA	SNKOCA03476	2	571	1	1	1984-07-08	151	1984	7	NA	305	151	1984	7	0	1984-07-02	1984-07-31	30	1	1984-07-08	1984-07-31	24	0	BIR	NA	NA	NA	NA	NA	0	0	NA	NA	NA	NA
120141	SEN	KOL	LAY	NA	CAP	THAL	EPE	SNKOCA00114	GUI	F	NA	SNKOCA03476	2	571	1	1	1984-07-08	151	1984	7	NA	306	152	1984	8	1	1984-08-01	1984-08-31	31	1	1984-08-01	1984-08-07	7	NA	NA	30	DEA	DIS	D10	NA	0	0	NA	NA	NA	NA
120030	SEN	KOL	LAY	NA	CAP	THAL	EPE	SNKOCA00115	GUI	M	NA	SNKOCA03140	1	493	1	1	1984-05-22	149	1984	5	NA	307	149	1984	5	0	1984-05-02	1984-05-31	30	1	1984-05-22	1984-05-31	10	0	BIR	NA	NA	NA	NA	NA	0	0	NA	NA	NA	NA
120162	SEN	KOL	LAY	NA	CAP	THAL	EPE	SNKOCA00115	GUI	M	NA	SNKOCA03140	1	493	1	1	1984-05-22	149	1984	5	NA	308	150	1984	6	1	1984-06-01	1984-07-01	31	1	1984-06-01	1984-06-20	20	NA	NA	29	DEA	DIS	D20	NA	0	0	NA	NA	NA	NA
89324	SEN	KOL	LAY	NA	CAP	NIAM	EPE	SNKOCA00116	GUI	M	NA	SNKOCA03149	1	430	1	1	1984-02-18	146	1984	2	NA	309	146	1984	2	0	1984-01-31	1984-03-01	31	1	1984-02-18	1984-02-23	6	0	BIR	5	DEA	DIS	D90	NA	0	0	NA	NA	NA	NA
88352	SEN	KOL	LAY	NA	CAP	NIAM	EPE	SNKOCA00117	GUI	F	NA	SNKOCA03150	NA	518	NA	NA	1983-10-15	142	1983	10	NA	310	144	1983	12	2	1983-12-01	1983-12-31	31	0	1983-12-01	1983-12-31	31	47	BEG	NA	NA	NA	NA	NA	0	0	NA	NA	NA	NA
88876	SEN	KOL	LAY	NA	CAP	NIAM	EPE	SNKOCA00117	GUI	F	NA	SNKOCA03150	NA	518	NA	NA	1983-10-15	142	1983	10	NA	311	145	1984	1	3	1984-01-01	1984-01-30	30	1	1984-01-01	1984-01-30	30	NA	NA	NA	NA	NA	NA	NA	0	0	NA	NA	NA	NA
88554	SEN	KOL	LAY	NA	CAP	NIAM	EPE	SNKOCA00117	GUI	F	NA	SNKOCA03150	NA	518	NA	NA	1983-10-15	142	1983	10	NA	312	146	1984	2	4	1984-01-31	1984-03-01	31	1	1984-01-31	1984-02-22	23	NA	NA	130	DEA	DIS	D90	NA	0	0	NA	NA	NA	NA
106265	SEN	KOL	SAM	NA	CAP	SAID	EPE	SNKOCA00118	GUI	M	NA	SNKOCA03158	1	324	1	1	1985-01-10	157	1985	1	NA	313	157	1985	1	0	1985-01-01	1985-01-30	30	1	1985-01-10	1985-01-30	21	0	BIR	NA	NA	NA	NA	NA	0	0	NA	NA	NA	NA
105695	SEN	KOL	SAM	NA	CAP	SAID	EPE	SNKOCA00118	GUI	M	NA	SNKOCA03158	1	324	1	1	1985-01-10	157	1985	1	NA	314	158	1985	2	1	1985-01-31	1985-03-01	30	1	1985-01-31	1985-03-01	30	NA	NA	NA	NA	NA	NA	NA	0	0	NA	NA	NA	NA
105410	SEN	KOL	SAM	NA	CAP	SAID	EPE	SNKOCA00118	GUI	M	NA	SNKOCA03158	1	324	1	1	1985-01-10	157	1985	1	NA	315	159	1985	3	2	1985-03-02	1985-04-01	31	1	1985-03-02	1985-04-01	31	NA	NA	NA	NA	NA	NA	NA	0	0	NA	NA	NA	NA
105409	SEN	KOL	SAM	NA	CAP	SAID	EPE	SNKOCA00118	GUI	M	NA	SNKOCA03158	1	324	1	1	1985-01-10	157	1985	1	NA	316	160	1985	4	3	1985-04-02	1985-05-01	30	1	1985-04-02	1985-04-16	15	NA	NA	96	BAR	NA	NA	NA	0	0	NA	NA	NA	NA
105529	SEN	KOL	SAM	NA	CAP	SAID	EPE	SNKOCA00119	GUI	F	NA	SNKOCA03531	1	352	2	2	1984-03-01	146	1984	2	NA	317	146	1984	2	0	1984-01-31	1984-03-01	31	1	1984-03-01	1984-03-01	1	0	BIR	NA	NA	NA	NA	NA	0	0	NA	NA	NA	NA
105407	SEN	KOL	SAM	NA	CAP	SAID	EPE	SNKOCA00119	GUI	F	NA	SNKOCA03531	1	352	2	2	1984-03-01	146	1984	2	NA	318	147	1984	3	1	1984-03-02	1984-03-31	30	1	1984-03-02	1984-03-31	30	NA	NA	NA	NA	NA	NA	NA	0	0	NA	NA	NA	NA
105245	SEN	KOL	SAM	NA	CAP	SAID	EPE	SNKOCA00119	GUI	F	NA	SNKOCA03531	1	352	2	2	1984-03-01	146	1984	2	NA	319	148	1984	4	2	1984-04-01	1984-05-01	31	1	1984-04-01	1984-05-01	31	NA	NA	NA	NA	NA	NA	NA	0	0	NA	NA	NA	NA
104959	SEN	KOL	SAM	NA	CAP	SAID	EPE	SNKOCA00119	GUI	F	NA	SNKOCA03531	1	352	2	2	1984-03-01	146	1984	2	NA	320	149	1984	5	3	1984-05-02	1984-05-31	30	1	1984-05-02	1984-05-31	30	NA	NA	NA	NA	NA	NA	NA	0	0	NA	NA	NA	NA
104879	SEN	KOL	SAM	NA	CAP	SAID	EPE	SNKOCA00119	GUI	F	NA	SNKOCA03531	1	352	2	2	1984-03-01	146	1984	2	NA	321	150	1984	6	4	1984-06-01	1984-07-01	31	1	1984-06-01	1984-07-01	31	NA	NA	NA	NA	NA	NA	NA	0	0	NA	NA	NA	NA
105207	SEN	KOL	SAM	NA	CAP	SAID	EPE	SNKOCA00119	GUI	F	NA	SNKOCA03531	1	352	2	2	1984-03-01	146	1984	2	NA	322	151	1984	7	5	1984-07-02	1984-07-31	30	1	1984-07-02	1984-07-08	7	NA	NA	129	DEA	DIS	D30	NA	0	0	NA	NA	NA	NA
105287	SEN	KOL	SAM	NA	CAP	SAID	EPE	SNKOCA00120	GUI	F	NA	SNKOCA03531	1	352	2	2	1984-03-01	146	1984	2	NA	323	146	1984	2	0	1984-01-31	1984-03-01	31	1	1984-03-01	1984-03-01	1	0	BIR	NA	NA	NA	NA	NA	0	0	NA	NA	NA	NA
105126	SEN	KOL	SAM	NA	CAP	SAID	EPE	SNKOCA00120	GUI	F	NA	SNKOCA03531	1	352	2	2	1984-03-01	146	1984	2	NA	324	147	1984	3	1	1984-03-02	1984-03-31	30	1	1984-03-02	1984-03-31	30	NA	NA	NA	NA	NA	NA	NA	0	0	NA	NA	NA	NA
105206	SEN	KOL	SAM	NA	CAP	SAID	EPE	SNKOCA00120	GUI	F	NA	SNKOCA03531	1	352	2	2	1984-03-01	146	1984	2	NA	325	148	1984	4	2	1984-04-01	1984-05-01	31	1	1984-04-01	1984-05-01	31	NA	NA	NA	NA	NA	NA	NA	0	0	NA	NA	NA	NA
105044	SEN	KOL	SAM	NA	CAP	SAID	EPE	SNKOCA00120	GUI	F	NA	SNKOCA03531	1	352	2	2	1984-03-01	146	1984	2	NA	326	149	1984	5	3	1984-05-02	1984-05-31	30	1	1984-05-02	1984-05-31	30	NA	NA	NA	NA	NA	NA	NA	0	0	NA	NA	NA	NA
105005	SEN	KOL	SAM	NA	CAP	SAID	EPE	SNKOCA00120	GUI	F	NA	SNKOCA03531	1	352	2	2	1984-03-01	146	1984	2	NA	327	150	1984	6	4	1984-06-01	1984-07-01	31	1	1984-06-01	1984-07-01	31	NA	NA	NA	NA	NA	NA	NA	0	0	NA	NA	NA	NA
105941	SEN	KOL	SAM	NA	CAP	SAID	EPE	SNKOCA00120	GUI	F	NA	SNKOCA03531	1	352	2	2	1984-03-01	146	1984	2	NA	328	151	1984	7	5	1984-07-02	1984-07-31	30	1	1984-07-02	1984-07-09	8	NA	NA	130	DEA	DIS	D30	NA	0	0	NA	NA	NA	NA
105657	SEN	KOL	SAM	NA	CAP	SAID	EPE	SNKOCA00121	GUI	F	NA	SNKOCA03532	1	334	1	1	1985-11-17	167	1985	11	NA	329	167	1985	11	0	1985-11-01	1985-11-30	30	1	1985-11-17	1985-11-30	14	0	BIR	NA	NA	NA	NA	NA	0	0	NA	NA	NA	NA
105862	SEN	KOL	SAM	NA	CAP	SAID	EPE	SNKOCA00121	GUI	F	NA	SNKOCA03532	1	334	1	1	1985-11-17	167	1985	11	NA	330	168	1985	12	1	1985-12-01	1985-12-31	31	1	1985-12-01	1985-12-01	1	NA	NA	14	DEA	GRO	NA	NA	0	0	NA	NA	NA	NA
81519	SEN	KOL	SAM	NA	CAP	MOSA	EPE	SNKOCA00122	GUI	F	NA	SNKOCA03175	1	278	1	1	1984-05-19	149	1984	5	NA	331	149	1984	5	0	1984-05-02	1984-05-31	30	1	1984-05-19	1984-05-20	2	0	BIR	1	DEA	UNK	NA	NA	0	0	NA	NA	NA	NA
81704	SEN	KOL	SAM	NA	CAP	MOSA	EPE	SNKOCA00123	GUI	F	NA	SNKOCA03175	3	714	1	1	1985-07-29	163	1985	7	NA	332	163	1985	7	0	1985-07-02	1985-07-31	30	1	1985-07-29	1985-07-31	3	0	BIR	NA	NA	NA	NA	NA	0	0	NA	NA	NA	NA
81678	SEN	KOL	SAM	NA	CAP	MOSA	EPE	SNKOCA00123	GUI	F	NA	SNKOCA03175	3	714	1	1	1985-07-29	163	1985	7	NA	333	164	1985	8	1	1985-08-01	1985-08-31	31	1	1985-08-01	1985-08-31	31	NA	NA	NA	NA	NA	NA	NA	0	0	NA	NA	NA	NA
81143	SEN	KOL	SAM	NA	CAP	MOSA	EPE	SNKOCA00123	GUI	F	NA	SNKOCA03175	3	714	1	1	1985-07-29	163	1985	7	NA	334	165	1985	9	2	1985-09-01	1985-09-30	30	1	1985-09-01	1985-09-30	30	NA	NA	NA	NA	NA	NA	NA	0	0	NA	NA	NA	NA
81599	SEN	KOL	SAM	NA	CAP	MOSA	EPE	SNKOCA00123	GUI	F	NA	SNKOCA03175	3	714	1	1	1985-07-29	163	1985	7	NA	335	166	1985	10	3	1985-10-01	1985-10-31	31	1	1985-10-01	1985-10-16	16	NA	NA	79	BAR	NA	NA	NA	0	0	NA	NA	NA	NA
80140	SEN	KOL	SAM	NA	CAP	MOKA	EPE	SNKOCA00124	GUI	M	NA	SNKOCA03184	1	245	1	1	1985-06-01	161	1985	5	NA	336	161	1985	5	0	1985-05-02	1985-06-01	31	1	1985-06-01	1985-06-01	1	0	BIR	NA	NA	NA	NA	NA	0	0	NA	NA	NA	NA
80356	SEN	KOL	SAM	NA	CAP	MOKA	EPE	SNKOCA00124	GUI	M	NA	SNKOCA03184	1	245	1	1	1985-06-01	161	1985	5	NA	337	162	1985	6	1	1985-06-02	1985-07-01	30	1	1985-06-02	1985-06-02	1	NA	NA	1	DEA	UNK	NA	NA	0	0	NA	NA	NA	NA
80340	SEN	KOL	SAM	NA	CAP	MOKA	EPE	SNKOCA00125	GUI	M	NA	SNKOCA03548	3	743	1	1	1985-05-27	161	1985	5	NA	338	161	1985	5	0	1985-05-02	1985-06-01	31	1	1985-05-27	1985-06-01	6	0	BIR	NA	NA	NA	NA	NA	0	0	NA	NA	NA	NA
80117	SEN	KOL	SAM	NA	CAP	MOKA	EPE	SNKOCA00125	GUI	M	NA	SNKOCA03548	3	743	1	1	1985-05-27	161	1985	5	NA	339	162	1985	6	1	1985-06-02	1985-07-01	30	1	1985-06-02	1985-07-01	30	NA	NA	NA	NA	NA	NA	NA	0	0	NA	NA	NA	NA
80154	SEN	KOL	SAM	NA	CAP	MOKA	EPE	SNKOCA00125	GUI	M	NA	SNKOCA03548	3	743	1	1	1985-05-27	161	1985	5	NA	340	163	1985	7	2	1985-07-02	1985-07-31	30	1	1985-07-02	1985-07-31	30	NA	NA	NA	NA	NA	NA	NA	0	0	NA	NA	NA	NA
80302	SEN	KOL	SAM	NA	CAP	MOKA	EPE	SNKOCA00125	GUI	M	NA	SNKOCA03548	3	743	1	1	1985-05-27	161	1985	5	NA	341	164	1985	8	3	1985-08-01	1985-08-31	31	1	1985-08-01	1985-08-20	20	NA	NA	85	DEA	DIS	D50	NA	0	0	NA	NA	NA	NA
80220	SEN	KOL	SAM	NA	CAP	MOKA	EPE	SNKOCA00126	GUI	F	NA	SNKOCA03548	NA	305	NA	NA	1984-03-15	147	1984	3	NA	342	147	1984	3	0	1984-03-02	1984-03-31	30	0	1984-03-15	1984-03-31	17	0	BAR	NA	NA	NA	NA	NA	0	0	NA	NA	NA	NA
80103	SEN	KOL	SAM	NA	CAP	MOKA	EPE	SNKOCA00126	GUI	F	NA	SNKOCA03548	NA	305	NA	NA	1984-03-15	147	1984	3	NA	343	148	1984	4	1	1984-04-01	1984-05-01	31	1	1984-04-01	1984-05-01	31	NA	NA	NA	NA	NA	NA	NA	0	0	NA	NA	NA	NA
80366	SEN	KOL	SAM	NA	CAP	MOKA	EPE	SNKOCA00126	GUI	F	NA	SNKOCA03548	NA	305	NA	NA	1984-03-15	147	1984	3	NA	344	149	1984	5	2	1984-05-02	1984-05-31	30	1	1984-05-02	1984-05-31	30	NA	NA	NA	NA	NA	NA	NA	0	0	NA	NA	NA	NA
80115	SEN	KOL	SAM	NA	CAP	MOKA	EPE	SNKOCA00126	GUI	F	NA	SNKOCA03548	NA	305	NA	NA	1984-03-15	147	1984	3	NA	345	150	1984	6	3	1984-06-01	1984-07-01	31	1	1984-06-01	1984-07-01	31	NA	NA	NA	NA	NA	NA	NA	0	0	NA	NA	NA	NA
80006	SEN	KOL	SAM	NA	CAP	MOKA	EPE	SNKOCA00126	GUI	F	NA	SNKOCA03548	NA	305	NA	NA	1984-03-15	147	1984	3	NA	346	151	1984	7	4	1984-07-02	1984-07-31	30	1	1984-07-02	1984-07-13	12	NA	NA	120	DEA	DIS	D20	NA	0	0	NA	NA	NA	NA
80059	SEN	KOL	SAM	NA	CAP	MOKA	EPE	SNKOCA00127	GUI	F	NA	SNKOCA03552	1	264	2	2	1985-11-17	167	1985	11	NA	347	167	1985	11	0	1985-11-01	1985-11-30	30	1	1985-11-17	1985-11-18	2	0	BIR	1	DEA	GRO	NA	NA	0	0	NA	NA	NA	NA
80086	SEN	KOL	SAM	NA	CAP	MOKA	EPE	SNKOCA00128	GUI	F	NA	SNKOCA03552	1	264	2	2	1985-11-17	167	1985	11	NA	348	167	1985	11	0	1985-11-01	1985-11-30	30	1	1985-11-17	1985-11-18	2	0	BIR	1	DEA	GRO	NA	NA	0	0	NA	NA	NA	NA
79369	SEN	KOL	SAM	NA	CAP	MBEM	EPE	SNKOCA00129	GUI	M	NA	SNKOCA03195	NA	942	NA	NA	1983-07-15	139	1983	7	NA	349	144	1983	12	5	1983-12-01	1983-12-31	31	0	1983-12-01	1983-12-31	31	139	BEG	NA	NA	NA	NA	NA	0	0	NA	NA	NA	NA
79456	SEN	KOL	SAM	NA	CAP	MBEM	EPE	SNKOCA00129	GUI	M	NA	SNKOCA03195	NA	942	NA	NA	1983-07-15	139	1983	7	NA	350	145	1984	1	6	1984-01-01	1984-01-30	30	1	1984-01-01	1984-01-30	30	NA	NA	NA	NA	NA	NA	NA	0	0	NA	NA	NA	NA
79401	SEN	KOL	SAM	NA	CAP	MBEM	EPE	SNKOCA00129	GUI	M	NA	SNKOCA03195	NA	942	NA	NA	1983-07-15	139	1983	7	NA	351	146	1984	2	7	1984-01-31	1984-03-01	31	1	1984-01-31	1984-03-01	31	NA	NA	NA	NA	NA	NA	NA	0	0	NA	NA	NA	NA
79383	SEN	KOL	SAM	NA	CAP	MBEM	EPE	SNKOCA00129	GUI	M	NA	SNKOCA03195	NA	942	NA	NA	1983-07-15	139	1983	7	NA	352	147	1984	3	8	1984-03-02	1984-03-31	30	1	1984-03-02	1984-03-27	26	NA	NA	256	DEA	DIS	D10	NA	0	0	NA	NA	NA	NA
79423	SEN	KOL	SAM	NA	CAP	MBEM	EPE	SNKOCA00130	GUI	M	NA	SNKOCA03195	5	1357	2	2	1984-09-02	153	1984	9	NA	353	153	1984	9	0	1984-09-01	1984-09-30	30	1	1984-09-02	1984-09-30	29	0	BIR	NA	NA	NA	NA	NA	0	0	NA	NA	NA	NA
79442	SEN	KOL	SAM	NA	CAP	MBEM	EPE	SNKOCA00130	GUI	M	NA	SNKOCA03195	5	1357	2	2	1984-09-02	153	1984	9	NA	354	154	1984	10	1	1984-10-01	1984-10-31	31	1	1984-10-01	1984-10-05	5	NA	NA	33	DEA	DIS	D90	NA	0	0	NA	NA	NA	NA
79467	SEN	KOL	SAM	NA	CAP	MBEM	EPE	SNKOCA00131	GUI	F	NA	SNKOCA03195	5	1357	2	2	1984-09-02	153	1984	9	NA	355	153	1984	9	0	1984-09-01	1984-09-30	30	1	1984-09-02	1984-09-30	29	0	BIR	NA	NA	NA	NA	NA	0	0	NA	NA	NA	NA
79441	SEN	KOL	SAM	NA	CAP	MBEM	EPE	SNKOCA00131	GUI	F	NA	SNKOCA03195	5	1357	2	2	1984-09-02	153	1984	9	NA	356	154	1984	10	1	1984-10-01	1984-10-31	31	1	1984-10-01	1984-10-07	7	NA	NA	35	DEA	DIS	D90	NA	0	0	NA	NA	NA	NA
46795	SEN	KOL	SAM	NA	CAP	DIDI	EPE	SNKOCA00132	GUI	M	NA	SNKOCA03575	1	511	2	2	1985-03-09	159	1985	3	NA	357	159	1985	3	0	1985-03-02	1985-04-01	31	1	1985-03-09	1985-04-01	24	0	BIR	NA	NA	NA	NA	NA	0	0	NA	NA	NA	NA
46783	SEN	KOL	SAM	NA	CAP	DIDI	EPE	SNKOCA00132	GUI	M	NA	SNKOCA03575	1	511	2	2	1985-03-09	159	1985	3	NA	358	160	1985	4	1	1985-04-02	1985-05-01	30	1	1985-04-02	1985-05-01	30	NA	NA	NA	NA	NA	NA	NA	0	0	NA	NA	NA	NA
46784	SEN	KOL	SAM	NA	CAP	DIDI	EPE	SNKOCA00132	GUI	M	NA	SNKOCA03575	1	511	2	2	1985-03-09	159	1985	3	NA	359	161	1985	5	2	1985-05-02	1985-06-01	31	1	1985-05-02	1985-06-01	31	NA	NA	NA	NA	NA	NA	NA	0	0	NA	NA	NA	NA
46794	SEN	KOL	SAM	NA	CAP	DIDI	EPE	SNKOCA00132	GUI	M	NA	SNKOCA03575	1	511	2	2	1985-03-09	159	1985	3	NA	360	162	1985	6	3	1985-06-02	1985-07-01	30	1	1985-06-02	1985-07-01	30	NA	NA	NA	NA	NA	NA	NA	0	0	NA	NA	NA	NA
46809	SEN	KOL	SAM	NA	CAP	DIDI	EPE	SNKOCA00132	GUI	M	NA	SNKOCA03575	1	511	2	2	1985-03-09	159	1985	3	NA	361	163	1985	7	4	1985-07-02	1985-07-31	30	1	1985-07-02	1985-07-19	18	NA	NA	132	DEA	DIS	D90	NA	0	0	NA	NA	NA	NA
46787	SEN	KOL	SAM	NA	CAP	DIDI	EPE	SNKOCA00133	GUI	F	NA	SNKOCA03575	2	707	1	1	1985-09-21	165	1985	9	NA	362	165	1985	9	0	1985-09-01	1985-09-30	30	1	1985-09-21	1985-09-30	10	0	BIR	NA	NA	NA	NA	NA	0	0	NA	NA	NA	NA
46803	SEN	KOL	SAM	NA	CAP	DIDI	EPE	SNKOCA00133	GUI	F	NA	SNKOCA03575	2	707	1	1	1985-09-21	165	1985	9	NA	363	166	1985	10	1	1985-10-01	1985-10-31	31	1	1985-10-01	1985-10-31	31	NA	NA	NA	NA	NA	NA	NA	0	0	NA	NA	NA	NA
46788	SEN	KOL	SAM	NA	CAP	DIDI	EPE	SNKOCA00133	GUI	F	NA	SNKOCA03575	2	707	1	1	1985-09-21	165	1985	9	NA	364	167	1985	11	2	1985-11-01	1985-11-30	30	1	1985-11-01	1985-11-25	25	NA	NA	65	DEA	DIS	D90	NA	0	0	NA	NA	NA	NA
46805	SEN	KOL	SAM	NA	CAP	DIDI	EPE	SNKOCA00134	GUI	M	NA	SNKOCA03576	4	1199	2	2	1985-08-26	164	1985	8	NA	365	164	1985	8	0	1985-08-01	1985-08-31	31	1	1985-08-26	1985-08-31	6	0	BIR	NA	NA	NA	NA	NA	0	0	NA	NA	NA	NA
46793	SEN	KOL	SAM	NA	CAP	DIDI	EPE	SNKOCA00134	GUI	M	NA	SNKOCA03576	4	1199	2	2	1985-08-26	164	1985	8	NA	366	165	1985	9	1	1985-09-01	1985-09-30	30	1	1985-09-01	1985-09-30	30	NA	NA	NA	NA	NA	NA	NA	0	0	NA	NA	NA	NA
46808	SEN	KOL	SAM	NA	CAP	DIDI	EPE	SNKOCA00134	GUI	M	NA	SNKOCA03576	4	1199	2	2	1985-08-26	164	1985	8	NA	367	166	1985	10	2	1985-10-01	1985-10-31	31	1	1985-10-01	1985-10-05	5	NA	NA	40	DEA	DIS	D90	NA	0	0	NA	NA	NA	NA
46797	SEN	KOL	SAM	NA	CAP	DIDI	EPE	SNKOCA00135	GUI	M	NA	SNKOCA03577	1	281	1	1	1985-11-17	167	1985	11	NA	368	167	1985	11	0	1985-11-01	1985-11-30	30	1	1985-11-17	1985-11-30	14	0	BIR	13	DEA	GRO	NA	NA	0	0	NA	NA	NA	NA
16766	SEN	KOL	SAM	NA	CAP	AMDI	EPE	SNKOCA00136	GUI	F	NA	SNKOCA03214	NA	2313	NA	NA	1983-10-15	142	1983	10	NA	369	144	1983	12	2	1983-12-01	1983-12-31	31	0	1983-12-01	1983-12-31	31	47	BEG	NA	NA	NA	NA	NA	0	0	NA	NA	NA	NA
16836	SEN	KOL	SAM	NA	CAP	AMDI	EPE	SNKOCA00136	GUI	F	NA	SNKOCA03214	NA	2313	NA	NA	1983-10-15	142	1983	10	NA	370	145	1984	1	3	1984-01-01	1984-01-30	30	1	1984-01-01	1984-01-30	30	NA	NA	NA	NA	NA	NA	NA	0	0	NA	NA	NA	NA
16737	SEN	KOL	SAM	NA	CAP	AMDI	EPE	SNKOCA00136	GUI	F	NA	SNKOCA03214	NA	2313	NA	NA	1983-10-15	142	1983	10	NA	371	146	1984	2	4	1984-01-31	1984-03-01	31	1	1984-01-31	1984-02-06	7	NA	NA	114	DEA	DIS	D90	NA	0	0	NA	NA	NA	NA
126240	SEN	KOL	MAH	NA	CAP	WOUR	EPE	SNKOCA00137	GUI	F	NA	SNKOCA02801	6	1510	2	2	1990-11-02	227	1990	11	NA	372	227	1990	11	0	1990-11-01	1990-11-30	30	1	1990-11-02	1990-11-30	29	0	BIR	NA	NA	NA	NA	NA	0	0	NA	NA	NA	NA
126011	SEN	KOL	MAH	NA	CAP	WOUR	EPE	SNKOCA00137	GUI	F	NA	SNKOCA02801	6	1510	2	2	1990-11-02	227	1990	11	NA	373	228	1990	12	1	1990-12-01	1990-12-31	31	1	1990-12-01	1990-12-31	31	NA	NA	NA	NA	NA	NA	NA	0	0	NA	NA	NA	NA
126244	SEN	KOL	MAH	NA	CAP	WOUR	EPE	SNKOCA00137	GUI	F	NA	SNKOCA02801	6	1510	2	2	1990-11-02	227	1990	11	NA	374	229	1991	1	2	1991-01-01	1991-01-30	30	1	1991-01-01	1991-01-15	15	NA	NA	74	DEA	ACC	NA	NA	0	0	NA	NA	NA	NA
17055	SEN	KOL	SAM	NA	CAP	AMDI	EPE	SNKOCA00138	GUI	F	NA	SNKOCA03209	1	176	1	1	1985-11-16	167	1985	11	NA	375	167	1985	11	0	1985-11-01	1985-11-30	30	1	1985-11-16	1985-11-18	3	0	BIR	2	DEA	GRO	NA	NA	0	0	NA	NA	NA	NA
24727	SEN	KOL	SAM	NA	CAP	BOCA	EMD	SNKOCA00139	GUI	M	NA	SNKOCA03218	NA	371	NA	NA	1985-06-12	162	1985	6	NA	376	162	1985	6	0	1985-06-02	1985-07-01	30	0	1985-06-26	1985-07-01	6	14	CBC	NA	NA	NA	NA	NA	0	0	NA	NA	NA	NA
24805	SEN	KOL	SAM	NA	CAP	BOCA	EMD	SNKOCA00139	GUI	M	NA	SNKOCA03218	NA	371	NA	NA	1985-06-12	162	1985	6	NA	377	163	1985	7	1	1985-07-02	1985-07-31	30	1	1985-07-02	1985-07-29	28	NA	NA	47	SAL	NA	NA	NA	0	0	NA	NA	NA	NA
18664	SEN	KOL	SAM	NA	CAP	ARDI	EPE	SNKOCA00140	GUI	M	NA	SNKOCA03225	3	824	2	2	1984-03-18	147	1984	3	NA	378	147	1984	3	0	1984-03-02	1984-03-31	30	1	1984-03-18	1984-03-31	14	0	BIR	NA	NA	NA	NA	NA	0	0	NA	NA	NA	NA
18540	SEN	KOL	SAM	NA	CAP	ARDI	EPE	SNKOCA00140	GUI	M	NA	SNKOCA03225	3	824	2	2	1984-03-18	147	1984	3	NA	379	148	1984	4	1	1984-04-01	1984-05-01	31	1	1984-04-01	1984-04-29	29	NA	NA	42	DEA	DIS	D20	NA	0	0	NA	NA	NA	NA
18476	SEN	KOL	SAM	NA	CAP	ARDI	EPE	SNKOCA00141	GUI	F	NA	SNKOCA03225	3	824	2	2	1984-03-18	147	1984	3	NA	380	147	1984	3	0	1984-03-02	1984-03-31	30	1	1984-03-18	1984-03-31	14	0	BIR	NA	NA	NA	NA	NA	0	0	NA	NA	NA	NA
18368	SEN	KOL	SAM	NA	CAP	ARDI	EPE	SNKOCA00141	GUI	F	NA	SNKOCA03225	3	824	2	2	1984-03-18	147	1984	3	NA	381	148	1984	4	1	1984-04-01	1984-05-01	31	1	1984-04-01	1984-04-29	29	NA	NA	42	DEA	DIS	D20	NA	0	0	NA	NA	NA	NA
18568	SEN	KOL	SAM	NA	CAP	ARDI	EPE	SNKOCA00142	GUI	M	NA	SNKOCA03591	6	1726	2	1	1984-09-05	153	1984	9	NA	382	153	1984	9	0	1984-09-01	1984-09-30	30	1	1984-09-05	1984-09-30	26	0	BIR	NA	NA	NA	NA	NA	0	0	NA	NA	NA	NA
18339	SEN	KOL	SAM	NA	CAP	ARDI	EPE	SNKOCA00142	GUI	M	NA	SNKOCA03591	6	1726	2	1	1984-09-05	153	1984	9	NA	383	154	1984	10	1	1984-10-01	1984-10-31	31	1	1984-10-01	1984-10-09	9	NA	NA	34	DEA	UNK	NA	NA	0	0	NA	NA	NA	NA
18392	SEN	KOL	SAM	NA	CAP	ARDI	EPE	SNKOCA00143	GUI	M	NA	SNKOCA03592	2	459	1	1	1984-03-18	147	1984	3	NA	384	147	1984	3	0	1984-03-02	1984-03-31	30	1	1984-03-18	1984-03-31	14	0	BIR	NA	NA	NA	NA	NA	0	0	NA	NA	NA	NA
18434	SEN	KOL	SAM	NA	CAP	ARDI	EPE	SNKOCA00143	GUI	M	NA	SNKOCA03592	2	459	1	1	1984-03-18	147	1984	3	NA	385	148	1984	4	1	1984-04-01	1984-05-01	31	1	1984-04-01	1984-04-30	30	NA	NA	43	DEA	DIS	D20	NA	0	0	NA	NA	NA	NA
25132	SEN	KOL	SAM	NA	CAP	BOSA	EPE	SNKOCA00144	GUI	F	NA	SNKOCA03600	9	2939	3	3	1985-07-02	163	1985	7	NA	386	163	1985	7	0	1985-07-02	1985-07-31	30	1	1985-07-02	1985-07-31	30	0	BIR	NA	NA	NA	NA	NA	0	0	NA	NA	NA	NA
25118	SEN	KOL	SAM	NA	CAP	BOSA	EPE	SNKOCA00144	GUI	F	NA	SNKOCA03600	9	2939	3	3	1985-07-02	163	1985	7	NA	387	164	1985	8	1	1985-08-01	1985-08-31	31	1	1985-08-01	1985-08-31	31	NA	NA	NA	NA	NA	NA	NA	0	0	NA	NA	NA	NA
25120	SEN	KOL	SAM	NA	CAP	BOSA	EPE	SNKOCA00144	GUI	F	NA	SNKOCA03600	9	2939	3	3	1985-07-02	163	1985	7	NA	388	165	1985	9	2	1985-09-01	1985-09-30	30	1	1985-09-01	1985-09-24	24	NA	NA	84	DEA	DIS	D90	NA	0	0	NA	NA	NA	NA
25108	SEN	KOL	SAM	NA	CAP	BOSA	EPE	SNKOCA00145	GUI	M	NA	SNKOCA03600	7	2472	2	2	1984-03-22	147	1984	3	NA	389	147	1984	3	0	1984-03-02	1984-03-31	30	1	1984-03-22	1984-03-31	10	0	BIR	NA	NA	NA	NA	NA	0	0	NA	NA	NA	NA
25114	SEN	KOL	SAM	NA	CAP	BOSA	EPE	SNKOCA00145	GUI	M	NA	SNKOCA03600	7	2472	2	2	1984-03-22	147	1984	3	NA	390	148	1984	4	1	1984-04-01	1984-05-01	31	1	1984-04-01	1984-05-01	31	NA	NA	NA	NA	NA	NA	NA	0	0	NA	NA	NA	NA
25088	SEN	KOL	SAM	NA	CAP	BOSA	EPE	SNKOCA00145	GUI	M	NA	SNKOCA03600	7	2472	2	2	1984-03-22	147	1984	3	NA	391	149	1984	5	2	1984-05-02	1984-05-31	30	1	1984-05-02	1984-05-10	9	NA	NA	49	DEA	DIS	D90	NA	0	0	NA	NA	NA	NA
25091	SEN	KOL	SAM	NA	CAP	BOSA	EPE	SNKOCA00146	GUI	F	NA	SNKOCA03600	7	2472	2	2	1984-03-22	147	1984	3	NA	392	147	1984	3	0	1984-03-02	1984-03-31	30	1	1984-03-22	1984-03-31	10	0	BIR	NA	NA	NA	NA	NA	0	0	NA	NA	NA	NA
25121	SEN	KOL	SAM	NA	CAP	BOSA	EPE	SNKOCA00146	GUI	F	NA	SNKOCA03600	7	2472	2	2	1984-03-22	147	1984	3	NA	393	148	1984	4	1	1984-04-01	1984-05-01	31	1	1984-04-01	1984-05-01	31	NA	NA	NA	NA	NA	NA	NA	0	0	NA	NA	NA	NA
25140	SEN	KOL	SAM	NA	CAP	BOSA	EPE	SNKOCA00146	GUI	F	NA	SNKOCA03600	7	2472	2	2	1984-03-22	147	1984	3	NA	394	149	1984	5	2	1984-05-02	1984-05-31	30	1	1984-05-02	1984-05-08	7	NA	NA	47	DEA	DIS	D90	NA	0	0	NA	NA	NA	NA
25101	SEN	KOL	SAM	NA	CAP	BOSA	EPE	SNKOCA00147	GUI	F	NA	SNKOCA03600	8	2740	3	2	1984-12-15	156	1984	12	NA	395	156	1984	12	0	1984-12-01	1984-12-31	31	1	1984-12-15	1984-12-31	17	0	BIR	NA	NA	NA	NA	NA	0	0	NA	NA	NA	NA
25079	SEN	KOL	SAM	NA	CAP	BOSA	EPE	SNKOCA00147	GUI	F	NA	SNKOCA03600	8	2740	3	2	1984-12-15	156	1984	12	NA	396	157	1985	1	1	1985-01-01	1985-01-30	30	1	1985-01-01	1985-01-04	4	NA	NA	20	DEA	DIS	D90	NA	0	0	NA	NA	NA	NA
25050	SEN	KOL	SAM	NA	CAP	BOSA	EPE	SNKOCA00148	GUI	M	NA	NA	NA	NA	NA	NA	1984-04-16	148	1984	4	NA	397	148	1984	4	0	1984-04-01	1984-05-01	31	0	1984-04-16	1984-05-01	16	0	BEG	NA	NA	NA	NA	NA	0	0	NA	NA	NA	NA
25084	SEN	KOL	SAM	NA	CAP	BOSA	EPE	SNKOCA00148	GUI	M	NA	NA	NA	NA	NA	NA	1984-04-16	148	1984	4	NA	398	149	1984	5	1	1984-05-02	1984-05-31	30	1	1984-05-02	1984-05-15	14	NA	NA	29	DEA	DIS	D90	NA	0	0	NA	NA	NA	NA
25198	SEN	KOL	SAM	NA	CAP	BOSA	EPE	SNKOCA00149	GUI	F	NA	SNKOCA03235	NA	607	NA	NA	1983-10-15	142	1983	10	NA	399	144	1983	12	2	1983-12-01	1983-12-31	31	0	1983-12-01	1983-12-31	31	47	BEG	NA	NA	NA	NA	NA	0	0	NA	NA	NA	NA
25178	SEN	KOL	SAM	NA	CAP	BOSA	EPE	SNKOCA00149	GUI	F	NA	SNKOCA03235	NA	607	NA	NA	1983-10-15	142	1983	10	NA	400	145	1984	1	3	1984-01-01	1984-01-30	30	1	1984-01-01	1984-01-30	30	NA	NA	NA	NA	NA	NA	NA	0	0	NA	NA	NA	NA
25192	SEN	KOL	SAM	NA	CAP	BOSA	EPE	SNKOCA00149	GUI	F	NA	SNKOCA03235	NA	607	NA	NA	1983-10-15	142	1983	10	NA	401	146	1984	2	4	1984-01-31	1984-03-01	31	1	1984-01-31	1984-03-01	31	NA	NA	NA	NA	NA	NA	NA	0	0	NA	NA	NA	NA
25181	SEN	KOL	SAM	NA	CAP	BOSA	EPE	SNKOCA00149	GUI	F	NA	SNKOCA03235	NA	607	NA	NA	1983-10-15	142	1983	10	NA	402	147	1984	3	5	1984-03-02	1984-03-31	30	1	1984-03-02	1984-03-17	16	NA	NA	154	DEA	DIS	D90	NA	0	0	NA	NA	NA	NA
25163	SEN	KOL	SAM	NA	CAP	BOSA	EPE	SNKOCA00150	GUI	M	NA	SNKOCA03236	NA	1034	NA	NA	1983-11-15	143	1983	11	NA	403	144	1983	12	1	1983-12-01	1983-12-31	31	0	1983-12-01	1983-12-31	31	16	BEG	NA	NA	NA	NA	NA	0	0	NA	NA	NA	NA
25171	SEN	KOL	SAM	NA	CAP	BOSA	EPE	SNKOCA00150	GUI	M	NA	SNKOCA03236	NA	1034	NA	NA	1983-11-15	143	1983	11	NA	404	145	1984	1	2	1984-01-01	1984-01-30	30	1	1984-01-01	1984-01-30	30	NA	NA	NA	NA	NA	NA	NA	0	0	NA	NA	NA	NA
25110	SEN	KOL	SAM	NA	CAP	BOSA	EPE	SNKOCA00150	GUI	M	NA	SNKOCA03236	NA	1034	NA	NA	1983-11-15	143	1983	11	NA	405	146	1984	2	3	1984-01-31	1984-03-01	31	1	1984-01-31	1984-03-01	31	NA	NA	NA	NA	NA	NA	NA	0	0	NA	NA	NA	NA
25139	SEN	KOL	SAM	NA	CAP	BOSA	EPE	SNKOCA00150	GUI	M	NA	SNKOCA03236	NA	1034	NA	NA	1983-11-15	143	1983	11	NA	406	147	1984	3	4	1984-03-02	1984-03-31	30	1	1984-03-02	1984-03-12	11	NA	NA	118	DEA	DIS	D90	NA	0	0	NA	NA	NA	NA
25141	SEN	KOL	SAM	NA	CAP	BOSA	EPE	SNKOCA00151	GUI	M	NA	SNKOCA03237	2	627	1	1	1985-06-03	162	1985	6	NA	407	162	1985	6	0	1985-06-02	1985-07-01	30	1	1985-06-03	1985-07-01	29	0	BIR	NA	NA	NA	NA	NA	0	0	NA	NA	NA	NA
25135	SEN	KOL	SAM	NA	CAP	BOSA	EPE	SNKOCA00151	GUI	M	NA	SNKOCA03237	2	627	1	1	1985-06-03	162	1985	6	NA	408	163	1985	7	1	1985-07-02	1985-07-31	30	1	1985-07-02	1985-07-31	30	NA	NA	NA	NA	NA	NA	NA	0	0	NA	NA	NA	NA
25093	SEN	KOL	SAM	NA	CAP	BOSA	EPE	SNKOCA00151	GUI	M	NA	SNKOCA03237	2	627	1	1	1985-06-03	162	1985	6	NA	409	164	1985	8	2	1985-08-01	1985-08-31	31	1	1985-08-01	1985-08-27	27	NA	NA	85	SLA	NA	NA	ORD	0	0	NA	NA	NA	NA
25092	SEN	KOL	SAM	NA	CAP	BOSA	EPE	SNKOCA00152	GUI	M	NA	SNKOCA03237	1	404	2	2	1984-10-23	154	1984	10	NA	410	154	1984	10	0	1984-10-01	1984-10-31	31	1	1984-10-23	1984-10-31	9	0	BIR	NA	NA	NA	NA	NA	0	0	NA	NA	NA	NA
25169	SEN	KOL	SAM	NA	CAP	BOSA	EPE	SNKOCA00152	GUI	M	NA	SNKOCA03237	1	404	2	2	1984-10-23	154	1984	10	NA	411	155	1984	11	1	1984-11-01	1984-11-30	30	1	1984-11-01	1984-11-14	14	NA	NA	22	DEA	DIS	D70	NA	0	0	NA	NA	NA	NA
64215	SEN	KOL	SAM	NA	CAP	IDAK	EMD	SNKOCA00153	GUI	M	NA	SNKOCA03251	4	1665	2	2	1985-08-07	164	1985	8	NA	412	164	1985	8	0	1985-08-01	1985-08-31	31	1	1985-08-07	1985-08-18	12	0	BIR	11	DEA	UNK	NA	NA	0	0	NA	NA	NA	NA
64190	SEN	KOL	SAM	NA	CAP	IDAK	EMD	SNKOCA00154	GUI	M	NA	SNKOCA03251	4	1665	2	2	1985-08-07	164	1985	8	NA	413	164	1985	8	0	1985-08-01	1985-08-31	31	1	1985-08-07	1985-08-12	6	0	BIR	5	DEA	GRO	NA	NA	0	0	NA	NA	NA	NA
64176	SEN	KOL	SAM	NA	CAP	IDAK	EMD	SNKOCA00155	GUI	M	NA	SNKOCA03253	1	484	2	2	1984-05-13	149	1984	5	NA	414	149	1984	5	0	1984-05-02	1984-05-31	30	1	1984-05-13	1984-05-21	9	0	BIR	8	DEA	UNK	NA	NA	0	0	NA	NA	NA	NA
64217	SEN	KOL	SAM	NA	CAP	IDAK	EMD	SNKOCA00156	GUI	F	NA	SNKOCA03253	1	484	2	2	1984-05-13	149	1984	5	NA	415	149	1984	5	0	1984-05-02	1984-05-31	30	1	1984-05-13	1984-05-22	10	0	BIR	9	DEA	UNK	NA	NA	0	0	NA	NA	NA	NA
114963	SEN	KOL	SAM	NA	CAP	SECO	EMD	SNKOCA00157	GUI	M	NA	SNKOCA02423	1	412	2	2	1984-04-02	148	1984	4	NA	416	148	1984	4	0	1984-04-01	1984-05-01	31	1	1984-04-02	1984-05-01	30	0	BIR	NA	NA	NA	NA	NA	0	0	NA	NA	NA	NA
114862	SEN	KOL	SAM	NA	CAP	SECO	EMD	SNKOCA00157	GUI	M	NA	SNKOCA02423	1	412	2	2	1984-04-02	148	1984	4	NA	417	149	1984	5	1	1984-05-02	1984-05-31	30	1	1984-05-02	1984-05-31	30	NA	NA	NA	NA	NA	NA	NA	0	0	NA	NA	NA	NA
115021	SEN	KOL	SAM	NA	CAP	SECO	EMD	SNKOCA00157	GUI	M	NA	SNKOCA02423	1	412	2	2	1984-04-02	148	1984	4	NA	418	150	1984	6	2	1984-06-01	1984-07-01	31	1	1984-06-01	1984-07-01	31	NA	NA	NA	NA	NA	NA	NA	0	0	NA	NA	NA	NA
115020	SEN	KOL	SAM	NA	CAP	SECO	EMD	SNKOCA00157	GUI	M	NA	SNKOCA02423	1	412	2	2	1984-04-02	148	1984	4	NA	419	151	1984	7	3	1984-07-02	1984-07-31	30	1	1984-07-02	1984-07-19	18	NA	NA	108	DEA	DIS	D90	NA	0	0	NA	NA	NA	NA
114756	SEN	KOL	SAM	NA	CAP	SECO	EMD	SNKOCA00158	GUI	F	NA	SNKOCA02423	1	412	2	2	1984-04-02	148	1984	4	NA	420	148	1984	4	0	1984-04-01	1984-05-01	31	1	1984-04-02	1984-05-01	30	0	BIR	NA	NA	NA	NA	NA	0	0	NA	NA	NA	NA
114757	SEN	KOL	SAM	NA	CAP	SECO	EMD	SNKOCA00158	GUI	F	NA	SNKOCA02423	1	412	2	2	1984-04-02	148	1984	4	NA	421	149	1984	5	1	1984-05-02	1984-05-31	30	1	1984-05-02	1984-05-31	30	NA	NA	NA	NA	NA	NA	NA	0	0	NA	NA	NA	NA
115318	SEN	KOL	SAM	NA	CAP	SECO	EMD	SNKOCA00158	GUI	F	NA	SNKOCA02423	1	412	2	2	1984-04-02	148	1984	4	NA	422	150	1984	6	2	1984-06-01	1984-07-01	31	1	1984-06-01	1984-07-01	31	NA	NA	NA	NA	NA	NA	NA	0	0	NA	NA	NA	NA
115115	SEN	KOL	SAM	NA	CAP	SECO	EMD	SNKOCA00158	GUI	F	NA	SNKOCA02423	1	412	2	2	1984-04-02	148	1984	4	NA	423	151	1984	7	3	1984-07-02	1984-07-31	30	1	1984-07-02	1984-07-15	14	NA	NA	104	DEA	DIS	D90	NA	0	0	NA	NA	NA	NA
115076	SEN	KOL	SAM	NA	CAP	SECO	EMD	SNKOCA00159	GUI	M	NA	SNKOCA02423	2	620	2	2	1984-10-27	154	1984	10	NA	424	154	1984	10	0	1984-10-01	1984-10-31	31	1	1984-10-27	1984-10-31	5	0	BIR	NA	NA	NA	NA	NA	0	0	NA	NA	NA	NA
115567	SEN	KOL	SAM	NA	CAP	SECO	EMD	SNKOCA00159	GUI	M	NA	SNKOCA02423	2	620	2	2	1984-10-27	154	1984	10	NA	425	155	1984	11	1	1984-11-01	1984-11-30	30	1	1984-11-01	1984-11-30	30	NA	NA	NA	NA	NA	NA	NA	0	0	NA	NA	NA	NA
115579	SEN	KOL	SAM	NA	CAP	SECO	EMD	SNKOCA00159	GUI	M	NA	SNKOCA02423	2	620	2	2	1984-10-27	154	1984	10	NA	426	156	1984	12	2	1984-12-01	1984-12-31	31	1	1984-12-01	1984-12-25	25	NA	NA	59	DEA	DIS	D90	NA	0	0	NA	NA	NA	NA
115373	SEN	KOL	SAM	NA	CAP	SECO	EMD	SNKOCA00160	GUI	M	NA	SNKOCA03617	1	285	1	1	1985-08-08	164	1985	8	NA	427	164	1985	8	0	1985-08-01	1985-08-31	31	1	1985-08-08	1985-08-31	24	0	BIR	NA	NA	NA	NA	NA	0	0	NA	NA	NA	NA
115410	SEN	KOL	SAM	NA	CAP	SECO	EMD	SNKOCA00160	GUI	M	NA	SNKOCA03617	1	285	1	1	1985-08-08	164	1985	8	NA	428	165	1985	9	1	1985-09-01	1985-09-30	30	1	1985-09-01	1985-09-30	30	NA	NA	NA	NA	NA	NA	NA	0	0	NA	NA	NA	NA
115332	SEN	KOL	SAM	NA	CAP	SECO	EMD	SNKOCA00160	GUI	M	NA	SNKOCA03617	1	285	1	1	1985-08-08	164	1985	8	NA	429	166	1985	10	2	1985-10-01	1985-10-31	31	1	1985-10-01	1985-10-21	21	NA	NA	74	DEA	GRO	NA	NA	0	0	NA	NA	NA	NA
115329	SEN	KOL	SAM	NA	CAP	SECO	EMD	SNKOCA00161	GUI	M	NA	SNKOCA02445	1	412	1	1	1984-04-02	148	1984	4	NA	430	148	1984	4	0	1984-04-01	1984-05-01	31	1	1984-04-02	1984-05-01	30	0	BIR	NA	NA	NA	NA	NA	0	0	NA	NA	NA	NA
115333	SEN	KOL	SAM	NA	CAP	SECO	EMD	SNKOCA00161	GUI	M	NA	SNKOCA02445	1	412	1	1	1984-04-02	148	1984	4	NA	431	149	1984	5	1	1984-05-02	1984-05-31	30	1	1984-05-02	1984-05-31	30	NA	NA	NA	NA	NA	NA	NA	0	0	NA	NA	NA	NA
115578	SEN	KOL	SAM	NA	CAP	SECO	EMD	SNKOCA00161	GUI	M	NA	SNKOCA02445	1	412	1	1	1984-04-02	148	1984	4	NA	432	150	1984	6	2	1984-06-01	1984-07-01	31	1	1984-06-01	1984-06-05	5	NA	NA	64	DEA	DIS	D90	NA	0	0	NA	NA	NA	NA
115417	SEN	KOL	SAM	NA	CAP	SECO	EMD	SNKOCA00162	GUI	F	NA	SNKOCA03618	4	1079	3	3	1985-05-29	161	1985	5	NA	433	161	1985	5	0	1985-05-02	1985-06-01	31	1	1985-05-29	1985-06-01	4	0	BIR	NA	NA	NA	NA	NA	0	0	NA	NA	NA	NA
115210	SEN	KOL	SAM	NA	CAP	SECO	EMD	SNKOCA00162	GUI	F	NA	SNKOCA03618	4	1079	3	3	1985-05-29	161	1985	5	NA	434	162	1985	6	1	1985-06-02	1985-07-01	30	1	1985-06-02	1985-07-01	30	NA	NA	NA	NA	NA	NA	NA	0	0	NA	NA	NA	NA
115295	SEN	KOL	SAM	NA	CAP	SECO	EMD	SNKOCA00162	GUI	F	NA	SNKOCA03618	4	1079	3	3	1985-05-29	161	1985	5	NA	435	163	1985	7	2	1985-07-02	1985-07-31	30	1	1985-07-02	1985-07-10	9	NA	NA	42	DEA	DIS	D90	NA	0	0	NA	NA	NA	NA
115092	SEN	KOL	SAM	NA	CAP	SECO	EMD	SNKOCA00163	GUI	M	NA	SNKOCA03619	2	682	2	2	1984-04-27	148	1984	4	NA	436	148	1984	4	0	1984-04-01	1984-05-01	31	1	1984-04-27	1984-05-01	5	0	BIR	NA	NA	NA	NA	NA	0	0	NA	NA	NA	NA
115173	SEN	KOL	SAM	NA	CAP	SECO	EMD	SNKOCA00163	GUI	M	NA	SNKOCA03619	2	682	2	2	1984-04-27	148	1984	4	NA	437	149	1984	5	1	1984-05-02	1984-05-31	30	1	1984-05-02	1984-05-31	30	NA	NA	NA	NA	NA	NA	NA	0	0	NA	NA	NA	NA
115254	SEN	KOL	SAM	NA	CAP	SECO	EMD	SNKOCA00163	GUI	M	NA	SNKOCA03619	2	682	2	2	1984-04-27	148	1984	4	NA	438	150	1984	6	2	1984-06-01	1984-07-01	31	1	1984-06-01	1984-07-01	31	NA	NA	NA	NA	NA	NA	NA	0	0	NA	NA	NA	NA
115172	SEN	KOL	SAM	NA	CAP	SECO	EMD	SNKOCA00163	GUI	M	NA	SNKOCA03619	2	682	2	2	1984-04-27	148	1984	4	NA	439	151	1984	7	3	1984-07-02	1984-07-31	30	1	1984-07-02	1984-07-17	16	NA	NA	81	DEA	DIS	D90	NA	0	0	NA	NA	NA	NA
115089	SEN	KOL	SAM	NA	CAP	SECO	EMD	SNKOCA00164	GUI	F	NA	SNKOCA03619	2	682	2	2	1984-04-27	148	1984	4	NA	440	148	1984	4	0	1984-04-01	1984-05-01	31	1	1984-04-27	1984-05-01	5	0	BIR	NA	NA	NA	NA	NA	0	0	NA	NA	NA	NA
115048	SEN	KOL	SAM	NA	CAP	SECO	EMD	SNKOCA00164	GUI	F	NA	SNKOCA03619	2	682	2	2	1984-04-27	148	1984	4	NA	441	149	1984	5	1	1984-05-02	1984-05-31	30	1	1984-05-02	1984-05-31	30	NA	NA	NA	NA	NA	NA	NA	0	0	NA	NA	NA	NA
114762	SEN	KOL	SAM	NA	CAP	SECO	EMD	SNKOCA00164	GUI	F	NA	SNKOCA03619	2	682	2	2	1984-04-27	148	1984	4	NA	442	150	1984	6	2	1984-06-01	1984-07-01	31	1	1984-06-01	1984-07-01	31	NA	NA	NA	NA	NA	NA	NA	0	0	NA	NA	NA	NA
114761	SEN	KOL	SAM	NA	CAP	SECO	EMD	SNKOCA00164	GUI	F	NA	SNKOCA03619	2	682	2	2	1984-04-27	148	1984	4	NA	443	151	1984	7	3	1984-07-02	1984-07-31	30	1	1984-07-02	1984-07-31	30	NA	NA	NA	NA	NA	NA	NA	0	0	NA	NA	NA	NA
114897	SEN	KOL	SAM	NA	CAP	SECO	EMD	SNKOCA00164	GUI	F	NA	SNKOCA03619	2	682	2	2	1984-04-27	148	1984	4	NA	444	152	1984	8	4	1984-08-01	1984-08-31	31	1	1984-08-01	1984-08-28	28	NA	NA	123	DEA	DIS	D90	NA	0	0	NA	NA	NA	NA
79771	SEN	KOL	SAM	NA	CAP	MODI	EPE	SNKOCA00165	GUI	M	NA	SNKOCA03277	1	418	2	2	1985-06-05	162	1985	6	NA	445	162	1985	6	0	1985-06-02	1985-07-01	30	1	1985-06-05	1985-07-01	27	0	BIR	NA	NA	NA	NA	NA	0	0	NA	NA	NA	NA
79660	SEN	KOL	SAM	NA	CAP	MODI	EPE	SNKOCA00165	GUI	M	NA	SNKOCA03277	1	418	2	2	1985-06-05	162	1985	6	NA	446	163	1985	7	1	1985-07-02	1985-07-31	30	1	1985-07-02	1985-07-31	30	NA	NA	NA	NA	NA	NA	NA	0	0	NA	NA	NA	NA
79719	SEN	KOL	SAM	NA	CAP	MODI	EPE	SNKOCA00165	GUI	M	NA	SNKOCA03277	1	418	2	2	1985-06-05	162	1985	6	NA	447	164	1985	8	2	1985-08-01	1985-08-31	31	1	1985-08-01	1985-08-31	31	NA	NA	NA	NA	NA	NA	NA	0	0	NA	NA	NA	NA
79618	SEN	KOL	SAM	NA	CAP	MODI	EPE	SNKOCA00165	GUI	M	NA	SNKOCA03277	1	418	2	2	1985-06-05	162	1985	6	NA	448	165	1985	9	3	1985-09-01	1985-09-30	30	1	1985-09-01	1985-09-25	25	NA	NA	112	SLA	NA	NA	ORD	0	0	NA	NA	NA	NA
79619	SEN	KOL	SAM	NA	CAP	MODI	EPE	SNKOCA00166	GUI	M	NA	SNKOCA03277	1	418	2	2	1985-06-05	162	1985	6	NA	449	162	1985	6	0	1985-06-02	1985-07-01	30	1	1985-06-05	1985-07-01	27	0	BIR	NA	NA	NA	NA	NA	0	0	NA	NA	NA	NA
79615	SEN	KOL	SAM	NA	CAP	MODI	EPE	SNKOCA00166	GUI	M	NA	SNKOCA03277	1	418	2	2	1985-06-05	162	1985	6	NA	450	163	1985	7	1	1985-07-02	1985-07-31	30	1	1985-07-02	1985-07-31	30	NA	NA	NA	NA	NA	NA	NA	0	0	NA	NA	NA	NA
79632	SEN	KOL	SAM	NA	CAP	MODI	EPE	SNKOCA00166	GUI	M	NA	SNKOCA03277	1	418	2	2	1985-06-05	162	1985	6	NA	451	164	1985	8	2	1985-08-01	1985-08-31	31	1	1985-08-01	1985-08-31	31	NA	NA	NA	NA	NA	NA	NA	0	0	NA	NA	NA	NA
79662	SEN	KOL	SAM	NA	CAP	MODI	EPE	SNKOCA00166	GUI	M	NA	SNKOCA03277	1	418	2	2	1985-06-05	162	1985	6	NA	452	165	1985	9	3	1985-09-01	1985-09-30	30	1	1985-09-01	1985-09-27	27	NA	NA	114	DEA	DIS	D60	NA	0	0	NA	NA	NA	NA
79860	SEN	KOL	SAM	NA	CAP	MODI	EPE	SNKOCA00167	GUI	F	NA	SNKOCA03628	6	2481	2	2	1984-10-31	154	1984	10	NA	453	154	1984	10	0	1984-10-01	1984-10-31	31	1	1984-10-31	1984-10-31	1	0	BIR	NA	NA	NA	NA	NA	0	0	NA	NA	NA	NA
79853	SEN	KOL	SAM	NA	CAP	MODI	EPE	SNKOCA00167	GUI	F	NA	SNKOCA03628	6	2481	2	2	1984-10-31	154	1984	10	NA	454	155	1984	11	1	1984-11-01	1984-11-30	30	1	1984-11-01	1984-11-30	30	NA	NA	NA	NA	NA	NA	NA	0	0	NA	NA	NA	NA
79797	SEN	KOL	SAM	NA	CAP	MODI	EPE	SNKOCA00167	GUI	F	NA	SNKOCA03628	6	2481	2	2	1984-10-31	154	1984	10	NA	455	156	1984	12	2	1984-12-01	1984-12-31	31	1	1984-12-01	1984-12-31	31	NA	NA	NA	NA	NA	NA	NA	0	0	NA	NA	NA	NA
79839	SEN	KOL	SAM	NA	CAP	MODI	EPE	SNKOCA00167	GUI	F	NA	SNKOCA03628	6	2481	2	2	1984-10-31	154	1984	10	NA	456	157	1985	1	3	1985-01-01	1985-01-30	30	1	1985-01-01	1985-01-30	30	NA	NA	NA	NA	NA	NA	NA	0	0	NA	NA	NA	NA
79825	SEN	KOL	SAM	NA	CAP	MODI	EPE	SNKOCA00167	GUI	F	NA	SNKOCA03628	6	2481	2	2	1984-10-31	154	1984	10	NA	457	158	1985	2	4	1985-01-31	1985-03-01	30	1	1985-01-31	1985-02-10	11	NA	NA	102	DEA	DIS	D20	NA	0	0	NA	NA	NA	NA
79812	SEN	KOL	SAM	NA	CAP	MODI	EPE	SNKOCA00168	GUI	M	NA	SNKOCA03280	1	548	1	1	1985-03-16	159	1985	3	NA	458	159	1985	3	0	1985-03-02	1985-04-01	31	1	1985-03-16	1985-04-01	17	0	BIR	NA	NA	NA	NA	NA	0	0	NA	NA	NA	NA
79783	SEN	KOL	SAM	NA	CAP	MODI	EPE	SNKOCA00168	GUI	M	NA	SNKOCA03280	1	548	1	1	1985-03-16	159	1985	3	NA	459	160	1985	4	1	1985-04-02	1985-05-01	30	1	1985-04-02	1985-05-01	30	NA	NA	NA	NA	NA	NA	NA	0	0	NA	NA	NA	NA
79769	SEN	KOL	SAM	NA	CAP	MODI	EPE	SNKOCA00168	GUI	M	NA	SNKOCA03280	1	548	1	1	1985-03-16	159	1985	3	NA	460	161	1985	5	2	1985-05-02	1985-06-01	31	1	1985-05-02	1985-06-01	31	NA	NA	NA	NA	NA	NA	NA	0	0	NA	NA	NA	NA
79687	SEN	KOL	SAM	NA	CAP	MODI	EPE	SNKOCA00168	GUI	M	NA	SNKOCA03280	1	548	1	1	1985-03-16	159	1985	3	NA	461	162	1985	6	3	1985-06-02	1985-07-01	30	1	1985-06-02	1985-06-12	11	NA	NA	88	SAL	NA	NA	NA	0	0	NA	NA	NA	NA
347	SEN	KOL	SAM	NA	CAP	ABDI	EPE	SNKOCA00169	GUI	M	NA	SNKOCA03283	1	233	1	1	1985-05-10	161	1985	5	NA	462	161	1985	5	0	1985-05-02	1985-06-01	31	1	1985-05-10	1985-05-13	4	0	BIR	3	DEA	ACC	NA	NA	0	0	NA	NA	NA	NA
10546	SEN	KOL	SAM	NA	CAP	ALBA	EPE	SNKOCA00170	GUI	M	NA	SNKOCA03288	NA	670	NA	NA	1983-11-16	143	1983	11	NA	463	144	1983	12	1	1983-12-01	1983-12-31	31	0	1983-12-01	1983-12-31	31	15	BEG	NA	NA	NA	NA	NA	0	0	NA	NA	NA	NA
10586	SEN	KOL	SAM	NA	CAP	ALBA	EPE	SNKOCA00170	GUI	M	NA	SNKOCA03288	NA	670	NA	NA	1983-11-16	143	1983	11	NA	464	145	1984	1	2	1984-01-01	1984-01-30	30	1	1984-01-01	1984-01-30	30	NA	NA	NA	NA	NA	NA	NA	0	0	NA	NA	NA	NA
10669	SEN	KOL	SAM	NA	CAP	ALBA	EPE	SNKOCA00170	GUI	M	NA	SNKOCA03288	NA	670	NA	NA	1983-11-16	143	1983	11	NA	465	146	1984	2	3	1984-01-31	1984-03-01	31	1	1984-01-31	1984-02-13	14	NA	NA	89	DEA	DIS	D90	NA	0	0	NA	NA	NA	NA
25554	SEN	KOL	SAM	NA	CAP	BOUG	EPE	SNKOCA00171	GUI	M	NA	SNKOCA02427	1	379	1	1	1984-09-28	153	1984	9	NA	466	153	1984	9	0	1984-09-01	1984-09-30	30	1	1984-09-28	1984-09-30	3	0	BIR	NA	NA	NA	NA	NA	0	0	NA	NA	NA	NA
25503	SEN	KOL	SAM	NA	CAP	BOUG	EPE	SNKOCA00171	GUI	M	NA	SNKOCA02427	1	379	1	1	1984-09-28	153	1984	9	NA	467	154	1984	10	1	1984-10-01	1984-10-31	31	1	1984-10-01	1984-10-13	13	NA	NA	15	DEA	DIS	D90	NA	0	0	NA	NA	NA	NA
69888	SEN	KOL	SAM	NA	CAP	MAKA	EPE	SNKOCA00172	GUI	M	NA	SNKOCA03581	1	272	2	2	1985-10-14	166	1985	10	NA	468	166	1985	10	0	1985-10-01	1985-10-31	31	1	1985-10-14	1985-10-23	10	0	BIR	9	DEA	GRO	NA	NA	0	0	NA	NA	NA	NA
69912	SEN	KOL	SAM	NA	CAP	MAKA	EPE	SNKOCA00173	GUI	F	NA	SNKOCA03581	1	272	2	2	1985-10-14	166	1985	10	NA	469	166	1985	10	0	1985-10-01	1985-10-31	31	1	1985-10-14	1985-10-15	2	0	BIR	1	DEA	UNK	NA	NA	0	0	NA	NA	NA	NA
113558	SEN	KOL	SOU	NA	CAP	SASY	EPE	SNKOCA00174	GUI	F	NA	SNKOCA03307	2	448	2	2	1985-04-07	160	1985	4	NA	470	160	1985	4	0	1985-04-02	1985-05-01	30	1	1985-04-07	1985-04-09	3	0	BIR	2	DEA	UNK	NA	NA	0	0	NA	NA	NA	NA
128287	SEN	KOL	SOU	NA	CAP	YOBA	EPE	SNKOCA00175	GUI	F	NA	SNKOCA03645	1	359	2	2	1985-05-06	161	1985	5	NA	471	161	1985	5	0	1985-05-02	1985-06-01	31	1	1985-05-06	1985-06-01	27	0	BIR	NA	NA	NA	NA	NA	0	0	NA	NA	NA	NA
128435	SEN	KOL	SOU	NA	CAP	YOBA	EPE	SNKOCA00175	GUI	F	NA	SNKOCA03645	1	359	2	2	1985-05-06	161	1985	5	NA	472	162	1985	6	1	1985-06-02	1985-07-01	30	1	1985-06-02	1985-07-01	30	NA	NA	NA	NA	NA	NA	NA	0	0	NA	NA	NA	NA
128426	SEN	KOL	SOU	NA	CAP	YOBA	EPE	SNKOCA00175	GUI	F	NA	SNKOCA03645	1	359	2	2	1985-05-06	161	1985	5	NA	473	163	1985	7	2	1985-07-02	1985-07-31	30	1	1985-07-02	1985-07-31	30	NA	NA	NA	NA	NA	NA	NA	0	0	NA	NA	NA	NA
128387	SEN	KOL	SOU	NA	CAP	YOBA	EPE	SNKOCA00175	GUI	F	NA	SNKOCA03645	1	359	2	2	1985-05-06	161	1985	5	NA	474	164	1985	8	3	1985-08-01	1985-08-31	31	1	1985-08-01	1985-08-31	31	NA	NA	NA	NA	NA	NA	NA	0	0	NA	NA	NA	NA
128375	SEN	KOL	SOU	NA	CAP	YOBA	EPE	SNKOCA00175	GUI	F	NA	SNKOCA03645	1	359	2	2	1985-05-06	161	1985	5	NA	475	165	1985	9	4	1985-09-01	1985-09-30	30	1	1985-09-01	1985-09-30	30	NA	NA	NA	NA	NA	NA	NA	0	0	NA	NA	NA	NA
128376	SEN	KOL	SOU	NA	CAP	YOBA	EPE	SNKOCA00175	GUI	F	NA	SNKOCA03645	1	359	2	2	1985-05-06	161	1985	5	NA	476	166	1985	10	5	1985-10-01	1985-10-31	31	1	1985-10-01	1985-10-20	20	NA	NA	167	DEA	DIS	D30	NA	0	0	NA	NA	NA	NA
56815	SEN	KOL	SOU	NA	CAP	FODI	EPE	SNKOCA00176	GUI	F	NA	SNKOCA03321	3	968	1	1	1984-07-10	151	1984	7	NA	477	151	1984	7	0	1984-07-02	1984-07-31	30	1	1984-07-10	1984-07-31	22	0	BIR	NA	NA	NA	NA	NA	0	0	NA	NA	NA	NA
57208	SEN	KOL	SOU	NA	CAP	FODI	EPE	SNKOCA00176	GUI	F	NA	SNKOCA03321	3	968	1	1	1984-07-10	151	1984	7	NA	478	152	1984	8	1	1984-08-01	1984-08-31	31	1	1984-08-01	1984-08-31	31	NA	NA	NA	NA	NA	NA	NA	0	0	NA	NA	NA	NA
57019	SEN	KOL	SOU	NA	CAP	FODI	EPE	SNKOCA00176	GUI	F	NA	SNKOCA03321	3	968	1	1	1984-07-10	151	1984	7	NA	479	153	1984	9	2	1984-09-01	1984-09-30	30	1	1984-09-01	1984-09-30	30	NA	NA	NA	NA	NA	NA	NA	0	0	NA	NA	NA	NA
57084	SEN	KOL	SOU	NA	CAP	FODI	EPE	SNKOCA00176	GUI	F	NA	SNKOCA03321	3	968	1	1	1984-07-10	151	1984	7	NA	480	154	1984	10	3	1984-10-01	1984-10-31	31	1	1984-10-01	1984-10-11	11	NA	NA	93	DEA	UNK	NA	NA	0	0	NA	NA	NA	NA
56984	SEN	KOL	SOU	NA	CAP	FODI	EPE	SNKOCA00177	GUI	F	NA	SNKOCA03658	NA	579	NA	NA	1984-05-16	149	1984	5	NA	481	150	1984	6	1	1984-06-01	1984-07-01	31	0	1984-06-01	1984-07-01	31	16	BEG	NA	NA	NA	NA	NA	0	0	NA	NA	NA	NA
56919	SEN	KOL	SOU	NA	CAP	FODI	EPE	SNKOCA00177	GUI	F	NA	SNKOCA03658	NA	579	NA	NA	1984-05-16	149	1984	5	NA	482	151	1984	7	2	1984-07-02	1984-07-31	30	1	1984-07-02	1984-07-31	30	NA	NA	NA	NA	NA	NA	NA	0	0	NA	NA	NA	NA
56840	SEN	KOL	SOU	NA	CAP	FODI	EPE	SNKOCA00177	GUI	F	NA	SNKOCA03658	NA	579	NA	NA	1984-05-16	149	1984	5	NA	483	152	1984	8	3	1984-08-01	1984-08-31	31	1	1984-08-01	1984-08-15	15	NA	NA	91	DEA	DIS	D90	NA	0	0	NA	NA	NA	NA
56960	SEN	KOL	SOU	NA	CAP	FODI	EPE	SNKOCA00178	GUI	M	NA	SNKOCA03322	1	564	1	1	1984-07-01	150	1984	6	NA	484	150	1984	6	0	1984-06-01	1984-07-01	31	1	1984-07-01	1984-07-01	1	0	BIR	NA	NA	NA	NA	NA	0	0	NA	NA	NA	NA
56976	SEN	KOL	SOU	NA	CAP	FODI	EPE	SNKOCA00178	GUI	M	NA	SNKOCA03322	1	564	1	1	1984-07-01	150	1984	6	NA	485	151	1984	7	1	1984-07-02	1984-07-31	30	1	1984-07-02	1984-07-23	22	NA	NA	22	DEA	UNK	NA	NA	0	0	NA	NA	NA	NA
71250	SEN	KOL	BIJ	NA	CAP	MALO	EPE	SNKOCA00180	GUI	M	NA	SNKOCA02512	6	1758	3	3	1988-03-07	195	1988	3	NA	486	195	1988	3	0	1988-03-02	1988-03-31	30	1	1988-03-07	1988-03-31	25	0	BIR	NA	NA	NA	NA	NA	0	0	NA	NA	NA	NA
71131	SEN	KOL	BIJ	NA	CAP	MALO	EPE	SNKOCA00180	GUI	M	NA	SNKOCA02512	6	1758	3	3	1988-03-07	195	1988	3	NA	487	196	1988	4	1	1988-04-01	1988-05-01	31	1	1988-04-01	1988-04-01	1	NA	NA	25	DEA	ACC	NA	NA	0	0	NA	NA	NA	NA
61897	SEN	KOL	MED	NA	CAP	HAMM	EPE	SNKOCA00181	GUI	F	NA	SNKOCA03331	2	606	2	2	1984-08-12	152	1984	8	NA	488	152	1984	8	0	1984-08-01	1984-08-31	31	1	1984-08-12	1984-08-31	20	0	BIR	NA	NA	NA	NA	NA	0	0	NA	NA	NA	NA
61815	SEN	KOL	MED	NA	CAP	HAMM	EPE	SNKOCA00181	GUI	F	NA	SNKOCA03331	2	606	2	2	1984-08-12	152	1984	8	NA	489	153	1984	9	1	1984-09-01	1984-09-30	30	1	1984-09-01	1984-09-30	30	NA	NA	NA	NA	NA	NA	NA	0	0	NA	NA	NA	NA
61170	SEN	KOL	MED	NA	CAP	HAMM	EPE	SNKOCA00181	GUI	F	NA	SNKOCA03331	2	606	2	2	1984-08-12	152	1984	8	NA	490	154	1984	10	2	1984-10-01	1984-10-31	31	1	1984-10-01	1984-10-07	7	NA	NA	56	DEA	DIS	D90	NA	0	0	NA	NA	NA	NA
61936	SEN	KOL	MED	NA	CAP	HAMM	EPE	SNKOCA00182	GUI	M	NA	SNKOCA03331	2	606	2	2	1984-08-12	152	1984	8	NA	491	152	1984	8	0	1984-08-01	1984-08-31	31	1	1984-08-12	1984-08-31	20	0	BIR	NA	NA	NA	NA	NA	0	0	NA	NA	NA	NA
61250	SEN	KOL	MED	NA	CAP	HAMM	EPE	SNKOCA00182	GUI	M	NA	SNKOCA03331	2	606	2	2	1984-08-12	152	1984	8	NA	492	153	1984	9	1	1984-09-01	1984-09-30	30	1	1984-09-01	1984-09-30	30	NA	NA	NA	NA	NA	NA	NA	0	0	NA	NA	NA	NA
61288	SEN	KOL	MED	NA	CAP	HAMM	EPE	SNKOCA00182	GUI	M	NA	SNKOCA03331	2	606	2	2	1984-08-12	152	1984	8	NA	493	154	1984	10	2	1984-10-01	1984-10-31	31	1	1984-10-01	1984-10-08	8	NA	NA	57	DEA	DIS	D90	NA	0	0	NA	NA	NA	NA
118657	SEN	KOL	DIA	NA	CAP	TAMB	EPE	SNKOCA00183	GUI	M	NA	SNKOCA02483	11	3580	3	3	1986-04-04	172	1986	4	NA	494	172	1986	4	0	1986-04-02	1986-05-01	30	1	1986-04-04	1986-05-01	28	0	BIR	NA	NA	NA	NA	NA	0	0	NA	NA	NA	NA
118371	SEN	KOL	DIA	NA	CAP	TAMB	EPE	SNKOCA00183	GUI	M	NA	SNKOCA02483	11	3580	3	3	1986-04-04	172	1986	4	NA	495	173	1986	5	1	1986-05-02	1986-06-01	31	1	1986-05-02	1986-06-01	31	NA	NA	NA	NA	NA	NA	NA	0	0	NA	NA	NA	NA
118193	SEN	KOL	DIA	NA	CAP	TAMB	EPE	SNKOCA00183	GUI	M	NA	SNKOCA02483	11	3580	3	3	1986-04-04	172	1986	4	NA	496	174	1986	6	2	1986-06-02	1986-07-01	30	1	1986-06-02	1986-06-10	9	NA	NA	67	DEA	DIS	D90	NA	0	0	NA	NA	NA	NA
118578	SEN	KOL	DIA	NA	CAP	TAMB	EPE	SNKOCA00184	GUI	F	NA	SNKOCA02483	13	4027	4	4	1987-06-25	186	1987	6	NA	497	186	1987	6	0	1987-06-02	1987-07-01	30	1	1987-06-25	1987-07-01	7	0	BIR	NA	NA	NA	NA	NA	0	0	NA	NA	NA	NA
118619	SEN	KOL	DIA	NA	CAP	TAMB	EPE	SNKOCA00184	GUI	F	NA	SNKOCA02483	13	4027	4	4	1987-06-25	186	1987	6	NA	498	187	1987	7	1	1987-07-02	1987-07-31	30	1	1987-07-02	1987-07-26	25	NA	NA	31	DEA	FEE	NA	NA	0	0	NA	NA	NA	NA
118497	SEN	KOL	DIA	NA	CAP	TAMB	EPE	SNKOCA00185	GUI	F	NA	SNKOCA02528	3	850	3	3	1985-07-12	163	1985	7	NA	499	163	1985	7	0	1985-07-02	1985-07-31	30	1	1985-07-12	1985-07-31	20	0	BIR	NA	NA	NA	NA	NA	0	0	NA	NA	NA	NA
118580	SEN	KOL	DIA	NA	CAP	TAMB	EPE	SNKOCA00185	GUI	F	NA	SNKOCA02528	3	850	3	3	1985-07-12	163	1985	7	NA	500	164	1985	8	1	1985-08-01	1985-08-31	31	1	1985-08-01	1985-08-31	31	NA	NA	NA	NA	NA	NA	NA	0	0	NA	NA	NA	NA
118541	SEN	KOL	DIA	NA	CAP	TAMB	EPE	SNKOCA00185	GUI	F	NA	SNKOCA02528	3	850	3	3	1985-07-12	163	1985	7	NA	501	165	1985	9	2	1985-09-01	1985-09-30	30	1	1985-09-01	1985-09-10	10	NA	NA	60	DEA	UNK	NA	NA	0	0	NA	NA	NA	NA
77250	SEN	KOL	BAN	NA	CAP	MAMO	EPE	SNKOCA00186	GUI	F	NA	SNKOCA02462	NA	1064	NA	NA	1983-10-15	142	1983	10	NA	502	144	1983	12	2	1983-12-01	1983-12-31	31	0	1983-12-01	1983-12-31	31	47	BEG	NA	NA	NA	NA	NA	0	0	NA	NA	NA	NA
78127	SEN	KOL	BAN	NA	CAP	MAMO	EPE	SNKOCA00186	GUI	F	NA	SNKOCA02462	NA	1064	NA	NA	1983-10-15	142	1983	10	NA	503	145	1984	1	3	1984-01-01	1984-01-30	30	1	1984-01-01	1984-01-30	30	NA	NA	NA	NA	NA	NA	NA	0	0	NA	NA	NA	NA
77976	SEN	KOL	BAN	NA	CAP	MAMO	EPE	SNKOCA00186	GUI	F	NA	SNKOCA02462	NA	1064	NA	NA	1983-10-15	142	1983	10	NA	504	146	1984	2	4	1984-01-31	1984-03-01	31	1	1984-01-31	1984-03-01	31	NA	NA	NA	NA	NA	NA	NA	0	0	NA	NA	NA	NA
77772	SEN	KOL	BAN	NA	CAP	MAMO	EPE	SNKOCA00186	GUI	F	NA	SNKOCA02462	NA	1064	NA	NA	1983-10-15	142	1983	10	NA	505	147	1984	3	5	1984-03-02	1984-03-31	30	1	1984-03-02	1984-03-31	30	NA	NA	NA	NA	NA	NA	NA	0	0	NA	NA	NA	NA
78156	SEN	KOL	BAN	NA	CAP	MAMO	EPE	SNKOCA00186	GUI	F	NA	SNKOCA02462	NA	1064	NA	NA	1983-10-15	142	1983	10	NA	506	148	1984	4	6	1984-04-01	1984-05-01	31	1	1984-04-01	1984-05-01	31	NA	NA	NA	NA	NA	NA	NA	0	0	NA	NA	NA	NA
78018	SEN	KOL	BAN	NA	CAP	MAMO	EPE	SNKOCA00186	GUI	F	NA	SNKOCA02462	NA	1064	NA	NA	1983-10-15	142	1983	10	NA	507	149	1984	5	7	1984-05-02	1984-05-31	30	1	1984-05-02	1984-05-15	14	NA	NA	213	DEA	DIS	D90	NA	0	0	NA	NA	NA	NA
91314	SEN	KOL	LAY	NA	CAP	NIAM	EPE	SNKOCA00187	GUI	F	NA	SNKOCA02788	11	2674	3	3	1992-12-10	252	1992	12	NA	508	252	1992	12	0	1992-12-01	1992-12-31	31	1	1992-12-10	1992-12-10	1	0	BIR	0	DEA	GRO	NA	NA	0	0	NA	NA	NA	NA
118641	SEN	KOL	DIA	NA	CAP	TAMB	EPE	SNKOCA00188	GUI	M	NA	SNKOCA03685	2	882	2	2	1985-09-13	165	1985	9	NA	509	165	1985	9	0	1985-09-01	1985-09-30	30	1	1985-09-13	1985-09-30	18	0	BIR	NA	NA	NA	NA	NA	0	0	NA	NA	NA	NA
119088	SEN	KOL	DIA	NA	CAP	TAMB	EPE	SNKOCA00188	GUI	M	NA	SNKOCA03685	2	882	2	2	1985-09-13	165	1985	9	NA	510	166	1985	10	1	1985-10-01	1985-10-31	31	1	1985-10-01	1985-10-16	16	NA	NA	33	DEA	GRO	NA	NA	0	0	NA	NA	NA	NA
119332	SEN	KOL	DIA	NA	CAP	TAMB	EPE	SNKOCA00189	GUI	F	NA	SNKOCA02528	3	850	3	3	1985-07-12	163	1985	7	NA	511	163	1985	7	0	1985-07-02	1985-07-31	30	1	1985-07-12	1985-07-31	20	0	BIR	NA	NA	NA	NA	NA	0	0	NA	NA	NA	NA
119333	SEN	KOL	DIA	NA	CAP	TAMB	EPE	SNKOCA00189	GUI	F	NA	SNKOCA02528	3	850	3	3	1985-07-12	163	1985	7	NA	512	164	1985	8	1	1985-08-01	1985-08-31	31	1	1985-08-01	1985-08-31	31	NA	NA	NA	NA	NA	NA	NA	0	0	NA	NA	NA	NA
119341	SEN	KOL	DIA	NA	CAP	TAMB	EPE	SNKOCA00189	GUI	F	NA	SNKOCA02528	3	850	3	3	1985-07-12	163	1985	7	NA	513	165	1985	9	2	1985-09-01	1985-09-30	30	1	1985-09-01	1985-09-30	30	NA	NA	NA	NA	NA	NA	NA	0	0	NA	NA	NA	NA
119420	SEN	KOL	DIA	NA	CAP	TAMB	EPE	SNKOCA00189	GUI	F	NA	SNKOCA02528	3	850	3	3	1985-07-12	163	1985	7	NA	514	166	1985	10	3	1985-10-01	1985-10-31	31	1	1985-10-01	1985-10-18	18	NA	NA	98	DEA	DIS	D30	NA	0	0	NA	NA	NA	NA
119424	SEN	KOL	DIA	NA	CAP	TAMB	EPE	SNKOCA00190	GUI	M	NA	SNKOCA03689	4	1053	2	2	1985-12-03	168	1985	12	NA	515	168	1985	12	0	1985-12-01	1985-12-31	31	1	1985-12-03	1985-12-10	8	0	BIR	7	DEA	GRO	NA	NA	0	0	NA	NA	NA	NA
101862	SEN	KOL	MAH	NA	CAP	SADI	EPE	SNKOCA00191	GUI	F	NA	SNKOCA03698	1	414	2	2	1985-04-04	160	1985	4	NA	516	160	1985	4	0	1985-04-02	1985-05-01	30	1	1985-04-04	1985-05-01	28	0	BIR	NA	NA	NA	NA	NA	0	0	NA	NA	NA	NA
101928	SEN	KOL	MAH	NA	CAP	SADI	EPE	SNKOCA00191	GUI	F	NA	SNKOCA03698	1	414	2	2	1985-04-04	160	1985	4	NA	517	161	1985	5	1	1985-05-02	1985-06-01	31	1	1985-05-02	1985-06-01	31	NA	NA	NA	NA	NA	NA	NA	0	0	NA	NA	NA	NA
101992	SEN	KOL	MAH	NA	CAP	SADI	EPE	SNKOCA00191	GUI	F	NA	SNKOCA03698	1	414	2	2	1985-04-04	160	1985	4	NA	518	162	1985	6	2	1985-06-02	1985-07-01	30	1	1985-06-02	1985-06-13	12	NA	NA	70	DEA	ACC	NA	NA	0	0	NA	NA	NA	NA
95515	SEN	KOL	MAH	NA	CAP	ODIA	EPE	SNKOCA00192	GUI	F	NA	SNKOCA03710	6	2095	3	3	1984-03-10	147	1984	3	NA	519	147	1984	3	0	1984-03-02	1984-03-31	30	1	1984-03-10	1984-03-31	22	0	BIR	NA	NA	NA	NA	NA	0	0	NA	NA	NA	NA
95950	SEN	KOL	MAH	NA	CAP	ODIA	EPE	SNKOCA00192	GUI	F	NA	SNKOCA03710	6	2095	3	3	1984-03-10	147	1984	3	NA	520	148	1984	4	1	1984-04-01	1984-05-01	31	1	1984-04-01	1984-05-01	31	NA	NA	NA	NA	NA	NA	NA	0	0	NA	NA	NA	NA
95952	SEN	KOL	MAH	NA	CAP	ODIA	EPE	SNKOCA00192	GUI	F	NA	SNKOCA03710	6	2095	3	3	1984-03-10	147	1984	3	NA	521	149	1984	5	2	1984-05-02	1984-05-31	30	1	1984-05-02	1984-05-31	30	NA	NA	NA	NA	NA	NA	NA	0	0	NA	NA	NA	NA
95794	SEN	KOL	MAH	NA	CAP	ODIA	EPE	SNKOCA00192	GUI	F	NA	SNKOCA03710	6	2095	3	3	1984-03-10	147	1984	3	NA	522	150	1984	6	3	1984-06-01	1984-07-01	31	1	1984-06-01	1984-07-01	31	NA	NA	NA	NA	NA	NA	NA	0	0	NA	NA	NA	NA
95796	SEN	KOL	MAH	NA	CAP	ODIA	EPE	SNKOCA00192	GUI	F	NA	SNKOCA03710	6	2095	3	3	1984-03-10	147	1984	3	NA	523	151	1984	7	4	1984-07-02	1984-07-31	30	1	1984-07-02	1984-07-19	18	NA	NA	131	SAL	NA	NA	NA	0	0	NA	NA	NA	NA
95635	SEN	KOL	MAH	NA	CAP	ODIA	EPE	SNKOCA00193	GUI	M	NA	SNKOCA03710	8	2512	3	3	1985-05-01	160	1985	4	NA	524	160	1985	4	0	1985-04-02	1985-05-01	30	1	1985-05-01	1985-05-01	1	0	BIR	NA	NA	NA	NA	NA	0	0	NA	NA	NA	NA
95593	SEN	KOL	MAH	NA	CAP	ODIA	EPE	SNKOCA00193	GUI	M	NA	SNKOCA03710	8	2512	3	3	1985-05-01	160	1985	4	NA	525	161	1985	5	1	1985-05-02	1985-06-01	31	1	1985-05-02	1985-05-05	4	NA	NA	4	SLA	NA	NA	ORD	0	0	NA	NA	NA	NA
127419	SEN	KOL	LAY	NA	CAP	YAKA	EPE	SNKOCA00194	GUI	M	NA	SNKOCA03338	NA	549	NA	NA	1983-09-15	141	1983	9	NA	526	144	1983	12	3	1983-12-01	1983-12-31	31	0	1983-12-01	1983-12-31	31	77	BEG	NA	NA	NA	NA	NA	0	0	NA	NA	NA	NA
127412	SEN	KOL	LAY	NA	CAP	YAKA	EPE	SNKOCA00194	GUI	M	NA	SNKOCA03338	NA	549	NA	NA	1983-09-15	141	1983	9	NA	527	145	1984	1	4	1984-01-01	1984-01-30	30	1	1984-01-01	1984-01-30	30	NA	NA	NA	NA	NA	NA	NA	0	0	NA	NA	NA	NA
127417	SEN	KOL	LAY	NA	CAP	YAKA	EPE	SNKOCA00194	GUI	M	NA	SNKOCA03338	NA	549	NA	NA	1983-09-15	141	1983	9	NA	528	146	1984	2	5	1984-01-31	1984-03-01	31	1	1984-01-31	1984-02-05	6	NA	NA	143	DEA	DIS	D90	NA	0	0	NA	NA	NA	NA
127414	SEN	KOL	LAY	NA	CAP	YAKA	EPE	SNKOCA00195	GUI	M	NA	SNKOCA03338	2	810	2	2	1984-06-02	150	1984	6	NA	529	150	1984	6	0	1984-06-01	1984-07-01	31	1	1984-06-02	1984-06-21	20	0	BIR	19	DEA	DIS	D90	NA	0	0	NA	NA	NA	NA
127418	SEN	KOL	LAY	NA	CAP	YAKA	EPE	SNKOCA00196	GUI	F	NA	SNKOCA03338	2	810	2	2	1984-06-02	150	1984	6	NA	530	150	1984	6	0	1984-06-01	1984-07-01	31	1	1984-06-02	1984-06-22	21	0	BIR	20	DEA	DIS	D90	NA	0	0	NA	NA	NA	NA
127421	SEN	KOL	LAY	NA	CAP	YAKA	EPE	SNKOCA00197	GUI	M	NA	SNKOCA03642	NA	1065	NA	NA	1983-11-15	143	1983	11	NA	531	144	1983	12	1	1983-12-01	1983-12-31	31	0	1983-12-01	1983-12-31	31	16	BEG	NA	NA	NA	NA	NA	0	0	NA	NA	NA	NA
127420	SEN	KOL	LAY	NA	CAP	YAKA	EPE	SNKOCA00197	GUI	M	NA	SNKOCA03642	NA	1065	NA	NA	1983-11-15	143	1983	11	NA	532	145	1984	1	2	1984-01-01	1984-01-30	30	1	1984-01-01	1984-01-30	30	NA	NA	NA	NA	NA	NA	NA	0	0	NA	NA	NA	NA
127425	SEN	KOL	LAY	NA	CAP	YAKA	EPE	SNKOCA00197	GUI	M	NA	SNKOCA03642	NA	1065	NA	NA	1983-11-15	143	1983	11	NA	533	146	1984	2	3	1984-01-31	1984-03-01	31	1	1984-01-31	1984-02-15	16	NA	NA	92	DEA	DIS	D90	NA	0	0	NA	NA	NA	NA
127411	SEN	KOL	LAY	NA	CAP	YAKA	EPE	SNKOCA00198	GUI	F	NA	SNKOCA03642	NA	1065	NA	NA	1983-11-15	143	1983	11	NA	534	144	1983	12	1	1983-12-01	1983-12-31	31	0	1983-12-01	1983-12-31	31	16	BEG	NA	NA	NA	NA	NA	0	0	NA	NA	NA	NA
127423	SEN	KOL	LAY	NA	CAP	YAKA	EPE	SNKOCA00198	GUI	F	NA	SNKOCA03642	NA	1065	NA	NA	1983-11-15	143	1983	11	NA	535	145	1984	1	2	1984-01-01	1984-01-30	30	1	1984-01-01	1984-01-30	30	NA	NA	NA	NA	NA	NA	NA	0	0	NA	NA	NA	NA
127416	SEN	KOL	LAY	NA	CAP	YAKA	EPE	SNKOCA00198	GUI	F	NA	SNKOCA03642	NA	1065	NA	NA	1983-11-15	143	1983	11	NA	536	146	1984	2	3	1984-01-31	1984-03-01	31	1	1984-01-31	1984-03-01	31	NA	NA	NA	NA	NA	NA	NA	0	0	NA	NA	NA	NA
127413	SEN	KOL	LAY	NA	CAP	YAKA	EPE	SNKOCA00198	GUI	F	NA	SNKOCA03642	NA	1065	NA	NA	1983-11-15	143	1983	11	NA	537	147	1984	3	4	1984-03-02	1984-03-31	30	1	1984-03-02	1984-03-31	30	NA	NA	NA	NA	NA	NA	NA	0	0	NA	NA	NA	NA
127427	SEN	KOL	LAY	NA	CAP	YAKA	EPE	SNKOCA00198	GUI	F	NA	SNKOCA03642	NA	1065	NA	NA	1983-11-15	143	1983	11	NA	538	148	1984	4	5	1984-04-01	1984-05-01	31	1	1984-04-01	1984-05-01	31	NA	NA	NA	NA	NA	NA	NA	0	0	NA	NA	NA	NA
127415	SEN	KOL	LAY	NA	CAP	YAKA	EPE	SNKOCA00198	GUI	F	NA	SNKOCA03642	NA	1065	NA	NA	1983-11-15	143	1983	11	NA	539	149	1984	5	6	1984-05-02	1984-05-31	30	1	1984-05-02	1984-05-31	30	NA	NA	NA	NA	NA	NA	NA	0	0	NA	NA	NA	NA
127433	SEN	KOL	LAY	NA	CAP	YAKA	EPE	SNKOCA00198	GUI	F	NA	SNKOCA03642	NA	1065	NA	NA	1983-11-15	143	1983	11	NA	540	150	1984	6	7	1984-06-01	1984-07-01	31	1	1984-06-01	1984-06-18	18	NA	NA	216	DEA	DIS	D20	NA	0	0	NA	NA	NA	NA
80594	SEN	KOL	LAY	NA	CAP	MOKO	EPE	SNKOCA00199	GUI	F	NA	SNKOCA03723	1	1187	2	2	1984-04-16	148	1984	4	NA	541	148	1984	4	0	1984-04-01	1984-05-01	31	1	1984-04-16	1984-05-01	16	0	BIR	NA	NA	NA	NA	NA	0	0	NA	NA	NA	NA
80595	SEN	KOL	LAY	NA	CAP	MOKO	EPE	SNKOCA00199	GUI	F	NA	SNKOCA03723	1	1187	2	2	1984-04-16	148	1984	4	NA	542	149	1984	5	1	1984-05-02	1984-05-31	30	1	1984-05-02	1984-05-31	30	NA	NA	NA	NA	NA	NA	NA	0	0	NA	NA	NA	NA
80589	SEN	KOL	LAY	NA	CAP	MOKO	EPE	SNKOCA00199	GUI	F	NA	SNKOCA03723	1	1187	2	2	1984-04-16	148	1984	4	NA	543	150	1984	6	2	1984-06-01	1984-07-01	31	1	1984-06-01	1984-06-19	19	NA	NA	64	DEA	DIS	D20	NA	0	0	NA	NA	NA	NA
16694	SEN	KOL	SAM	NA	CAP	AMDI	EPE	SNKOCA00200	GUI	M	NA	SNKOCA02542	1	411	1	1	1984-11-29	155	1984	11	NA	544	155	1984	11	0	1984-11-01	1984-11-30	30	1	1984-11-29	1984-11-30	2	0	BIR	1	DEA	UNK	NA	NA	0	0	NA	NA	NA	NA
127853	SEN	KOL	MED	NA	CAP	YEMB	EPE	SNKOCA00201	GUI	M	NA	SNKOCA03732	1	347	1	1	1985-02-15	158	1985	2	NA	545	158	1985	2	0	1985-01-31	1985-03-01	30	1	1985-02-15	1985-03-01	15	0	BIR	NA	NA	NA	NA	NA	0	0	NA	NA	NA	NA
127854	SEN	KOL	MED	NA	CAP	YEMB	EPE	SNKOCA00201	GUI	M	NA	SNKOCA03732	1	347	1	1	1985-02-15	158	1985	2	NA	546	159	1985	3	1	1985-03-02	1985-04-01	31	1	1985-03-02	1985-04-01	31	NA	NA	NA	NA	NA	NA	NA	0	0	NA	NA	NA	NA
127844	SEN	KOL	MED	NA	CAP	YEMB	EPE	SNKOCA00201	GUI	M	NA	SNKOCA03732	1	347	1	1	1985-02-15	158	1985	2	NA	547	160	1985	4	2	1985-04-02	1985-05-01	30	1	1985-04-02	1985-04-12	11	NA	NA	56	END	NA	NA	NA	0	0	NA	NA	NA	NA
127855	SEN	KOL	MED	NA	CAP	YEMB	EPE	SNKOCA00203	GUI	M	NA	SNKOCA03733	7	2573	1	1	1984-10-31	154	1984	10	NA	548	154	1984	10	0	1984-10-01	1984-10-31	31	1	1984-10-31	1984-10-31	1	0	BIR	NA	NA	NA	NA	NA	0	0	NA	NA	NA	NA
127857	SEN	KOL	MED	NA	CAP	YEMB	EPE	SNKOCA00203	GUI	M	NA	SNKOCA03733	7	2573	1	1	1984-10-31	154	1984	10	NA	549	155	1984	11	1	1984-11-01	1984-11-30	30	1	1984-11-01	1984-11-28	28	NA	NA	28	DEA	GRO	NA	NA	0	0	NA	NA	NA	NA
112448	SEN	KOL	MED	NA	CAP	SANA	EPE	SNKOCA00204	GUI	M	NA	SNKOCA03734	1	249	1	1	1984-08-20	152	1984	8	NA	550	152	1984	8	0	1984-08-01	1984-08-31	31	1	1984-08-20	1984-08-31	12	0	BIR	NA	NA	NA	NA	NA	0	0	NA	NA	NA	NA
112446	SEN	KOL	MED	NA	CAP	SANA	EPE	SNKOCA00204	GUI	M	NA	SNKOCA03734	1	249	1	1	1984-08-20	152	1984	8	NA	551	153	1984	9	1	1984-09-01	1984-09-30	30	1	1984-09-01	1984-09-30	30	NA	NA	NA	NA	NA	NA	NA	0	0	NA	NA	NA	NA
112453	SEN	KOL	MED	NA	CAP	SANA	EPE	SNKOCA00204	GUI	M	NA	SNKOCA03734	1	249	1	1	1984-08-20	152	1984	8	NA	552	154	1984	10	2	1984-10-01	1984-10-31	31	1	1984-10-01	1984-10-11	11	NA	NA	52	DEA	DIS	D10	NA	0	0	NA	NA	NA	NA
23807	SEN	KOL	MED	NA	CAP	BATO	EMD	SNKOCA00205	GUI	M	NA	SNKOCA03333	6	1843	1	1	1984-12-31	156	1984	12	NA	553	156	1984	12	0	1984-12-01	1984-12-31	31	1	1984-12-31	1984-12-31	1	0	BIR	NA	NA	NA	NA	NA	0	0	NA	NA	NA	NA
23825	SEN	KOL	MED	NA	CAP	BATO	EMD	SNKOCA00205	GUI	M	NA	SNKOCA03333	6	1843	1	1	1984-12-31	156	1984	12	NA	554	157	1985	1	1	1985-01-01	1985-01-30	30	1	1985-01-01	1985-01-30	30	NA	NA	NA	NA	NA	NA	NA	0	0	NA	NA	NA	NA
23813	SEN	KOL	MED	NA	CAP	BATO	EMD	SNKOCA00205	GUI	M	NA	SNKOCA03333	6	1843	1	1	1984-12-31	156	1984	12	NA	555	158	1985	2	2	1985-01-31	1985-03-01	30	1	1985-01-31	1985-03-01	30	NA	NA	NA	NA	NA	NA	NA	0	0	NA	NA	NA	NA
23816	SEN	KOL	MED	NA	CAP	BATO	EMD	SNKOCA00205	GUI	M	NA	SNKOCA03333	6	1843	1	1	1984-12-31	156	1984	12	NA	556	159	1985	3	3	1985-03-02	1985-04-01	31	1	1985-03-02	1985-04-01	31	NA	NA	NA	NA	NA	NA	NA	0	0	NA	NA	NA	NA
23817	SEN	KOL	MED	NA	CAP	BATO	EMD	SNKOCA00205	GUI	M	NA	SNKOCA03333	6	1843	1	1	1984-12-31	156	1984	12	NA	557	160	1985	4	4	1985-04-02	1985-05-01	30	1	1985-04-02	1985-04-12	11	NA	NA	102	END	NA	NA	NA	0	0	NA	NA	NA	NA
116377	SEN	KOL	SAM	NA	CAP	SEYN	EPE	SNKOCA00206	GUI	M	NA	SNKOCA03735	NA	1065	NA	NA	1983-09-15	141	1983	9	NA	558	144	1983	12	3	1983-12-01	1983-12-31	31	0	1983-12-01	1983-12-31	31	77	BEG	NA	NA	NA	NA	NA	0	0	NA	NA	NA	NA
116369	SEN	KOL	SAM	NA	CAP	SEYN	EPE	SNKOCA00206	GUI	M	NA	SNKOCA03735	NA	1065	NA	NA	1983-09-15	141	1983	9	NA	559	145	1984	1	4	1984-01-01	1984-01-30	30	1	1984-01-01	1984-01-30	30	NA	NA	NA	NA	NA	NA	NA	0	0	NA	NA	NA	NA
116357	SEN	KOL	SAM	NA	CAP	SEYN	EPE	SNKOCA00206	GUI	M	NA	SNKOCA03735	NA	1065	NA	NA	1983-09-15	141	1983	9	NA	560	146	1984	2	5	1984-01-31	1984-03-01	31	1	1984-01-31	1984-03-01	31	NA	NA	NA	NA	NA	NA	NA	0	0	NA	NA	NA	NA
116370	SEN	KOL	SAM	NA	CAP	SEYN	EPE	SNKOCA00206	GUI	M	NA	SNKOCA03735	NA	1065	NA	NA	1983-09-15	141	1983	9	NA	561	147	1984	3	6	1984-03-02	1984-03-31	30	1	1984-03-02	1984-03-31	30	NA	NA	NA	NA	NA	NA	NA	0	0	NA	NA	NA	NA
116352	SEN	KOL	SAM	NA	CAP	SEYN	EPE	SNKOCA00206	GUI	M	NA	SNKOCA03735	NA	1065	NA	NA	1983-09-15	141	1983	9	NA	562	148	1984	4	7	1984-04-01	1984-05-01	31	1	1984-04-01	1984-05-01	31	NA	NA	NA	NA	NA	NA	NA	0	0	NA	NA	NA	NA
116353	SEN	KOL	SAM	NA	CAP	SEYN	EPE	SNKOCA00206	GUI	M	NA	SNKOCA03735	NA	1065	NA	NA	1983-09-15	141	1983	9	NA	563	149	1984	5	8	1984-05-02	1984-05-31	30	1	1984-05-02	1984-05-28	27	NA	NA	256	SAL	NA	NA	NA	0	0	NA	NA	NA	NA
116354	SEN	KOL	SAM	NA	CAP	SEYN	EPE	SNKOCA00207	GUI	M	NA	SNKOCA03736	1	448	2	2	1984-04-07	148	1984	4	NA	564	148	1984	4	0	1984-04-01	1984-05-01	31	1	1984-04-07	1984-05-01	25	0	BIR	NA	NA	NA	NA	NA	0	0	NA	NA	NA	NA
116381	SEN	KOL	SAM	NA	CAP	SEYN	EPE	SNKOCA00207	GUI	M	NA	SNKOCA03736	1	448	2	2	1984-04-07	148	1984	4	NA	565	149	1984	5	1	1984-05-02	1984-05-31	30	1	1984-05-02	1984-05-22	21	NA	NA	45	DEA	DIS	D90	NA	0	0	NA	NA	NA	NA
118119	SEN	KOL	SAM	NA	CAP	TALD	EPE	SNKOCA00208	GUI	F	NA	SNKOCA03741	1	355	2	2	1984-05-04	149	1984	5	NA	566	149	1984	5	0	1984-05-02	1984-05-31	30	1	1984-05-04	1984-05-31	28	0	BIR	NA	NA	NA	NA	NA	0	0	NA	NA	NA	NA
118114	SEN	KOL	SAM	NA	CAP	TALD	EPE	SNKOCA00208	GUI	F	NA	SNKOCA03741	1	355	2	2	1984-05-04	149	1984	5	NA	567	150	1984	6	1	1984-06-01	1984-07-01	31	1	1984-06-01	1984-06-08	8	NA	NA	35	DEA	DIS	D90	NA	0	0	NA	NA	NA	NA
68721	SEN	KOL	SAM	NA	CAP	MADI	EPE	SNKOCA00210	GUI	M	NA	SNKOCA03750	NA	NA	NA	NA	1984-03-31	147	1984	3	NA	568	147	1984	3	0	1984-03-02	1984-03-31	30	0	1984-03-31	1984-03-31	1	0	BEG	NA	NA	NA	NA	NA	0	0	NA	NA	NA	NA
68729	SEN	KOL	SAM	NA	CAP	MADI	EPE	SNKOCA00210	GUI	M	NA	SNKOCA03750	NA	NA	NA	NA	1984-03-31	147	1984	3	NA	569	148	1984	4	1	1984-04-01	1984-05-01	31	1	1984-04-01	1984-05-01	31	NA	NA	NA	NA	NA	NA	NA	0	0	NA	NA	NA	NA
68746	SEN	KOL	SAM	NA	CAP	MADI	EPE	SNKOCA00210	GUI	M	NA	SNKOCA03750	NA	NA	NA	NA	1984-03-31	147	1984	3	NA	570	149	1984	5	2	1984-05-02	1984-05-31	30	1	1984-05-02	1984-05-06	5	NA	NA	36	DEA	DIS	D90	NA	0	0	NA	NA	NA	NA
69812	SEN	KOL	SAM	NA	CAP	MAKA	EPE	SNKOCA00211	GUI	F	NA	SNKOCA03750	NA	NA	NA	NA	1984-03-31	147	1984	3	NA	571	147	1984	3	0	1984-03-02	1984-03-31	30	0	1984-03-31	1984-03-31	1	0	BEG	NA	NA	NA	NA	NA	0	0	NA	NA	NA	NA
69755	SEN	KOL	SAM	NA	CAP	MAKA	EPE	SNKOCA00211	GUI	F	NA	SNKOCA03750	NA	NA	NA	NA	1984-03-31	147	1984	3	NA	572	148	1984	4	1	1984-04-01	1984-05-01	31	1	1984-04-01	1984-05-01	31	NA	NA	NA	NA	NA	NA	NA	0	0	NA	NA	NA	NA
69783	SEN	KOL	SAM	NA	CAP	MAKA	EPE	SNKOCA00211	GUI	F	NA	SNKOCA03750	NA	NA	NA	NA	1984-03-31	147	1984	3	NA	573	149	1984	5	2	1984-05-02	1984-05-31	30	1	1984-05-02	1984-05-08	7	NA	NA	38	DEA	DIS	D30	NA	0	0	NA	NA	NA	NA
68745	SEN	KOL	SAM	NA	CAP	MADI	EPE	SNKOCA00212	GUI	M	NA	SNKOCA03750	NA	NA	NA	NA	1983-08-15	140	1983	8	NA	574	144	1983	12	4	1983-12-01	1983-12-31	31	0	1983-12-01	1983-12-31	31	108	BEG	NA	NA	NA	NA	NA	0	0	NA	NA	NA	NA
68720	SEN	KOL	SAM	NA	CAP	MADI	EPE	SNKOCA00212	GUI	M	NA	SNKOCA03750	NA	NA	NA	NA	1983-08-15	140	1983	8	NA	575	145	1984	1	5	1984-01-01	1984-01-30	30	1	1984-01-01	1984-01-30	30	NA	NA	NA	NA	NA	NA	NA	0	0	NA	NA	NA	NA
68693	SEN	KOL	SAM	NA	CAP	MADI	EPE	SNKOCA00212	GUI	M	NA	SNKOCA03750	NA	NA	NA	NA	1983-08-15	140	1983	8	NA	576	146	1984	2	6	1984-01-31	1984-03-01	31	1	1984-01-31	1984-03-01	31	NA	NA	NA	NA	NA	NA	NA	0	0	NA	NA	NA	NA
68685	SEN	KOL	SAM	NA	CAP	MADI	EPE	SNKOCA00212	GUI	M	NA	SNKOCA03750	NA	NA	NA	NA	1983-08-15	140	1983	8	NA	577	147	1984	3	7	1984-03-02	1984-03-31	30	1	1984-03-02	1984-03-31	30	NA	NA	NA	NA	NA	NA	NA	0	0	NA	NA	NA	NA
68691	SEN	KOL	SAM	NA	CAP	MADI	EPE	SNKOCA00212	GUI	M	NA	SNKOCA03750	NA	NA	NA	NA	1983-08-15	140	1983	8	NA	578	148	1984	4	8	1984-04-01	1984-05-01	31	1	1984-04-01	1984-05-01	31	NA	NA	NA	NA	NA	NA	NA	0	0	NA	NA	NA	NA
68702	SEN	KOL	SAM	NA	CAP	MADI	EPE	SNKOCA00212	GUI	M	NA	SNKOCA03750	NA	NA	NA	NA	1983-08-15	140	1983	8	NA	579	149	1984	5	9	1984-05-02	1984-05-31	30	1	1984-05-02	1984-05-05	4	NA	NA	264	DEA	DIS	D90	NA	0	0	NA	NA	NA	NA
101579	SEN	KOL	SAM	NA	CAP	SADA	EPE	SNKOCA00213	GUI	M	NA	SNKOCA03755	2	606	1	1	1985-05-13	161	1985	5	NA	580	161	1985	5	0	1985-05-02	1985-06-01	31	1	1985-05-13	1985-06-01	20	0	BIR	NA	NA	NA	NA	NA	0	0	NA	NA	NA	NA
101594	SEN	KOL	SAM	NA	CAP	SADA	EPE	SNKOCA00213	GUI	M	NA	SNKOCA03755	2	606	1	1	1985-05-13	161	1985	5	NA	581	162	1985	6	1	1985-06-02	1985-07-01	30	1	1985-06-02	1985-07-01	30	NA	NA	NA	NA	NA	NA	NA	0	0	NA	NA	NA	NA
101588	SEN	KOL	SAM	NA	CAP	SADA	EPE	SNKOCA00213	GUI	M	NA	SNKOCA03755	2	606	1	1	1985-05-13	161	1985	5	NA	582	163	1985	7	2	1985-07-02	1985-07-31	30	1	1985-07-02	1985-07-13	12	NA	NA	61	SAL	NA	NA	NA	0	0	NA	NA	NA	NA
101590	SEN	KOL	SAM	NA	CAP	SADA	EPE	SNKOCA00214	GUI	M	NA	SNKOCA03755	1	291	1	1	1984-07-02	151	1984	7	NA	583	151	1984	7	0	1984-07-02	1984-07-31	30	1	1984-07-02	1984-07-31	30	0	BIR	NA	NA	NA	NA	NA	0	0	NA	NA	NA	NA
101595	SEN	KOL	SAM	NA	CAP	SADA	EPE	SNKOCA00214	GUI	M	NA	SNKOCA03755	1	291	1	1	1984-07-02	151	1984	7	NA	584	152	1984	8	1	1984-08-01	1984-08-31	31	1	1984-08-01	1984-08-31	31	NA	NA	NA	NA	NA	NA	NA	0	0	NA	NA	NA	NA
101575	SEN	KOL	SAM	NA	CAP	SADA	EPE	SNKOCA00214	GUI	M	NA	SNKOCA03755	1	291	1	1	1984-07-02	151	1984	7	NA	585	153	1984	9	2	1984-09-01	1984-09-30	30	1	1984-09-01	1984-09-30	30	NA	NA	NA	NA	NA	NA	NA	0	0	NA	NA	NA	NA
101572	SEN	KOL	SAM	NA	CAP	SADA	EPE	SNKOCA00214	GUI	M	NA	SNKOCA03755	1	291	1	1	1984-07-02	151	1984	7	NA	586	154	1984	10	3	1984-10-01	1984-10-31	31	1	1984-10-01	1984-10-22	22	NA	NA	112	DEA	DIS	D90	NA	0	0	NA	NA	NA	NA
101578	SEN	KOL	SAM	NA	CAP	SADA	EPE	SNKOCA00215	GUI	F	NA	SNKOCA03756	NA	1975	NA	NA	1983-11-11	143	1983	11	NA	587	144	1983	12	1	1983-12-01	1983-12-31	31	0	1983-12-01	1983-12-31	31	20	BEG	NA	NA	NA	NA	NA	0	0	NA	NA	NA	NA
101581	SEN	KOL	SAM	NA	CAP	SADA	EPE	SNKOCA00215	GUI	F	NA	SNKOCA03756	NA	1975	NA	NA	1983-11-11	143	1983	11	NA	588	145	1984	1	2	1984-01-01	1984-01-30	30	1	1984-01-01	1984-01-28	28	NA	NA	78	DEA	DIS	D90	NA	0	0	NA	NA	NA	NA
25032	SEN	KOL	BIJ	NA	CAP	BOKA	EPE	SNKOCA00216	GUI	M	NA	SNKOCA03759	3	734	1	1	1984-10-18	154	1984	10	NA	589	154	1984	10	0	1984-10-01	1984-10-31	31	1	1984-10-18	1984-10-31	14	0	BIR	NA	NA	NA	NA	NA	0	0	NA	NA	NA	NA
25048	SEN	KOL	BIJ	NA	CAP	BOKA	EPE	SNKOCA00216	GUI	M	NA	SNKOCA03759	3	734	1	1	1984-10-18	154	1984	10	NA	590	155	1984	11	1	1984-11-01	1984-11-30	30	1	1984-11-01	1984-11-30	30	NA	NA	NA	NA	NA	NA	NA	0	0	NA	NA	NA	NA
25030	SEN	KOL	BIJ	NA	CAP	BOKA	EPE	SNKOCA00216	GUI	M	NA	SNKOCA03759	3	734	1	1	1984-10-18	154	1984	10	NA	591	156	1984	12	2	1984-12-01	1984-12-31	31	1	1984-12-01	1984-12-31	31	NA	NA	NA	NA	NA	NA	NA	0	0	NA	NA	NA	NA
25045	SEN	KOL	BIJ	NA	CAP	BOKA	EPE	SNKOCA00216	GUI	M	NA	SNKOCA03759	3	734	1	1	1984-10-18	154	1984	10	NA	592	157	1985	1	3	1985-01-01	1985-01-30	30	1	1985-01-01	1985-01-30	30	NA	NA	NA	NA	NA	NA	NA	0	0	NA	NA	NA	NA
25034	SEN	KOL	BIJ	NA	CAP	BOKA	EPE	SNKOCA00216	GUI	M	NA	SNKOCA03759	3	734	1	1	1984-10-18	154	1984	10	NA	593	158	1985	2	4	1985-01-31	1985-03-01	30	1	1985-01-31	1985-03-01	30	NA	NA	NA	NA	NA	NA	NA	0	0	NA	NA	NA	NA
25038	SEN	KOL	BIJ	NA	CAP	BOKA	EPE	SNKOCA00216	GUI	M	NA	SNKOCA03759	3	734	1	1	1984-10-18	154	1984	10	NA	594	159	1985	3	5	1985-03-02	1985-04-01	31	1	1985-03-02	1985-04-01	31	NA	NA	NA	NA	NA	NA	NA	0	0	NA	NA	NA	NA
25031	SEN	KOL	BIJ	NA	CAP	BOKA	EPE	SNKOCA00216	GUI	M	NA	SNKOCA03759	3	734	1	1	1984-10-18	154	1984	10	NA	595	160	1985	4	6	1985-04-02	1985-05-01	30	1	1985-04-02	1985-05-01	30	NA	NA	NA	NA	NA	NA	NA	0	0	NA	NA	NA	NA
25027	SEN	KOL	BIJ	NA	CAP	BOKA	EPE	SNKOCA00216	GUI	M	NA	SNKOCA03759	3	734	1	1	1984-10-18	154	1984	10	NA	596	161	1985	5	7	1985-05-02	1985-06-01	31	1	1985-05-02	1985-05-02	1	NA	NA	196	END	NA	NA	NA	0	0	NA	NA	NA	NA
116506	SEN	KOL	BIJ	NA	CAP	SOBA	EPE	SNKOCA00217	GUI	M	NA	SNKOCA03766	2	804	2	2	1985-01-27	157	1985	1	NA	597	157	1985	1	0	1985-01-01	1985-01-30	30	1	1985-01-27	1985-01-30	4	0	BIR	NA	NA	NA	NA	NA	0	0	NA	NA	NA	NA
116509	SEN	KOL	BIJ	NA	CAP	SOBA	EPE	SNKOCA00217	GUI	M	NA	SNKOCA03766	2	804	2	2	1985-01-27	157	1985	1	NA	598	158	1985	2	1	1985-01-31	1985-03-01	30	1	1985-01-31	1985-03-01	30	NA	NA	NA	NA	NA	NA	NA	0	0	NA	NA	NA	NA
116517	SEN	KOL	BIJ	NA	CAP	SOBA	EPE	SNKOCA00217	GUI	M	NA	SNKOCA03766	2	804	2	2	1985-01-27	157	1985	1	NA	599	159	1985	3	2	1985-03-02	1985-04-01	31	1	1985-03-02	1985-04-01	31	NA	NA	NA	NA	NA	NA	NA	0	0	NA	NA	NA	NA
116495	SEN	KOL	BIJ	NA	CAP	SOBA	EPE	SNKOCA00217	GUI	M	NA	SNKOCA03766	2	804	2	2	1985-01-27	157	1985	1	NA	600	160	1985	4	3	1985-04-02	1985-05-01	30	1	1985-04-02	1985-04-12	11	NA	NA	75	END	NA	NA	NA	0	0	NA	NA	NA	NA
116505	SEN	KOL	BIJ	NA	CAP	SOBA	EPE	SNKOCA00218	GUI	F	NA	SNKOCA03766	2	804	2	2	1985-01-27	157	1985	1	NA	601	157	1985	1	0	1985-01-01	1985-01-30	30	1	1985-01-27	1985-01-30	4	0	BIR	NA	NA	NA	NA	NA	0	0	NA	NA	NA	NA
116496	SEN	KOL	BIJ	NA	CAP	SOBA	EPE	SNKOCA00218	GUI	F	NA	SNKOCA03766	2	804	2	2	1985-01-27	157	1985	1	NA	602	158	1985	2	1	1985-01-31	1985-03-01	30	1	1985-01-31	1985-03-01	30	NA	NA	NA	NA	NA	NA	NA	0	0	NA	NA	NA	NA
116499	SEN	KOL	BIJ	NA	CAP	SOBA	EPE	SNKOCA00218	GUI	F	NA	SNKOCA03766	2	804	2	2	1985-01-27	157	1985	1	NA	603	159	1985	3	2	1985-03-02	1985-04-01	31	1	1985-03-02	1985-04-01	31	NA	NA	NA	NA	NA	NA	NA	0	0	NA	NA	NA	NA
116497	SEN	KOL	BIJ	NA	CAP	SOBA	EPE	SNKOCA00218	GUI	F	NA	SNKOCA03766	2	804	2	2	1985-01-27	157	1985	1	NA	604	160	1985	4	3	1985-04-02	1985-05-01	30	1	1985-04-02	1985-04-12	11	NA	NA	75	END	NA	NA	NA	0	0	NA	NA	NA	NA
122777	SEN	KOL	BIJ	NA	CAP	TOUL	EPE	SNKOCA00219	GUI	M	NA	SNKOCA03774	5	1937	1	1	1984-10-03	154	1984	10	NA	605	154	1984	10	0	1984-10-01	1984-10-31	31	1	1984-10-03	1984-10-31	29	0	BIR	NA	NA	NA	NA	NA	0	0	NA	NA	NA	NA
122778	SEN	KOL	BIJ	NA	CAP	TOUL	EPE	SNKOCA00219	GUI	M	NA	SNKOCA03774	5	1937	1	1	1984-10-03	154	1984	10	NA	606	155	1984	11	1	1984-11-01	1984-11-30	30	1	1984-11-01	1984-11-30	30	NA	NA	NA	NA	NA	NA	NA	0	0	NA	NA	NA	NA
122784	SEN	KOL	BIJ	NA	CAP	TOUL	EPE	SNKOCA00219	GUI	M	NA	SNKOCA03774	5	1937	1	1	1984-10-03	154	1984	10	NA	607	156	1984	12	2	1984-12-01	1984-12-31	31	1	1984-12-01	1984-12-31	31	NA	NA	NA	NA	NA	NA	NA	0	0	NA	NA	NA	NA
122780	SEN	KOL	BIJ	NA	CAP	TOUL	EPE	SNKOCA00219	GUI	M	NA	SNKOCA03774	5	1937	1	1	1984-10-03	154	1984	10	NA	608	157	1985	1	3	1985-01-01	1985-01-30	30	1	1985-01-01	1985-01-30	30	NA	NA	NA	NA	NA	NA	NA	0	0	NA	NA	NA	NA
122768	SEN	KOL	BIJ	NA	CAP	TOUL	EPE	SNKOCA00219	GUI	M	NA	SNKOCA03774	5	1937	1	1	1984-10-03	154	1984	10	NA	609	158	1985	2	4	1985-01-31	1985-03-01	30	1	1985-01-31	1985-03-01	30	NA	NA	NA	NA	NA	NA	NA	0	0	NA	NA	NA	NA
122786	SEN	KOL	BIJ	NA	CAP	TOUL	EPE	SNKOCA00219	GUI	M	NA	SNKOCA03774	5	1937	1	1	1984-10-03	154	1984	10	NA	610	159	1985	3	5	1985-03-02	1985-04-01	31	1	1985-03-02	1985-03-22	21	NA	NA	170	END	NA	NA	NA	0	0	NA	NA	NA	NA
80588	SEN	KOL	LAY	NA	CAP	MOKO	EPE	SNKOCA00220	GUI	M	NA	SNKOCA03723	1	1187	2	2	1984-04-16	148	1984	4	NA	611	148	1984	4	0	1984-04-01	1984-05-01	31	1	1984-04-16	1984-05-01	16	0	BIR	NA	NA	NA	NA	NA	0	0	NA	NA	NA	NA
80590	SEN	KOL	LAY	NA	CAP	MOKO	EPE	SNKOCA00220	GUI	M	NA	SNKOCA03723	1	1187	2	2	1984-04-16	148	1984	4	NA	612	149	1984	5	1	1984-05-02	1984-05-31	30	1	1984-05-02	1984-05-31	30	NA	NA	NA	NA	NA	NA	NA	0	0	NA	NA	NA	NA
80591	SEN	KOL	LAY	NA	CAP	MOKO	EPE	SNKOCA00220	GUI	M	NA	SNKOCA03723	1	1187	2	2	1984-04-16	148	1984	4	NA	613	150	1984	6	2	1984-06-01	1984-07-01	31	1	1984-06-01	1984-06-18	18	NA	NA	63	DEA	DIS	D20	NA	0	0	NA	NA	NA	NA
116362	SEN	KOL	SAM	NA	CAP	SEYN	EPE	SNKOCA00221	GUI	M	NA	SNKOCA03735	NA	1065	NA	NA	1983-09-15	141	1983	9	NA	614	144	1983	12	3	1983-12-01	1983-12-31	31	0	1983-12-01	1983-12-31	31	77	BEG	NA	NA	NA	NA	NA	0	0	NA	NA	NA	NA
116384	SEN	KOL	SAM	NA	CAP	SEYN	EPE	SNKOCA00221	GUI	M	NA	SNKOCA03735	NA	1065	NA	NA	1983-09-15	141	1983	9	NA	615	145	1984	1	4	1984-01-01	1984-01-30	30	1	1984-01-01	1984-01-30	30	NA	NA	NA	NA	NA	NA	NA	0	0	NA	NA	NA	NA
116348	SEN	KOL	SAM	NA	CAP	SEYN	EPE	SNKOCA00221	GUI	M	NA	SNKOCA03735	NA	1065	NA	NA	1983-09-15	141	1983	9	NA	616	146	1984	2	5	1984-01-31	1984-03-01	31	1	1984-01-31	1984-03-01	31	NA	NA	NA	NA	NA	NA	NA	0	0	NA	NA	NA	NA
116350	SEN	KOL	SAM	NA	CAP	SEYN	EPE	SNKOCA00221	GUI	M	NA	SNKOCA03735	NA	1065	NA	NA	1983-09-15	141	1983	9	NA	617	147	1984	3	6	1984-03-02	1984-03-31	30	1	1984-03-02	1984-03-31	30	NA	NA	NA	NA	NA	NA	NA	0	0	NA	NA	NA	NA
116347	SEN	KOL	SAM	NA	CAP	SEYN	EPE	SNKOCA00221	GUI	M	NA	SNKOCA03735	NA	1065	NA	NA	1983-09-15	141	1983	9	NA	618	148	1984	4	7	1984-04-01	1984-05-01	31	1	1984-04-01	1984-05-01	31	NA	NA	NA	NA	NA	NA	NA	0	0	NA	NA	NA	NA
116383	SEN	KOL	SAM	NA	CAP	SEYN	EPE	SNKOCA00221	GUI	M	NA	SNKOCA03735	NA	1065	NA	NA	1983-09-15	141	1983	9	NA	619	149	1984	5	8	1984-05-02	1984-05-31	30	1	1984-05-02	1984-05-28	27	NA	NA	256	SAL	NA	NA	NA	0	0	NA	NA	NA	NA
118082	SEN	KOL	SAM	NA	CAP	TALD	EPE	SNKOCA00222	GUI	F	NA	SNKOCA03742	NA	1369	NA	NA	1983-10-15	142	1983	10	NA	620	144	1983	12	2	1983-12-01	1983-12-31	31	0	1983-12-01	1983-12-31	31	47	BEG	NA	NA	NA	NA	NA	0	0	NA	NA	NA	NA
118068	SEN	KOL	SAM	NA	CAP	TALD	EPE	SNKOCA00222	GUI	F	NA	SNKOCA03742	NA	1369	NA	NA	1983-10-15	142	1983	10	NA	621	145	1984	1	3	1984-01-01	1984-01-30	30	1	1984-01-01	1984-01-30	30	NA	NA	NA	NA	NA	NA	NA	0	0	NA	NA	NA	NA
118097	SEN	KOL	SAM	NA	CAP	TALD	EPE	SNKOCA00222	GUI	F	NA	SNKOCA03742	NA	1369	NA	NA	1983-10-15	142	1983	10	NA	622	146	1984	2	4	1984-01-31	1984-03-01	31	1	1984-01-31	1984-03-01	31	NA	NA	NA	NA	NA	NA	NA	0	0	NA	NA	NA	NA
118087	SEN	KOL	SAM	NA	CAP	TALD	EPE	SNKOCA00222	GUI	F	NA	SNKOCA03742	NA	1369	NA	NA	1983-10-15	142	1983	10	NA	623	147	1984	3	5	1984-03-02	1984-03-31	30	1	1984-03-02	1984-03-31	30	NA	NA	NA	NA	NA	NA	NA	0	0	NA	NA	NA	NA
118072	SEN	KOL	SAM	NA	CAP	TALD	EPE	SNKOCA00222	GUI	F	NA	SNKOCA03742	NA	1369	NA	NA	1983-10-15	142	1983	10	NA	624	148	1984	4	6	1984-04-01	1984-05-01	31	1	1984-04-01	1984-05-01	31	NA	NA	NA	NA	NA	NA	NA	0	0	NA	NA	NA	NA
118081	SEN	KOL	SAM	NA	CAP	TALD	EPE	SNKOCA00222	GUI	F	NA	SNKOCA03742	NA	1369	NA	NA	1983-10-15	142	1983	10	NA	625	149	1984	5	7	1984-05-02	1984-05-31	30	1	1984-05-02	1984-05-31	30	NA	NA	NA	NA	NA	NA	NA	0	0	NA	NA	NA	NA
118075	SEN	KOL	SAM	NA	CAP	TALD	EPE	SNKOCA00222	GUI	F	NA	SNKOCA03742	NA	1369	NA	NA	1983-10-15	142	1983	10	NA	626	150	1984	6	8	1984-06-01	1984-07-01	31	1	1984-06-01	1984-06-06	6	NA	NA	235	DEA	DIS	D20	NA	0	0	NA	NA	NA	NA
118101	SEN	KOL	SAM	NA	CAP	TALD	EPE	SNKOCA00223	GUI	F	NA	SNKOCA03742	NA	1369	NA	NA	1983-10-15	142	1983	10	NA	627	144	1983	12	2	1983-12-01	1983-12-31	31	0	1983-12-01	1983-12-31	31	47	BEG	NA	NA	NA	NA	NA	0	0	NA	NA	NA	NA
118083	SEN	KOL	SAM	NA	CAP	TALD	EPE	SNKOCA00223	GUI	F	NA	SNKOCA03742	NA	1369	NA	NA	1983-10-15	142	1983	10	NA	628	145	1984	1	3	1984-01-01	1984-01-30	30	1	1984-01-01	1984-01-30	30	NA	NA	NA	NA	NA	NA	NA	0	0	NA	NA	NA	NA
118088	SEN	KOL	SAM	NA	CAP	TALD	EPE	SNKOCA00223	GUI	F	NA	SNKOCA03742	NA	1369	NA	NA	1983-10-15	142	1983	10	NA	629	146	1984	2	4	1984-01-31	1984-03-01	31	1	1984-01-31	1984-03-01	31	NA	NA	NA	NA	NA	NA	NA	0	0	NA	NA	NA	NA
118080	SEN	KOL	SAM	NA	CAP	TALD	EPE	SNKOCA00223	GUI	F	NA	SNKOCA03742	NA	1369	NA	NA	1983-10-15	142	1983	10	NA	630	147	1984	3	5	1984-03-02	1984-03-31	30	1	1984-03-02	1984-03-31	30	NA	NA	NA	NA	NA	NA	NA	0	0	NA	NA	NA	NA
118077	SEN	KOL	SAM	NA	CAP	TALD	EPE	SNKOCA00223	GUI	F	NA	SNKOCA03742	NA	1369	NA	NA	1983-10-15	142	1983	10	NA	631	148	1984	4	6	1984-04-01	1984-05-01	31	1	1984-04-01	1984-05-01	31	NA	NA	NA	NA	NA	NA	NA	0	0	NA	NA	NA	NA
118090	SEN	KOL	SAM	NA	CAP	TALD	EPE	SNKOCA00223	GUI	F	NA	SNKOCA03742	NA	1369	NA	NA	1983-10-15	142	1983	10	NA	632	149	1984	5	7	1984-05-02	1984-05-31	30	1	1984-05-02	1984-05-31	30	NA	NA	NA	NA	NA	NA	NA	0	0	NA	NA	NA	NA
118079	SEN	KOL	SAM	NA	CAP	TALD	EPE	SNKOCA00223	GUI	F	NA	SNKOCA03742	NA	1369	NA	NA	1983-10-15	142	1983	10	NA	633	150	1984	6	8	1984-06-01	1984-07-01	31	1	1984-06-01	1984-06-07	7	NA	NA	236	DEA	DIS	D20	NA	0	0	NA	NA	NA	NA
127469	SEN	KOL	DIA	NA	CAP	YAMA	EPE	SNKOCA00224	GUI	M	NA	SNKOCA06722	1	428	1	1	1990-05-18	221	1990	5	NA	634	221	1990	5	0	1990-05-02	1990-06-01	31	1	1990-05-18	1990-06-01	15	0	BIR	NA	NA	NA	NA	NA	0	0	NA	NA	NA	NA
127534	SEN	KOL	DIA	NA	CAP	YAMA	EPE	SNKOCA00224	GUI	M	NA	SNKOCA06722	1	428	1	1	1990-05-18	221	1990	5	NA	635	222	1990	6	1	1990-06-02	1990-07-01	30	1	1990-06-02	1990-07-01	30	NA	NA	NA	NA	NA	NA	NA	0	0	NA	NA	NA	NA
127816	SEN	KOL	DIA	NA	CAP	YAMA	EPE	SNKOCA00224	GUI	M	NA	SNKOCA06722	1	428	1	1	1990-05-18	221	1990	5	NA	636	223	1990	7	2	1990-07-02	1990-07-31	30	1	1990-07-02	1990-07-31	30	NA	NA	NA	NA	NA	NA	NA	0	0	NA	NA	NA	NA
127834	SEN	KOL	DIA	NA	CAP	YAMA	EPE	SNKOCA00224	GUI	M	NA	SNKOCA06722	1	428	1	1	1990-05-18	221	1990	5	NA	637	224	1990	8	3	1990-08-01	1990-08-31	31	1	1990-08-01	1990-08-27	27	NA	NA	101	SAL	NA	NA	NA	0	0	NA	NA	NA	NA
119469	SEN	KOL	DIA	NA	CAP	TAMB	EPE	SNKOCA00225	GUI	M	NA	SNKOCA02483	10	3321	4	4	1985-07-19	163	1985	7	NA	638	163	1985	7	0	1985-07-02	1985-07-31	30	1	1985-07-19	1985-07-31	13	0	BIR	NA	NA	NA	NA	NA	0	0	NA	NA	NA	NA
119550	SEN	KOL	DIA	NA	CAP	TAMB	EPE	SNKOCA00225	GUI	M	NA	SNKOCA02483	10	3321	4	4	1985-07-19	163	1985	7	NA	639	164	1985	8	1	1985-08-01	1985-08-31	31	1	1985-08-01	1985-08-31	31	NA	NA	NA	NA	NA	NA	NA	0	0	NA	NA	NA	NA
119509	SEN	KOL	DIA	NA	CAP	TAMB	EPE	SNKOCA00225	GUI	M	NA	SNKOCA02483	10	3321	4	4	1985-07-19	163	1985	7	NA	640	165	1985	9	2	1985-09-01	1985-09-30	30	1	1985-09-01	1985-09-30	30	NA	NA	NA	NA	NA	NA	NA	0	0	NA	NA	NA	NA
119467	SEN	KOL	DIA	NA	CAP	TAMB	EPE	SNKOCA00225	GUI	M	NA	SNKOCA02483	10	3321	4	4	1985-07-19	163	1985	7	NA	641	166	1985	10	3	1985-10-01	1985-10-31	31	1	1985-10-01	1985-10-17	17	NA	NA	90	DEA	DIS	D30	NA	0	0	NA	NA	NA	NA
64456	SEN	KOL	SAM	NA	CAP	IDAK	EMD	SNKOCA00226	GUI	M	NA	SNKOCA03608	3	1065	2	2	1986-01-15	169	1986	1	NA	642	169	1986	1	0	1986-01-01	1986-01-30	30	1	1986-01-15	1986-01-16	2	0	BIR	1	DEA	GRO	NA	NA	0	0	NA	NA	NA	NA
64464	SEN	KOL	SAM	NA	CAP	IDAK	EMD	SNKOCA00227	GUI	M	NA	SNKOCA03608	3	1065	2	2	1986-01-15	169	1986	1	NA	643	169	1986	1	0	1986-01-01	1986-01-30	30	1	1986-01-15	1986-01-16	2	0	BIR	1	DEA	GRO	NA	NA	0	0	NA	NA	NA	NA
15996	SEN	KOL	BIJ	NA	CAP	ALYB	EPE	SNKOCA00228	GUI	M	NA	SNKOCA02933	1	399	1	1	1985-07-08	163	1985	7	NA	644	163	1985	7	0	1985-07-02	1985-07-31	30	1	1985-07-08	1985-07-31	24	0	BIR	NA	NA	NA	NA	NA	0	0	NA	NA	NA	NA
15985	SEN	KOL	BIJ	NA	CAP	ALYB	EPE	SNKOCA00228	GUI	M	NA	SNKOCA02933	1	399	1	1	1985-07-08	163	1985	7	NA	645	164	1985	8	1	1985-08-01	1985-08-31	31	1	1985-08-01	1985-08-31	31	NA	NA	NA	NA	NA	NA	NA	0	0	NA	NA	NA	NA
15975	SEN	KOL	BIJ	NA	CAP	ALYB	EPE	SNKOCA00228	GUI	M	NA	SNKOCA02933	1	399	1	1	1985-07-08	163	1985	7	NA	646	165	1985	9	2	1985-09-01	1985-09-30	30	1	1985-09-01	1985-09-30	30	NA	NA	NA	NA	NA	NA	NA	0	0	NA	NA	NA	NA
15946	SEN	KOL	BIJ	NA	CAP	ALYB	EPE	SNKOCA00228	GUI	M	NA	SNKOCA02933	1	399	1	1	1985-07-08	163	1985	7	NA	647	166	1985	10	3	1985-10-01	1985-10-31	31	1	1985-10-01	1985-10-31	31	NA	NA	NA	NA	NA	NA	NA	0	0	NA	NA	NA	NA
15979	SEN	KOL	BIJ	NA	CAP	ALYB	EPE	SNKOCA00228	GUI	M	NA	SNKOCA02933	1	399	1	1	1985-07-08	163	1985	7	NA	648	167	1985	11	4	1985-11-01	1985-11-30	30	1	1985-11-01	1985-11-30	30	NA	NA	NA	NA	NA	NA	NA	0	0	NA	NA	NA	NA
15976	SEN	KOL	BIJ	NA	CAP	ALYB	EPE	SNKOCA00228	GUI	M	NA	SNKOCA02933	1	399	1	1	1985-07-08	163	1985	7	NA	649	168	1985	12	5	1985-12-01	1985-12-31	31	1	1985-12-01	1985-12-31	31	NA	NA	176	GIF	NA	NA	NA	0	0	NA	NA	NA	NA
80240	SEN	KOL	SAM	NA	CAP	MOKA	EPE	SNKOCA00229	GUI	F	NA	SNKOCA03556	1	245	1	1	1986-01-15	169	1986	1	NA	650	169	1986	1	0	1986-01-01	1986-01-30	30	1	1986-01-15	1986-01-17	3	0	BIR	2	DEA	GRO	NA	NA	0	0	NA	NA	NA	NA
59940	SEN	KOL	SOU	NA	CAP	FODI	EPE	SNKOCA00230	GUI	M	NA	SNKOCA03401	2	1048	2	2	1986-01-26	169	1986	1	NA	651	169	1986	1	0	1986-01-01	1986-01-30	30	1	1986-01-26	1986-01-30	5	0	BIR	NA	NA	NA	NA	NA	0	0	NA	NA	NA	NA
59330	SEN	KOL	SOU	NA	CAP	FODI	EPE	SNKOCA00230	GUI	M	NA	SNKOCA03401	2	1048	2	2	1986-01-26	169	1986	1	NA	652	170	1986	2	1	1986-01-31	1986-03-01	30	1	1986-01-31	1986-02-03	4	NA	NA	8	DEA	GRO	NA	NA	0	0	NA	NA	NA	NA
29929	SEN	KOL	BIJ	NA	CAP	CISS	EBL	SNKOCA00231	GUI	M	NA	SNKOCA02487	6	2381	2	2	1985-07-23	163	1985	7	NA	653	163	1985	7	0	1985-07-02	1985-07-31	30	1	1985-07-23	1985-07-31	9	0	BIR	NA	NA	NA	NA	NA	0	0	NA	NA	NA	NA
30214	SEN	KOL	BIJ	NA	CAP	CISS	EBL	SNKOCA00231	GUI	M	NA	SNKOCA02487	6	2381	2	2	1985-07-23	163	1985	7	NA	654	164	1985	8	1	1985-08-01	1985-08-31	31	1	1985-08-01	1985-08-31	31	NA	NA	NA	NA	NA	NA	NA	0	0	NA	NA	NA	NA
29685	SEN	KOL	BIJ	NA	CAP	CISS	EBL	SNKOCA00231	GUI	M	NA	SNKOCA02487	6	2381	2	2	1985-07-23	163	1985	7	NA	655	165	1985	9	2	1985-09-01	1985-09-30	30	1	1985-09-01	1985-09-30	30	NA	NA	NA	NA	NA	NA	NA	0	0	NA	NA	NA	NA
30296	SEN	KOL	BIJ	NA	CAP	CISS	EBL	SNKOCA00231	GUI	M	NA	SNKOCA02487	6	2381	2	2	1985-07-23	163	1985	7	NA	656	166	1985	10	3	1985-10-01	1985-10-31	31	1	1985-10-01	1985-10-31	31	NA	NA	NA	NA	NA	NA	NA	0	0	NA	NA	NA	NA
29928	SEN	KOL	BIJ	NA	CAP	CISS	EBL	SNKOCA00231	GUI	M	NA	SNKOCA02487	6	2381	2	2	1985-07-23	163	1985	7	NA	657	167	1985	11	4	1985-11-01	1985-11-30	30	1	1985-11-01	1985-11-20	20	NA	NA	120	DEA	DIS	D30	NA	0	0	NA	NA	NA	NA
100844	SEN	KOL	BIJ	NA	CAP	OUSS	EPE	SNKOCA00232	GUI	M	NA	SNKOCA03380	8	2802	1	1	1985-08-17	164	1985	8	NA	658	164	1985	8	0	1985-08-01	1985-08-31	31	1	1985-08-17	1985-08-31	15	0	BIR	NA	NA	NA	NA	NA	0	0	NA	NA	NA	NA
100728	SEN	KOL	BIJ	NA	CAP	OUSS	EPE	SNKOCA00232	GUI	M	NA	SNKOCA03380	8	2802	1	1	1985-08-17	164	1985	8	NA	659	165	1985	9	1	1985-09-01	1985-09-30	30	1	1985-09-01	1985-09-30	30	NA	NA	NA	NA	NA	NA	NA	0	0	NA	NA	NA	NA
100566	SEN	KOL	BIJ	NA	CAP	OUSS	EPE	SNKOCA00232	GUI	M	NA	SNKOCA03380	8	2802	1	1	1985-08-17	164	1985	8	NA	660	166	1985	10	2	1985-10-01	1985-10-31	31	1	1985-10-01	1985-10-31	31	NA	NA	NA	NA	NA	NA	NA	0	0	NA	NA	NA	NA
100732	SEN	KOL	BIJ	NA	CAP	OUSS	EPE	SNKOCA00232	GUI	M	NA	SNKOCA03380	8	2802	1	1	1985-08-17	164	1985	8	NA	661	167	1985	11	3	1985-11-01	1985-11-30	30	1	1985-11-01	1985-11-30	30	NA	NA	NA	NA	NA	NA	NA	0	0	NA	NA	NA	NA
100706	SEN	KOL	BIJ	NA	CAP	OUSS	EPE	SNKOCA00232	GUI	M	NA	SNKOCA03380	8	2802	1	1	1985-08-17	164	1985	8	NA	662	168	1985	12	4	1985-12-01	1985-12-31	31	1	1985-12-01	1985-12-31	31	NA	NA	NA	NA	NA	NA	NA	0	0	NA	NA	NA	NA
100721	SEN	KOL	BIJ	NA	CAP	OUSS	EPE	SNKOCA00232	GUI	M	NA	SNKOCA03380	8	2802	1	1	1985-08-17	164	1985	8	NA	663	169	1986	1	5	1986-01-01	1986-01-30	30	1	1986-01-01	1986-01-15	15	NA	NA	151	DEA	DIS	D80	NA	0	0	NA	NA	NA	NA
12434	SEN	KOL	LAY	NA	CAP	ALIS	EPE	SNKOCA00233	GUI	M	NA	SNKOCA03498	6	1746	3	3	1985-10-27	166	1985	10	NA	664	166	1985	10	0	1985-10-01	1985-10-31	31	1	1985-10-27	1985-10-31	5	0	BIR	NA	NA	NA	NA	NA	0	0	NA	NA	NA	NA
12354	SEN	KOL	LAY	NA	CAP	ALIS	EPE	SNKOCA00233	GUI	M	NA	SNKOCA03498	6	1746	3	3	1985-10-27	166	1985	10	NA	665	167	1985	11	1	1985-11-01	1985-11-30	30	1	1985-11-01	1985-11-30	30	NA	NA	NA	NA	NA	NA	NA	0	0	NA	NA	NA	NA
12396	SEN	KOL	LAY	NA	CAP	ALIS	EPE	SNKOCA00233	GUI	M	NA	SNKOCA03498	6	1746	3	3	1985-10-27	166	1985	10	NA	666	168	1985	12	2	1985-12-01	1985-12-31	31	1	1985-12-01	1985-12-31	31	NA	NA	NA	NA	NA	NA	NA	0	0	NA	NA	NA	NA
12357	SEN	KOL	LAY	NA	CAP	ALIS	EPE	SNKOCA00233	GUI	M	NA	SNKOCA03498	6	1746	3	3	1985-10-27	166	1985	10	NA	667	169	1986	1	3	1986-01-01	1986-01-30	30	1	1986-01-01	1986-01-13	13	NA	NA	78	DEA	DIS	D80	NA	0	0	NA	NA	NA	NA
129940	SEN	KOL	BIJ	NA	CAP	YOMB	EPE	SNKOCA00234	GUI	F	NA	SNKOCA03387	3	1027	2	2	1985-10-07	166	1985	10	NA	668	166	1985	10	0	1985-10-01	1985-10-31	31	1	1985-10-07	1985-10-31	25	0	BIR	NA	NA	NA	NA	NA	0	0	NA	NA	NA	NA
129941	SEN	KOL	BIJ	NA	CAP	YOMB	EPE	SNKOCA00234	GUI	F	NA	SNKOCA03387	3	1027	2	2	1985-10-07	166	1985	10	NA	669	167	1985	11	1	1985-11-01	1985-11-30	30	1	1985-11-01	1985-11-30	30	NA	NA	NA	NA	NA	NA	NA	0	0	NA	NA	NA	NA
129942	SEN	KOL	BIJ	NA	CAP	YOMB	EPE	SNKOCA00234	GUI	F	NA	SNKOCA03387	3	1027	2	2	1985-10-07	166	1985	10	NA	670	168	1985	12	2	1985-12-01	1985-12-31	31	1	1985-12-01	1985-12-31	31	NA	NA	NA	NA	NA	NA	NA	0	0	NA	NA	NA	NA
129822	SEN	KOL	BIJ	NA	CAP	YOMB	EPE	SNKOCA00234	GUI	F	NA	SNKOCA03387	3	1027	2	2	1985-10-07	166	1985	10	NA	671	169	1986	1	3	1986-01-01	1986-01-30	30	1	1986-01-01	1986-01-01	1	NA	NA	86	DEA	DIS	D90	NA	0	0	NA	NA	NA	NA
49087	SEN	KOL	HAM	NA	CAP	DIKO	EPE	SNKOCA00235	GUI	M	NA	SNKOCA03814	NA	685	NA	NA	1983-12-01	144	1983	12	NA	672	145	1984	1	1	1984-01-01	1984-01-30	30	0	1984-01-01	1984-01-30	30	31	BEG	NA	NA	NA	NA	NA	0	0	NA	NA	NA	NA
49061	SEN	KOL	HAM	NA	CAP	DIKO	EPE	SNKOCA00235	GUI	M	NA	SNKOCA03814	NA	685	NA	NA	1983-12-01	144	1983	12	NA	673	146	1984	2	2	1984-01-31	1984-03-01	31	1	1984-01-31	1984-03-01	31	NA	NA	NA	NA	NA	NA	NA	0	0	NA	NA	NA	NA
49098	SEN	KOL	HAM	NA	CAP	DIKO	EPE	SNKOCA00235	GUI	M	NA	SNKOCA03814	NA	685	NA	NA	1983-12-01	144	1983	12	NA	674	147	1984	3	3	1984-03-02	1984-03-31	30	1	1984-03-02	1984-03-31	30	NA	NA	NA	NA	NA	NA	NA	0	0	NA	NA	NA	NA
49072	SEN	KOL	HAM	NA	CAP	DIKO	EPE	SNKOCA00235	GUI	M	NA	SNKOCA03814	NA	685	NA	NA	1983-12-01	144	1983	12	NA	675	148	1984	4	4	1984-04-01	1984-05-01	31	1	1984-04-01	1984-05-01	31	NA	NA	NA	NA	NA	NA	NA	0	0	NA	NA	NA	NA
49064	SEN	KOL	HAM	NA	CAP	DIKO	EPE	SNKOCA00235	GUI	M	NA	SNKOCA03814	NA	685	NA	NA	1983-12-01	144	1983	12	NA	676	149	1984	5	5	1984-05-02	1984-05-31	30	1	1984-05-02	1984-05-31	30	NA	NA	NA	NA	NA	NA	NA	0	0	NA	NA	NA	NA
49085	SEN	KOL	HAM	NA	CAP	DIKO	EPE	SNKOCA00235	GUI	M	NA	SNKOCA03814	NA	685	NA	NA	1983-12-01	144	1983	12	NA	677	150	1984	6	6	1984-06-01	1984-07-01	31	1	1984-06-01	1984-06-28	28	NA	NA	210	SAL	NA	NA	NA	0	0	NA	NA	NA	NA
49081	SEN	KOL	HAM	NA	CAP	DIKO	EPE	SNKOCA00236	GUI	M	NA	SNKOCA03814	3	945	2	2	1984-08-17	152	1984	8	NA	678	152	1984	8	0	1984-08-01	1984-08-31	31	1	1984-08-17	1984-08-31	15	0	BIR	NA	NA	NA	NA	NA	0	0	NA	NA	NA	NA
49054	SEN	KOL	HAM	NA	CAP	DIKO	EPE	SNKOCA00236	GUI	M	NA	SNKOCA03814	3	945	2	2	1984-08-17	152	1984	8	NA	679	153	1984	9	1	1984-09-01	1984-09-30	30	1	1984-09-01	1984-09-30	30	NA	NA	NA	NA	NA	NA	NA	0	0	NA	NA	NA	NA
49100	SEN	KOL	HAM	NA	CAP	DIKO	EPE	SNKOCA00236	GUI	M	NA	SNKOCA03814	3	945	2	2	1984-08-17	152	1984	8	NA	680	154	1984	10	2	1984-10-01	1984-10-31	31	1	1984-10-01	1984-10-31	31	NA	NA	NA	NA	NA	NA	NA	0	0	NA	NA	NA	NA
49086	SEN	KOL	HAM	NA	CAP	DIKO	EPE	SNKOCA00236	GUI	M	NA	SNKOCA03814	3	945	2	2	1984-08-17	152	1984	8	NA	681	155	1984	11	3	1984-11-01	1984-11-30	30	1	1984-11-01	1984-11-14	14	NA	NA	89	DEA	DIS	D30	NA	0	0	NA	NA	NA	NA
49164	SEN	KOL	HAM	NA	CAP	DIKO	EPE	SNKOCA00237	GUI	F	NA	SNKOCA03814	3	945	2	2	1984-08-17	152	1984	8	NA	682	152	1984	8	0	1984-08-01	1984-08-31	31	1	1984-08-17	1984-08-31	15	0	BIR	NA	NA	NA	NA	NA	0	0	NA	NA	NA	NA
49083	SEN	KOL	HAM	NA	CAP	DIKO	EPE	SNKOCA00237	GUI	F	NA	SNKOCA03814	3	945	2	2	1984-08-17	152	1984	8	NA	683	153	1984	9	1	1984-09-01	1984-09-30	30	1	1984-09-01	1984-09-30	30	NA	NA	NA	NA	NA	NA	NA	0	0	NA	NA	NA	NA
49176	SEN	KOL	HAM	NA	CAP	DIKO	EPE	SNKOCA00237	GUI	F	NA	SNKOCA03814	3	945	2	2	1984-08-17	152	1984	8	NA	684	154	1984	10	2	1984-10-01	1984-10-31	31	1	1984-10-01	1984-10-31	31	NA	NA	NA	NA	NA	NA	NA	0	0	NA	NA	NA	NA
49063	SEN	KOL	HAM	NA	CAP	DIKO	EPE	SNKOCA00237	GUI	F	NA	SNKOCA03814	3	945	2	2	1984-08-17	152	1984	8	NA	685	155	1984	11	3	1984-11-01	1984-11-30	30	1	1984-11-01	1984-11-05	5	NA	NA	80	DEA	DIS	D90	NA	0	0	NA	NA	NA	NA
49102	SEN	KOL	HAM	NA	CAP	DIKO	EPE	SNKOCA00238	GUI	F	NA	SNKOCA03815	2	690	2	2	1985-03-05	159	1985	3	NA	686	159	1985	3	0	1985-03-02	1985-04-01	31	1	1985-03-05	1985-04-01	28	0	BIR	NA	NA	NA	NA	NA	0	0	NA	NA	NA	NA
49189	SEN	KOL	HAM	NA	CAP	DIKO	EPE	SNKOCA00238	GUI	F	NA	SNKOCA03815	2	690	2	2	1985-03-05	159	1985	3	NA	687	160	1985	4	1	1985-04-02	1985-05-01	30	1	1985-04-02	1985-05-01	30	NA	NA	NA	NA	NA	NA	NA	0	0	NA	NA	NA	NA
49150	SEN	KOL	HAM	NA	CAP	DIKO	EPE	SNKOCA00238	GUI	F	NA	SNKOCA03815	2	690	2	2	1985-03-05	159	1985	3	NA	688	161	1985	5	2	1985-05-02	1985-06-01	31	1	1985-05-02	1985-06-01	31	NA	NA	NA	NA	NA	NA	NA	0	0	NA	NA	NA	NA
49121	SEN	KOL	HAM	NA	CAP	DIKO	EPE	SNKOCA00238	GUI	F	NA	SNKOCA03815	2	690	2	2	1985-03-05	159	1985	3	NA	689	162	1985	6	3	1985-06-02	1985-07-01	30	1	1985-06-02	1985-06-30	29	NA	NA	117	END	NA	NA	NA	0	0	NA	NA	NA	NA
49135	SEN	KOL	HAM	NA	CAP	DIKO	EPE	SNKOCA00239	GUI	F	NA	SNKOCA03816	2	672	2	2	1984-02-16	146	1984	2	NA	690	146	1984	2	0	1984-01-31	1984-03-01	31	1	1984-02-16	1984-03-01	15	0	BIR	NA	NA	NA	NA	NA	0	0	NA	NA	NA	NA
49117	SEN	KOL	HAM	NA	CAP	DIKO	EPE	SNKOCA00239	GUI	F	NA	SNKOCA03816	2	672	2	2	1984-02-16	146	1984	2	NA	691	147	1984	3	1	1984-03-02	1984-03-31	30	1	1984-03-02	1984-03-31	30	NA	NA	NA	NA	NA	NA	NA	0	0	NA	NA	NA	NA
49162	SEN	KOL	HAM	NA	CAP	DIKO	EPE	SNKOCA00239	GUI	F	NA	SNKOCA03816	2	672	2	2	1984-02-16	146	1984	2	NA	692	148	1984	4	2	1984-04-01	1984-05-01	31	1	1984-04-01	1984-05-01	31	NA	NA	NA	NA	NA	NA	NA	0	0	NA	NA	NA	NA
49069	SEN	KOL	HAM	NA	CAP	DIKO	EPE	SNKOCA00239	GUI	F	NA	SNKOCA03816	2	672	2	2	1984-02-16	146	1984	2	NA	693	149	1984	5	3	1984-05-02	1984-05-31	30	1	1984-05-02	1984-05-31	30	NA	NA	NA	NA	NA	NA	NA	0	0	NA	NA	NA	NA
49057	SEN	KOL	HAM	NA	CAP	DIKO	EPE	SNKOCA00239	GUI	F	NA	SNKOCA03816	2	672	2	2	1984-02-16	146	1984	2	NA	694	150	1984	6	4	1984-06-01	1984-07-01	31	1	1984-06-01	1984-06-28	28	NA	NA	133	DEA	DIS	D90	NA	0	0	NA	NA	NA	NA
49055	SEN	KOL	HAM	NA	CAP	DIKO	EPE	SNKOCA00240	GUI	F	NA	SNKOCA03816	3	856	2	2	1984-08-18	152	1984	8	NA	695	152	1984	8	0	1984-08-01	1984-08-31	31	1	1984-08-18	1984-08-31	14	0	BIR	NA	NA	NA	NA	NA	0	0	NA	NA	NA	NA
49079	SEN	KOL	HAM	NA	CAP	DIKO	EPE	SNKOCA00240	GUI	F	NA	SNKOCA03816	3	856	2	2	1984-08-18	152	1984	8	NA	696	153	1984	9	1	1984-09-01	1984-09-30	30	1	1984-09-01	1984-09-17	17	NA	NA	30	DEA	GRO	NA	NA	0	0	NA	NA	NA	NA
86730	SEN	KOL	HAM	NA	CAP	NIAK	EPE	SNKOCA00241	GUI	M	NA	SNKOCA04645	1	340	1	1	1985-03-21	159	1985	3	NA	697	159	1985	3	0	1985-03-02	1985-04-01	31	1	1985-03-21	1985-04-01	12	0	BIR	NA	NA	NA	NA	NA	0	0	NA	NA	NA	NA
86755	SEN	KOL	HAM	NA	CAP	NIAK	EPE	SNKOCA00241	GUI	M	NA	SNKOCA04645	1	340	1	1	1985-03-21	159	1985	3	NA	698	160	1985	4	1	1985-04-02	1985-05-01	30	1	1985-04-02	1985-05-01	30	NA	NA	NA	NA	NA	NA	NA	0	0	NA	NA	NA	NA
86783	SEN	KOL	HAM	NA	CAP	NIAK	EPE	SNKOCA00241	GUI	M	NA	SNKOCA04645	1	340	1	1	1985-03-21	159	1985	3	NA	699	161	1985	5	2	1985-05-02	1985-06-01	31	1	1985-05-02	1985-05-24	23	NA	NA	64	DEA	ACC	NA	NA	0	0	NA	NA	NA	NA
68847	SEN	KOL	HAM	NA	CAP	MADO	EPE	SNKOCA00242	GUI	M	NA	SNKOCA03827	1	1205	2	2	1985-03-04	159	1985	3	NA	700	159	1985	3	0	1985-03-02	1985-04-01	31	1	1985-03-04	1985-04-01	29	0	BIR	NA	NA	NA	NA	NA	0	0	NA	NA	NA	NA
68893	SEN	KOL	HAM	NA	CAP	MADO	EPE	SNKOCA00242	GUI	M	NA	SNKOCA03827	1	1205	2	2	1985-03-04	159	1985	3	NA	701	160	1985	4	1	1985-04-02	1985-05-01	30	1	1985-04-02	1985-05-01	30	NA	NA	58	WIT	NA	NA	NA	0	0	NA	NA	NA	NA
119891	SEN	KOL	HAM	NA	CAP	TARO	EPE	SNKOCA00243	GUI	F	NA	SNKOCA03832	2	725	1	1	1984-12-09	156	1984	12	NA	702	156	1984	12	0	1984-12-01	1984-12-31	31	1	1984-12-09	1984-12-31	23	0	BIR	NA	NA	NA	NA	NA	0	0	NA	NA	NA	NA
119846	SEN	KOL	HAM	NA	CAP	TARO	EPE	SNKOCA00243	GUI	F	NA	SNKOCA03832	2	725	1	1	1984-12-09	156	1984	12	NA	703	157	1985	1	1	1985-01-01	1985-01-30	30	1	1985-01-01	1985-01-30	30	NA	NA	NA	NA	NA	NA	NA	0	0	NA	NA	NA	NA
119828	SEN	KOL	HAM	NA	CAP	TARO	EPE	SNKOCA00243	GUI	F	NA	SNKOCA03832	2	725	1	1	1984-12-09	156	1984	12	NA	704	158	1985	2	2	1985-01-31	1985-03-01	30	1	1985-01-31	1985-02-13	14	NA	NA	66	DEA	DIS	D60	NA	0	0	NA	NA	NA	NA
32369	SEN	KOL	HAM	NA	CAP	DEBA	EPE	SNKOCA00244	GUI	M	NA	SNKOCA03837	5	1421	3	3	1984-11-05	155	1984	11	NA	705	155	1984	11	0	1984-11-01	1984-11-30	30	1	1984-11-05	1984-11-30	26	0	BIR	NA	NA	NA	NA	NA	0	0	NA	NA	NA	NA
32346	SEN	KOL	HAM	NA	CAP	DEBA	EPE	SNKOCA00244	GUI	M	NA	SNKOCA03837	5	1421	3	3	1984-11-05	155	1984	11	NA	706	156	1984	12	1	1984-12-01	1984-12-31	31	1	1984-12-01	1984-12-31	31	NA	NA	NA	NA	NA	NA	NA	0	0	NA	NA	NA	NA
32392	SEN	KOL	HAM	NA	CAP	DEBA	EPE	SNKOCA00244	GUI	M	NA	SNKOCA03837	5	1421	3	3	1984-11-05	155	1984	11	NA	707	157	1985	1	2	1985-01-01	1985-01-30	30	1	1985-01-01	1985-01-30	30	NA	NA	NA	NA	NA	NA	NA	0	0	NA	NA	NA	NA
32383	SEN	KOL	HAM	NA	CAP	DEBA	EPE	SNKOCA00244	GUI	M	NA	SNKOCA03837	5	1421	3	3	1984-11-05	155	1984	11	NA	708	158	1985	2	3	1985-01-31	1985-03-01	30	1	1985-01-31	1985-03-01	30	NA	NA	NA	NA	NA	NA	NA	0	0	NA	NA	NA	NA
32353	SEN	KOL	HAM	NA	CAP	DEBA	EPE	SNKOCA00244	GUI	M	NA	SNKOCA03837	5	1421	3	3	1984-11-05	155	1984	11	NA	709	159	1985	3	4	1985-03-02	1985-04-01	31	1	1985-03-02	1985-03-18	17	NA	NA	133	END	NA	NA	NA	0	0	NA	NA	NA	NA
32361	SEN	KOL	HAM	NA	CAP	DEBA	EPE	SNKOCA00245	GUI	M	NA	SNKOCA03837	5	1421	3	3	1984-11-05	155	1984	11	NA	710	155	1984	11	0	1984-11-01	1984-11-30	30	1	1984-11-05	1984-11-30	26	0	BIR	NA	NA	NA	NA	NA	0	0	NA	NA	NA	NA
32393	SEN	KOL	HAM	NA	CAP	DEBA	EPE	SNKOCA00245	GUI	M	NA	SNKOCA03837	5	1421	3	3	1984-11-05	155	1984	11	NA	711	156	1984	12	1	1984-12-01	1984-12-31	31	1	1984-12-01	1984-12-31	31	NA	NA	NA	NA	NA	NA	NA	0	0	NA	NA	NA	NA
32357	SEN	KOL	HAM	NA	CAP	DEBA	EPE	SNKOCA00245	GUI	M	NA	SNKOCA03837	5	1421	3	3	1984-11-05	155	1984	11	NA	712	157	1985	1	2	1985-01-01	1985-01-30	30	1	1985-01-01	1985-01-30	30	NA	NA	NA	NA	NA	NA	NA	0	0	NA	NA	NA	NA
32376	SEN	KOL	HAM	NA	CAP	DEBA	EPE	SNKOCA00245	GUI	M	NA	SNKOCA03837	5	1421	3	3	1984-11-05	155	1984	11	NA	713	158	1985	2	3	1985-01-31	1985-03-01	30	1	1985-01-31	1985-03-01	30	NA	NA	NA	NA	NA	NA	NA	0	0	NA	NA	NA	NA
32348	SEN	KOL	HAM	NA	CAP	DEBA	EPE	SNKOCA00245	GUI	M	NA	SNKOCA03837	5	1421	3	3	1984-11-05	155	1984	11	NA	714	159	1985	3	4	1985-03-02	1985-04-01	31	1	1985-03-02	1985-03-18	17	NA	NA	133	END	NA	NA	NA	0	0	NA	NA	NA	NA
32394	SEN	KOL	HAM	NA	CAP	DEBA	EPE	SNKOCA00246	GUI	M	NA	SNKOCA03837	5	1421	3	3	1984-11-05	155	1984	11	NA	715	155	1984	11	0	1984-11-01	1984-11-30	30	1	1984-11-05	1984-11-30	26	0	BIR	NA	NA	NA	NA	NA	0	0	NA	NA	NA	NA
32347	SEN	KOL	HAM	NA	CAP	DEBA	EPE	SNKOCA00246	GUI	M	NA	SNKOCA03837	5	1421	3	3	1984-11-05	155	1984	11	NA	716	156	1984	12	1	1984-12-01	1984-12-31	31	1	1984-12-01	1984-12-29	29	NA	NA	54	DEA	GRO	NA	NA	0	0	NA	NA	NA	NA
43216	SEN	KOL	HAM	NA	CAP	DIAM	EPE	SNKOCA00247	GUI	F	NA	SNKOCA03852	6	2676	3	3	1984-05-14	149	1984	5	NA	717	149	1984	5	0	1984-05-02	1984-05-31	30	1	1984-05-14	1984-05-31	18	0	BIR	NA	NA	NA	NA	NA	0	0	NA	NA	NA	NA
42814	SEN	KOL	HAM	NA	CAP	DIAM	EPE	SNKOCA00247	GUI	F	NA	SNKOCA03852	6	2676	3	3	1984-05-14	149	1984	5	NA	718	150	1984	6	1	1984-06-01	1984-07-01	31	1	1984-06-01	1984-07-01	31	NA	NA	NA	NA	NA	NA	NA	0	0	NA	NA	NA	NA
42528	SEN	KOL	HAM	NA	CAP	DIAM	EPE	SNKOCA00247	GUI	F	NA	SNKOCA03852	6	2676	3	3	1984-05-14	149	1984	5	NA	719	151	1984	7	2	1984-07-02	1984-07-31	30	1	1984-07-02	1984-07-21	20	NA	NA	68	DEA	DIS	D90	NA	0	0	NA	NA	NA	NA
43222	SEN	KOL	HAM	NA	CAP	DIAM	EPE	SNKOCA00248	GUI	F	NA	SNKOCA03852	6	2676	3	3	1984-05-14	149	1984	5	NA	720	149	1984	5	0	1984-05-02	1984-05-31	30	1	1984-05-14	1984-05-31	18	0	BIR	NA	NA	NA	NA	NA	0	0	NA	NA	NA	NA
42936	SEN	KOL	HAM	NA	CAP	DIAM	EPE	SNKOCA00248	GUI	F	NA	SNKOCA03852	6	2676	3	3	1984-05-14	149	1984	5	NA	721	150	1984	6	1	1984-06-01	1984-07-01	31	1	1984-06-01	1984-06-13	13	NA	NA	30	DEA	GRO	NA	NA	0	0	NA	NA	NA	NA
43191	SEN	KOL	HAM	NA	CAP	DIAM	EPE	SNKOCA00249	GUI	M	NA	SNKOCA04643	4	971	2	2	1985-03-12	159	1985	3	NA	722	159	1985	3	0	1985-03-02	1985-04-01	31	1	1985-03-12	1985-04-01	21	0	BIR	NA	NA	NA	NA	NA	0	0	NA	NA	NA	NA
42969	SEN	KOL	HAM	NA	CAP	DIAM	EPE	SNKOCA00249	GUI	M	NA	SNKOCA04643	4	971	2	2	1985-03-12	159	1985	3	NA	723	160	1985	4	1	1985-04-02	1985-05-01	30	1	1985-04-02	1985-04-10	9	NA	NA	29	DEA	UNK	NA	NA	0	0	NA	NA	NA	NA
43013	SEN	KOL	HAM	NA	CAP	DIAM	EPE	SNKOCA00250	GUI	F	NA	SNKOCA04643	5	1156	1	1	1985-09-13	165	1985	9	NA	724	165	1985	9	0	1985-09-01	1985-09-30	30	1	1985-09-13	1985-09-26	14	0	BIR	13	DEA	GRO	NA	NA	0	0	NA	NA	NA	NA
42848	SEN	KOL	HAM	NA	CAP	DIAM	EPE	SNKOCA00251	GUI	M	NA	SNKOCA03854	7	2083	2	2	1984-09-28	153	1984	9	NA	725	153	1984	9	0	1984-09-01	1984-09-30	30	1	1984-09-28	1984-09-30	3	0	BIR	NA	NA	NA	NA	NA	0	0	NA	NA	NA	NA
42119	SEN	KOL	HAM	NA	CAP	DIAM	EPE	SNKOCA00251	GUI	M	NA	SNKOCA03854	7	2083	2	2	1984-09-28	153	1984	9	NA	726	154	1984	10	1	1984-10-01	1984-10-31	31	1	1984-10-01	1984-10-31	31	NA	NA	NA	NA	NA	NA	NA	0	0	NA	NA	NA	NA
42080	SEN	KOL	HAM	NA	CAP	DIAM	EPE	SNKOCA00251	GUI	M	NA	SNKOCA03854	7	2083	2	2	1984-09-28	153	1984	9	NA	727	155	1984	11	2	1984-11-01	1984-11-30	30	1	1984-11-01	1984-11-02	2	NA	NA	35	DEA	DIS	D30	NA	0	0	NA	NA	NA	NA
42889	SEN	KOL	HAM	NA	CAP	DIAM	EPE	SNKOCA00252	GUI	F	NA	SNKOCA03854	7	2083	2	2	1984-09-28	153	1984	9	NA	728	153	1984	9	0	1984-09-01	1984-09-30	30	1	1984-09-28	1984-09-30	3	0	BIR	NA	NA	NA	NA	NA	0	0	NA	NA	NA	NA
42076	SEN	KOL	HAM	NA	CAP	DIAM	EPE	SNKOCA00252	GUI	F	NA	SNKOCA03854	7	2083	2	2	1984-09-28	153	1984	9	NA	729	154	1984	10	1	1984-10-01	1984-10-31	31	1	1984-10-01	1984-10-31	31	NA	NA	NA	NA	NA	NA	NA	0	0	NA	NA	NA	NA
41913	SEN	KOL	HAM	NA	CAP	DIAM	EPE	SNKOCA00252	GUI	F	NA	SNKOCA03854	7	2083	2	2	1984-09-28	153	1984	9	NA	730	155	1984	11	2	1984-11-01	1984-11-30	30	1	1984-11-01	1984-11-26	26	NA	NA	59	DEA	DIS	D30	NA	0	0	NA	NA	NA	NA
130246	SEN	KOL	HAM	NA	CAP	YORO	EPE	SNKOCA00253	GUI	F	NA	SNKOCA03863	1	309	1	1	1985-04-08	160	1985	4	NA	731	160	1985	4	0	1985-04-02	1985-05-01	30	1	1985-04-08	1985-05-01	24	0	BIR	NA	NA	NA	NA	NA	0	0	NA	NA	NA	NA
130247	SEN	KOL	HAM	NA	CAP	YORO	EPE	SNKOCA00253	GUI	F	NA	SNKOCA03863	1	309	1	1	1985-04-08	160	1985	4	NA	732	161	1985	5	1	1985-05-02	1985-06-01	31	1	1985-05-02	1985-06-01	31	NA	NA	NA	NA	NA	NA	NA	0	0	NA	NA	NA	NA
130248	SEN	KOL	HAM	NA	CAP	YORO	EPE	SNKOCA00253	GUI	F	NA	SNKOCA03863	1	309	1	1	1985-04-08	160	1985	4	NA	733	162	1985	6	2	1985-06-02	1985-07-01	30	1	1985-06-02	1985-06-09	8	NA	NA	62	DEA	ACC	NA	NA	0	0	NA	NA	NA	NA
45320	SEN	KOL	BAM	NA	CAP	DIAR	EPE	SNKOCA00254	GUI	M	NA	SNKOCA04735	2	554	2	2	1985-08-11	164	1985	8	NA	734	164	1985	8	0	1985-08-01	1985-08-31	31	1	1985-08-11	1985-08-31	21	0	BIR	NA	NA	NA	NA	NA	0	0	NA	NA	NA	NA
45236	SEN	KOL	BAM	NA	CAP	DIAR	EPE	SNKOCA00254	GUI	M	NA	SNKOCA04735	2	554	2	2	1985-08-11	164	1985	8	NA	735	165	1985	9	1	1985-09-01	1985-09-30	30	1	1985-09-01	1985-09-30	30	NA	NA	NA	NA	NA	NA	NA	0	0	NA	NA	NA	NA
45482	SEN	KOL	BAM	NA	CAP	DIAR	EPE	SNKOCA00254	GUI	M	NA	SNKOCA04735	2	554	2	2	1985-08-11	164	1985	8	NA	736	166	1985	10	2	1985-10-01	1985-10-31	31	1	1985-10-01	1985-10-31	31	NA	NA	NA	NA	NA	NA	NA	0	0	NA	NA	NA	NA
45317	SEN	KOL	BAM	NA	CAP	DIAR	EPE	SNKOCA00254	GUI	M	NA	SNKOCA04735	2	554	2	2	1985-08-11	164	1985	8	NA	737	167	1985	11	3	1985-11-01	1985-11-30	30	1	1985-11-01	1985-11-30	30	NA	NA	NA	NA	NA	NA	NA	0	0	NA	NA	NA	NA
45234	SEN	KOL	BAM	NA	CAP	DIAR	EPE	SNKOCA00254	GUI	M	NA	SNKOCA04735	2	554	2	2	1985-08-11	164	1985	8	NA	738	168	1985	12	4	1985-12-01	1985-12-31	31	1	1985-12-01	1985-12-01	1	NA	NA	112	DEA	DIS	D90	NA	0	0	NA	NA	NA	NA
44991	SEN	KOL	BAM	NA	CAP	DIAR	EPE	SNKOCA00255	GUI	M	NA	SNKOCA04735	2	554	2	2	1985-08-11	164	1985	8	NA	739	164	1985	8	0	1985-08-01	1985-08-31	31	1	1985-08-11	1985-08-31	21	0	BIR	NA	NA	NA	NA	NA	0	0	NA	NA	NA	NA
45156	SEN	KOL	BAM	NA	CAP	DIAR	EPE	SNKOCA00255	GUI	M	NA	SNKOCA04735	2	554	2	2	1985-08-11	164	1985	8	NA	740	165	1985	9	1	1985-09-01	1985-09-30	30	1	1985-09-01	1985-09-30	30	NA	NA	NA	NA	NA	NA	NA	0	0	NA	NA	NA	NA
44877	SEN	KOL	BAM	NA	CAP	DIAR	EPE	SNKOCA00255	GUI	M	NA	SNKOCA04735	2	554	2	2	1985-08-11	164	1985	8	NA	741	166	1985	10	2	1985-10-01	1985-10-31	31	1	1985-10-01	1985-10-10	10	NA	NA	60	DEA	DIS	D90	NA	0	0	NA	NA	NA	NA
44878	SEN	KOL	BAM	NA	CAP	DIAR	EPE	SNKOCA00256	GUI	M	NA	SNKOCA03883	8	2942	3	3	1985-02-04	158	1985	2	NA	742	158	1985	2	0	1985-01-31	1985-03-01	30	1	1985-02-04	1985-02-16	13	0	BIR	12	DEA	GRO	NA	NA	0	0	NA	NA	NA	NA
44918	SEN	KOL	BAM	NA	CAP	DIAR	EPE	SNKOCA00257	GUI	M	NA	SNKOCA03883	8	2942	3	3	1985-02-04	158	1985	2	NA	743	158	1985	2	0	1985-01-31	1985-03-01	30	1	1985-02-04	1985-02-06	3	0	BIR	2	DEA	GRO	NA	NA	0	0	NA	NA	NA	NA
44997	SEN	KOL	BAM	NA	CAP	DIAR	EPE	SNKOCA00258	GUI	M	NA	SNKOCA03884	2	580	2	2	1984-05-17	149	1984	5	NA	744	149	1984	5	0	1984-05-02	1984-05-31	30	1	1984-05-17	1984-05-31	15	0	BIR	NA	NA	NA	NA	NA	0	0	NA	NA	NA	NA
44998	SEN	KOL	BAM	NA	CAP	DIAR	EPE	SNKOCA00258	GUI	M	NA	SNKOCA03884	2	580	2	2	1984-05-17	149	1984	5	NA	745	150	1984	6	1	1984-06-01	1984-07-01	31	1	1984-06-01	1984-07-01	31	NA	NA	NA	NA	NA	NA	NA	0	0	NA	NA	NA	NA
45118	SEN	KOL	BAM	NA	CAP	DIAR	EPE	SNKOCA00258	GUI	M	NA	SNKOCA03884	2	580	2	2	1984-05-17	149	1984	5	NA	746	151	1984	7	2	1984-07-02	1984-07-31	30	1	1984-07-02	1984-07-29	28	NA	NA	73	DEA	DIS	D90	NA	0	0	NA	NA	NA	NA
113512	SEN	KOL	SAG	NA	CAP	SASI	EPE	SNKOCA00259	GUI	M	NA	SNKOCA03899	11	3448	2	2	1984-05-24	149	1984	5	NA	747	149	1984	5	0	1984-05-02	1984-05-31	30	1	1984-05-24	1984-05-31	8	0	BIR	NA	NA	NA	NA	NA	0	0	NA	NA	NA	NA
113487	SEN	KOL	SAG	NA	CAP	SASI	EPE	SNKOCA00259	GUI	M	NA	SNKOCA03899	11	3448	2	2	1984-05-24	149	1984	5	NA	748	150	1984	6	1	1984-06-01	1984-07-01	31	1	1984-06-01	1984-06-26	26	NA	NA	33	DEA	DIS	D90	NA	0	0	NA	NA	NA	NA
113500	SEN	KOL	SAG	NA	CAP	SASI	EPE	SNKOCA00260	GUI	M	NA	SNKOCA03899	11	3448	2	2	1984-05-24	149	1984	5	NA	749	149	1984	5	0	1984-05-02	1984-05-31	30	1	1984-05-24	1984-05-25	2	0	BIR	1	DEA	DIS	D90	NA	0	0	NA	NA	NA	NA
113508	SEN	KOL	SAG	NA	CAP	SASI	EPE	SNKOCA00261	GUI	M	NA	SNKOCA03900	2	721	2	2	1984-07-05	151	1984	7	NA	750	151	1984	7	0	1984-07-02	1984-07-31	30	1	1984-07-05	1984-07-31	27	0	BIR	NA	NA	NA	NA	NA	0	0	NA	NA	NA	NA
113485	SEN	KOL	SAG	NA	CAP	SASI	EPE	SNKOCA00261	GUI	M	NA	SNKOCA03900	2	721	2	2	1984-07-05	151	1984	7	NA	751	152	1984	8	1	1984-08-01	1984-08-31	31	1	1984-08-01	1984-08-31	31	NA	NA	NA	NA	NA	NA	NA	0	0	NA	NA	NA	NA
113494	SEN	KOL	SAG	NA	CAP	SASI	EPE	SNKOCA00261	GUI	M	NA	SNKOCA03900	2	721	2	2	1984-07-05	151	1984	7	NA	752	153	1984	9	2	1984-09-01	1984-09-30	30	1	1984-09-01	1984-09-15	15	NA	NA	72	WIT	NA	NA	NA	0	0	NA	NA	NA	NA
113517	SEN	KOL	SAG	NA	CAP	SASI	EPE	SNKOCA00262	GUI	F	NA	SNKOCA03900	2	721	2	2	1984-07-05	151	1984	7	NA	753	151	1984	7	0	1984-07-02	1984-07-31	30	1	1984-07-05	1984-07-31	27	0	BIR	NA	NA	NA	NA	NA	0	0	NA	NA	NA	NA
113486	SEN	KOL	SAG	NA	CAP	SASI	EPE	SNKOCA00262	GUI	F	NA	SNKOCA03900	2	721	2	2	1984-07-05	151	1984	7	NA	754	152	1984	8	1	1984-08-01	1984-08-31	31	1	1984-08-01	1984-08-31	31	NA	NA	NA	NA	NA	NA	NA	0	0	NA	NA	NA	NA
113490	SEN	KOL	SAG	NA	CAP	SASI	EPE	SNKOCA00262	GUI	F	NA	SNKOCA03900	2	721	2	2	1984-07-05	151	1984	7	NA	755	153	1984	9	2	1984-09-01	1984-09-30	30	1	1984-09-01	1984-09-15	15	NA	NA	72	WIT	NA	NA	NA	0	0	NA	NA	NA	NA
63005	SEN	KOL	SAG	NA	CAP	IBBA	EPE	SNKOCA00263	GUI	M	NA	NA	NA	NA	NA	NA	1985-03-15	159	1985	3	NA	756	159	1985	3	0	1985-03-02	1985-04-01	31	0	1985-03-15	1985-04-01	18	0	BEG	NA	NA	NA	NA	NA	0	0	NA	NA	NA	NA
63003	SEN	KOL	SAG	NA	CAP	IBBA	EPE	SNKOCA00263	GUI	M	NA	NA	NA	NA	NA	NA	1985-03-15	159	1985	3	NA	757	160	1985	4	1	1985-04-02	1985-05-01	30	1	1985-04-02	1985-05-01	30	NA	NA	NA	NA	NA	NA	NA	0	0	NA	NA	NA	NA
63016	SEN	KOL	SAG	NA	CAP	IBBA	EPE	SNKOCA00263	GUI	M	NA	NA	NA	NA	NA	NA	1985-03-15	159	1985	3	NA	758	161	1985	5	2	1985-05-02	1985-06-01	31	1	1985-05-02	1985-06-01	31	NA	NA	NA	NA	NA	NA	NA	0	0	NA	NA	NA	NA
63009	SEN	KOL	SAG	NA	CAP	IBBA	EPE	SNKOCA00263	GUI	M	NA	NA	NA	NA	NA	NA	1985-03-15	159	1985	3	NA	759	162	1985	6	3	1985-06-02	1985-07-01	30	1	1985-06-02	1985-06-30	29	NA	NA	107	WIT	NA	NA	NA	0	0	NA	NA	NA	NA
5516	SEN	KOL	BYD	NA	CAP	ADIA	EPE	SNKOCA00264	GUI	F	NA	SNKOCA02612	8	1878	2	2	1989-02-25	206	1989	2	NA	760	206	1989	2	0	1989-01-31	1989-03-01	30	1	1989-02-25	1989-03-01	5	0	BIR	NA	NA	NA	NA	NA	0	0	NA	NA	NA	NA
5733	SEN	KOL	BYD	NA	CAP	ADIA	EPE	SNKOCA00264	GUI	F	NA	SNKOCA02612	8	1878	2	2	1989-02-25	206	1989	2	NA	761	207	1989	3	1	1989-03-02	1989-04-01	31	1	1989-03-02	1989-04-01	31	NA	NA	NA	NA	NA	NA	NA	0	0	NA	NA	NA	NA
5734	SEN	KOL	BYD	NA	CAP	ADIA	EPE	SNKOCA00264	GUI	F	NA	SNKOCA02612	8	1878	2	2	1989-02-25	206	1989	2	NA	762	208	1989	4	2	1989-04-02	1989-05-01	30	1	1989-04-02	1989-05-01	30	NA	NA	NA	NA	NA	NA	NA	0	0	NA	NA	NA	NA
5627	SEN	KOL	BYD	NA	CAP	ADIA	EPE	SNKOCA00264	GUI	F	NA	SNKOCA02612	8	1878	2	2	1989-02-25	206	1989	2	NA	763	209	1989	5	3	1989-05-02	1989-06-01	31	1	1989-05-02	1989-05-09	8	NA	NA	73	DEA	DIS	D20	NA	0	0	NA	NA	NA	NA
67946	SEN	KOL	SAN	NA	CAP	LAYE	EPE	SNKOCA00266	GUI	M	NA	SNKOCA03964	3	682	2	2	1985-08-27	164	1985	8	NA	764	164	1985	8	0	1985-08-01	1985-08-31	31	1	1985-08-27	1985-08-31	5	0	BIR	NA	NA	NA	NA	NA	0	0	NA	NA	NA	NA
68001	SEN	KOL	SAN	NA	CAP	LAYE	EPE	SNKOCA00266	GUI	M	NA	SNKOCA03964	3	682	2	2	1985-08-27	164	1985	8	NA	765	165	1985	9	1	1985-09-01	1985-09-30	30	1	1985-09-01	1985-09-30	30	NA	NA	NA	NA	NA	NA	NA	0	0	NA	NA	NA	NA
68014	SEN	KOL	SAN	NA	CAP	LAYE	EPE	SNKOCA00266	GUI	M	NA	SNKOCA03964	3	682	2	2	1985-08-27	164	1985	8	NA	766	166	1985	10	2	1985-10-01	1985-10-31	31	1	1985-10-01	1985-10-31	31	NA	NA	NA	NA	NA	NA	NA	0	0	NA	NA	NA	NA
68053	SEN	KOL	SAN	NA	CAP	LAYE	EPE	SNKOCA00266	GUI	M	NA	SNKOCA03964	3	682	2	2	1985-08-27	164	1985	8	NA	767	167	1985	11	3	1985-11-01	1985-11-30	30	1	1985-11-01	1985-11-05	5	NA	NA	70	DEA	DIS	D30	NA	0	0	NA	NA	NA	NA
68039	SEN	KOL	SAN	NA	CAP	LAYE	EPE	SNKOCA00267	GUI	M	NA	SNKOCA03965	5	1247	2	1	1985-08-13	164	1985	8	NA	768	164	1985	8	0	1985-08-01	1985-08-31	31	1	1985-08-13	1985-08-31	19	0	BIR	NA	NA	NA	NA	NA	0	0	NA	NA	NA	NA
67933	SEN	KOL	SAN	NA	CAP	LAYE	EPE	SNKOCA00267	GUI	M	NA	SNKOCA03965	5	1247	2	1	1985-08-13	164	1985	8	NA	769	165	1985	9	1	1985-09-01	1985-09-30	30	1	1985-09-01	1985-09-30	30	NA	NA	NA	NA	NA	NA	NA	0	0	NA	NA	NA	NA
68057	SEN	KOL	SAN	NA	CAP	LAYE	EPE	SNKOCA00267	GUI	M	NA	SNKOCA03965	5	1247	2	1	1985-08-13	164	1985	8	NA	770	166	1985	10	2	1985-10-01	1985-10-31	31	1	1985-10-01	1985-10-25	25	NA	NA	73	DEA	DIS	D90	NA	0	0	NA	NA	NA	NA
67959	SEN	KOL	SAN	NA	CAP	LAYE	EPE	SNKOCA00268	GUI	M	NA	SNKOCA03967	1	235	1	1	1985-10-20	166	1985	10	NA	771	166	1985	10	0	1985-10-01	1985-10-31	31	1	1985-10-20	1985-10-27	8	0	BIR	7	DEA	DIS	D90	NA	0	0	NA	NA	NA	NA
26711	SEN	KOL	SAN	NA	CAP	CHEB	EPE	SNKOCA00269	GUI	F	NA	SNKOCA04588	2	460	2	2	1985-11-26	167	1985	11	NA	772	167	1985	11	0	1985-11-01	1985-11-30	30	1	1985-11-26	1985-11-30	5	0	BIR	NA	NA	NA	NA	NA	0	0	NA	NA	NA	NA
26648	SEN	KOL	SAN	NA	CAP	CHEB	EPE	SNKOCA00269	GUI	F	NA	SNKOCA04588	2	460	2	2	1985-11-26	167	1985	11	NA	773	168	1985	12	1	1985-12-01	1985-12-31	31	1	1985-12-01	1985-12-31	31	NA	NA	NA	NA	NA	NA	NA	0	0	NA	NA	NA	NA
26679	SEN	KOL	SAN	NA	CAP	CHEB	EPE	SNKOCA00269	GUI	F	NA	SNKOCA04588	2	460	2	2	1985-11-26	167	1985	11	NA	774	169	1986	1	2	1986-01-01	1986-01-30	30	1	1986-01-01	1986-01-30	30	NA	NA	65	DEA	GRO	NA	NA	0	0	NA	NA	NA	NA
16155	SEN	KOL	SAN	NA	CAP	AMAD	EPE	SNKOCA00270	GUI	M	NA	SNKOCA04624	6	1901	2	2	1985-03-30	159	1985	3	NA	775	159	1985	3	0	1985-03-02	1985-04-01	31	1	1985-03-30	1985-04-01	3	0	BIR	NA	NA	NA	NA	NA	0	0	NA	NA	NA	NA
16189	SEN	KOL	SAN	NA	CAP	AMAD	EPE	SNKOCA00270	GUI	M	NA	SNKOCA04624	6	1901	2	2	1985-03-30	159	1985	3	NA	776	160	1985	4	1	1985-04-02	1985-05-01	30	1	1985-04-02	1985-05-01	30	NA	NA	NA	NA	NA	NA	NA	0	0	NA	NA	NA	NA
16106	SEN	KOL	SAN	NA	CAP	AMAD	EPE	SNKOCA00270	GUI	M	NA	SNKOCA04624	6	1901	2	2	1985-03-30	159	1985	3	NA	777	161	1985	5	2	1985-05-02	1985-06-01	31	1	1985-05-02	1985-05-05	4	NA	NA	36	DEA	DIS	D80	NA	0	0	NA	NA	NA	NA
111832	SEN	KOL	LAY	NA	CAP	SAMS	EPE	SNKOCA00271	GUI	M	NA	SNKOCA03468	8	2636	2	2	1986-01-02	169	1986	1	NA	778	169	1986	1	0	1986-01-01	1986-01-30	30	1	1986-01-02	1986-01-30	29	0	BIR	NA	NA	NA	NA	NA	0	0	NA	NA	NA	NA
111939	SEN	KOL	LAY	NA	CAP	SAMS	EPE	SNKOCA00271	GUI	M	NA	SNKOCA03468	8	2636	2	2	1986-01-02	169	1986	1	NA	779	170	1986	2	1	1986-01-31	1986-03-01	30	1	1986-01-31	1986-02-27	28	NA	NA	56	WIT	NA	NA	NA	0	0	NA	NA	NA	NA
55706	SEN	KOL	LAY	NA	CAP	FODE	EPE	SNKOCA00272	GUI	M	NA	SNKOCA03509	1	478	1	1	1985-10-19	166	1985	10	NA	780	166	1985	10	0	1985-10-01	1985-10-31	31	1	1985-10-19	1985-10-31	13	0	BIR	NA	NA	NA	NA	NA	0	0	NA	NA	NA	NA
55222	SEN	KOL	LAY	NA	CAP	FODE	EPE	SNKOCA00272	GUI	M	NA	SNKOCA03509	1	478	1	1	1985-10-19	166	1985	10	NA	781	167	1985	11	1	1985-11-01	1985-11-30	30	1	1985-11-01	1985-11-30	30	NA	NA	NA	NA	NA	NA	NA	0	0	NA	NA	NA	NA
54860	SEN	KOL	LAY	NA	CAP	FODE	EPE	SNKOCA00272	GUI	M	NA	SNKOCA03509	1	478	1	1	1985-10-19	166	1985	10	NA	782	168	1985	12	2	1985-12-01	1985-12-31	31	1	1985-12-01	1985-12-31	31	NA	NA	NA	NA	NA	NA	NA	0	0	NA	NA	NA	NA
56024	SEN	KOL	LAY	NA	CAP	FODE	EPE	SNKOCA00272	GUI	M	NA	SNKOCA03509	1	478	1	1	1985-10-19	166	1985	10	NA	783	169	1986	1	3	1986-01-01	1986-01-30	30	1	1986-01-01	1986-01-30	30	NA	NA	NA	NA	NA	NA	NA	0	0	NA	NA	NA	NA
55481	SEN	KOL	LAY	NA	CAP	FODE	EPE	SNKOCA00272	GUI	M	NA	SNKOCA03509	1	478	1	1	1985-10-19	166	1985	10	NA	784	170	1986	2	4	1986-01-31	1986-03-01	30	1	1986-01-31	1986-02-25	26	NA	NA	129	SLA	NA	NA	ORD	0	0	NA	NA	NA	NA
46865	SEN	KOL	SAM	NA	CAP	DIDI	EPE	SNKOCA00273	GUI	F	NA	SNKOCA03576	4	1199	2	2	1985-08-26	164	1985	8	NA	785	164	1985	8	0	1985-08-01	1985-08-31	31	1	1985-08-26	1985-08-31	6	0	BIR	NA	NA	NA	NA	NA	0	0	NA	NA	NA	NA
46811	SEN	KOL	SAM	NA	CAP	DIDI	EPE	SNKOCA00273	GUI	F	NA	SNKOCA03576	4	1199	2	2	1985-08-26	164	1985	8	NA	786	165	1985	9	1	1985-09-01	1985-09-30	30	1	1985-09-01	1985-09-30	30	NA	NA	NA	NA	NA	NA	NA	0	0	NA	NA	NA	NA
46824	SEN	KOL	SAM	NA	CAP	DIDI	EPE	SNKOCA00273	GUI	F	NA	SNKOCA03576	4	1199	2	2	1985-08-26	164	1985	8	NA	787	166	1985	10	2	1985-10-01	1985-10-31	31	1	1985-10-01	1985-10-31	31	NA	NA	NA	NA	NA	NA	NA	0	0	NA	NA	NA	NA
46867	SEN	KOL	SAM	NA	CAP	DIDI	EPE	SNKOCA00273	GUI	F	NA	SNKOCA03576	4	1199	2	2	1985-08-26	164	1985	8	NA	788	167	1985	11	3	1985-11-01	1985-11-30	30	1	1985-11-01	1985-11-30	30	NA	NA	NA	NA	NA	NA	NA	0	0	NA	NA	NA	NA
46851	SEN	KOL	SAM	NA	CAP	DIDI	EPE	SNKOCA00273	GUI	F	NA	SNKOCA03576	4	1199	2	2	1985-08-26	164	1985	8	NA	789	168	1985	12	4	1985-12-01	1985-12-31	31	1	1985-12-01	1985-12-31	31	NA	NA	NA	NA	NA	NA	NA	0	0	NA	NA	NA	NA
46836	SEN	KOL	SAM	NA	CAP	DIDI	EPE	SNKOCA00273	GUI	F	NA	SNKOCA03576	4	1199	2	2	1985-08-26	164	1985	8	NA	790	169	1986	1	5	1986-01-01	1986-01-30	30	1	1986-01-01	1986-01-30	30	NA	NA	NA	NA	NA	NA	NA	0	0	NA	NA	NA	NA
46855	SEN	KOL	SAM	NA	CAP	DIDI	EPE	SNKOCA00273	GUI	F	NA	SNKOCA03576	4	1199	2	2	1985-08-26	164	1985	8	NA	791	170	1986	2	6	1986-01-31	1986-03-01	30	1	1986-01-31	1986-03-01	30	NA	NA	NA	NA	NA	NA	NA	0	0	NA	NA	NA	NA
46844	SEN	KOL	SAM	NA	CAP	DIDI	EPE	SNKOCA00273	GUI	F	NA	SNKOCA03576	4	1199	2	2	1985-08-26	164	1985	8	NA	792	171	1986	3	7	1986-03-02	1986-04-01	31	1	1986-03-02	1986-03-03	2	NA	NA	189	END	NA	NA	NA	0	0	NA	NA	NA	NA
18252	SEN	KOL	SAM	NA	CAP	ARDI	EPE	SNKOCA00274	GUI	F	NA	SNKOCA03592	5	1107	3	3	1985-12-26	168	1985	12	NA	793	168	1985	12	0	1985-12-01	1985-12-31	31	1	1985-12-26	1985-12-31	6	0	BIR	NA	NA	NA	NA	NA	0	0	NA	NA	NA	NA
18253	SEN	KOL	SAM	NA	CAP	ARDI	EPE	SNKOCA00274	GUI	F	NA	SNKOCA03592	5	1107	3	3	1985-12-26	168	1985	12	NA	794	169	1986	1	1	1986-01-01	1986-01-30	30	1	1986-01-01	1986-01-30	30	NA	NA	NA	NA	NA	NA	NA	0	0	NA	NA	NA	NA
18292	SEN	KOL	SAM	NA	CAP	ARDI	EPE	SNKOCA00274	GUI	F	NA	SNKOCA03592	5	1107	3	3	1985-12-26	168	1985	12	NA	795	170	1986	2	2	1986-01-31	1986-03-01	30	1	1986-01-31	1986-02-19	20	NA	NA	55	WIT	NA	NA	NA	0	0	NA	NA	NA	NA
49993	SEN	KOL	SAN	NA	CAP	DOUL	EPE	SNKOCA00275	GUI	M	NA	SNKOCA04000	3	1031	1	1	1985-08-11	164	1985	8	NA	796	164	1985	8	0	1985-08-01	1985-08-31	31	1	1985-08-11	1985-08-31	21	0	BIR	NA	NA	NA	NA	NA	0	0	NA	NA	NA	NA
50011	SEN	KOL	SAN	NA	CAP	DOUL	EPE	SNKOCA00275	GUI	M	NA	SNKOCA04000	3	1031	1	1	1985-08-11	164	1985	8	NA	797	165	1985	9	1	1985-09-01	1985-09-30	30	1	1985-09-01	1985-09-30	30	NA	NA	NA	NA	NA	NA	NA	0	0	NA	NA	NA	NA
49998	SEN	KOL	SAN	NA	CAP	DOUL	EPE	SNKOCA00275	GUI	M	NA	SNKOCA04000	3	1031	1	1	1985-08-11	164	1985	8	NA	798	166	1985	10	2	1985-10-01	1985-10-31	31	1	1985-10-01	1985-10-31	31	NA	NA	NA	NA	NA	NA	NA	0	0	NA	NA	NA	NA
49994	SEN	KOL	SAN	NA	CAP	DOUL	EPE	SNKOCA00275	GUI	M	NA	SNKOCA04000	3	1031	1	1	1985-08-11	164	1985	8	NA	799	167	1985	11	3	1985-11-01	1985-11-30	30	1	1985-11-01	1985-11-22	22	NA	NA	103	DEA	DIS	D90	NA	0	0	NA	NA	NA	NA
60583	SEN	KOL	SAN	NA	CAP	GOLL	EPE	SNKOCA00276	GUI	M	NA	SNKOCA04009	2	684	1	1	1985-11-29	167	1985	11	NA	800	167	1985	11	0	1985-11-01	1985-11-30	30	1	1985-11-29	1985-11-30	2	0	BIR	NA	NA	NA	NA	NA	0	0	NA	NA	NA	NA
60620	SEN	KOL	SAN	NA	CAP	GOLL	EPE	SNKOCA00276	GUI	M	NA	SNKOCA04009	2	684	1	1	1985-11-29	167	1985	11	NA	801	168	1985	12	1	1985-12-01	1985-12-31	31	1	1985-12-01	1985-12-31	31	NA	NA	32	DPC	NA	NA	NA	0	0	NA	NA	NA	NA
60573	SEN	KOL	SAN	NA	CAP	GOLL	EPE	SNKOCA00277	GUI	F	NA	SNKOCA04010	NA	273	NA	NA	1985-08-15	164	1985	8	NA	802	165	1985	9	1	1985-09-01	1985-09-30	30	0	1985-09-30	1985-09-30	1	46	BAR	NA	NA	NA	NA	NA	0	0	NA	NA	NA	NA
60747	SEN	KOL	SAN	NA	CAP	GOLL	EPE	SNKOCA00277	GUI	F	NA	SNKOCA04010	NA	273	NA	NA	1985-08-15	164	1985	8	NA	803	166	1985	10	2	1985-10-01	1985-10-31	31	1	1985-10-01	1985-10-31	31	NA	NA	NA	NA	NA	NA	NA	0	0	NA	NA	NA	NA
60547	SEN	KOL	SAN	NA	CAP	GOLL	EPE	SNKOCA00277	GUI	F	NA	SNKOCA04010	NA	273	NA	NA	1985-08-15	164	1985	8	NA	804	167	1985	11	3	1985-11-01	1985-11-30	30	1	1985-11-01	1985-11-05	5	NA	NA	82	DEA	DIS	D30	NA	0	0	NA	NA	NA	NA
31827	SEN	KOL	SAN	NA	CAP	COUM	EPE	SNKOCA00278	GUI	F	NA	SNKOCA04012	NA	304	NA	NA	1983-11-15	143	1983	11	NA	805	145	1984	1	2	1984-01-01	1984-01-30	30	0	1984-01-01	1984-01-30	30	47	BEG	NA	NA	NA	NA	NA	0	0	NA	NA	NA	NA
31824	SEN	KOL	SAN	NA	CAP	COUM	EPE	SNKOCA00278	GUI	F	NA	SNKOCA04012	NA	304	NA	NA	1983-11-15	143	1983	11	NA	806	146	1984	2	3	1984-01-31	1984-03-01	31	1	1984-01-31	1984-03-01	31	NA	NA	NA	NA	NA	NA	NA	0	0	NA	NA	NA	NA
31826	SEN	KOL	SAN	NA	CAP	COUM	EPE	SNKOCA00278	GUI	F	NA	SNKOCA04012	NA	304	NA	NA	1983-11-15	143	1983	11	NA	807	147	1984	3	4	1984-03-02	1984-03-31	30	1	1984-03-02	1984-03-31	30	NA	NA	NA	NA	NA	NA	NA	0	0	NA	NA	NA	NA
31820	SEN	KOL	SAN	NA	CAP	COUM	EPE	SNKOCA00278	GUI	F	NA	SNKOCA04012	NA	304	NA	NA	1983-11-15	143	1983	11	NA	808	148	1984	4	5	1984-04-01	1984-05-01	31	1	1984-04-01	1984-04-15	15	NA	NA	152	DEA	DIS	D10	NA	0	0	NA	NA	NA	NA
17116	SEN	KOL	SAN	NA	CAP	AMKA	EPE	SNKOCA00279	GUI	F	NA	SNKOCA04618	4	905	2	2	1985-03-08	159	1985	3	NA	809	159	1985	3	0	1985-03-02	1985-04-01	31	1	1985-03-08	1985-03-23	16	0	BIR	15	DEA	ACC	NA	NA	0	0	NA	NA	NA	NA
17125	SEN	KOL	SAN	NA	CAP	AMKA	EPE	SNKOCA00280	GUI	M	NA	SNKOCA04618	5	1126	2	2	1985-10-15	166	1985	10	NA	810	166	1985	10	0	1985-10-01	1985-10-31	31	1	1985-10-15	1985-10-31	17	0	BIR	NA	NA	NA	NA	NA	0	0	NA	NA	NA	NA
17230	SEN	KOL	SAN	NA	CAP	AMKA	EPE	SNKOCA00280	GUI	M	NA	SNKOCA04618	5	1126	2	2	1985-10-15	166	1985	10	NA	811	167	1985	11	1	1985-11-01	1985-11-30	30	1	1985-11-01	1985-11-21	21	NA	NA	37	DEA	DIS	D20	NA	0	0	NA	NA	NA	NA
17117	SEN	KOL	SAN	NA	CAP	AMKA	EPE	SNKOCA00281	GUI	F	NA	SNKOCA04618	5	1126	2	2	1985-10-15	166	1985	10	NA	812	166	1985	10	0	1985-10-01	1985-10-31	31	1	1985-10-15	1985-10-31	17	0	BIR	NA	NA	NA	NA	NA	0	0	NA	NA	NA	NA
17295	SEN	KOL	SAN	NA	CAP	AMKA	EPE	SNKOCA00281	GUI	F	NA	SNKOCA04618	5	1126	2	2	1985-10-15	166	1985	10	NA	813	167	1985	11	1	1985-11-01	1985-11-30	30	1	1985-11-01	1985-11-07	7	NA	NA	23	DEA	DIS	D30	NA	0	0	NA	NA	NA	NA
17221	SEN	KOL	SAN	NA	CAP	AMKA	EPE	SNKOCA00282	GUI	F	NA	SNKOCA04620	3	952	2	2	1985-10-22	166	1985	10	NA	814	166	1985	10	0	1985-10-01	1985-10-31	31	1	1985-10-22	1985-10-31	10	0	BIR	NA	NA	NA	NA	NA	0	0	NA	NA	NA	NA
17235	SEN	KOL	SAN	NA	CAP	AMKA	EPE	SNKOCA00282	GUI	F	NA	SNKOCA04620	3	952	2	2	1985-10-22	166	1985	10	NA	815	167	1985	11	1	1985-11-01	1985-11-30	30	1	1985-11-01	1985-11-21	21	NA	NA	30	DEA	DIS	D20	NA	0	0	NA	NA	NA	NA
469	SEN	KOL	SAN	NA	CAP	ABDO	EPE	SNKOCA00283	GUI	F	NA	SNKOCA04021	1	286	1	1	1985-07-19	163	1985	7	NA	816	163	1985	7	0	1985-07-02	1985-07-31	30	1	1985-07-19	1985-07-31	13	0	BIR	NA	NA	NA	NA	NA	0	0	NA	NA	NA	NA
470	SEN	KOL	SAN	NA	CAP	ABDO	EPE	SNKOCA00283	GUI	F	NA	SNKOCA04021	1	286	1	1	1985-07-19	163	1985	7	NA	817	164	1985	8	1	1985-08-01	1985-08-31	31	1	1985-08-01	1985-08-31	31	NA	NA	NA	NA	NA	NA	NA	0	0	NA	NA	NA	NA
462	SEN	KOL	SAN	NA	CAP	ABDO	EPE	SNKOCA00283	GUI	F	NA	SNKOCA04021	1	286	1	1	1985-07-19	163	1985	7	NA	818	165	1985	9	2	1985-09-01	1985-09-30	30	1	1985-09-01	1985-09-15	15	NA	NA	58	SAL	NA	NA	NA	0	0	NA	NA	NA	NA
11706	SEN	KOL	SAN	NA	CAP	ALIO	EPE	SNKOCA00284	GUI	M	NA	SNKOCA04025	NA	500	NA	NA	1985-08-13	164	1985	8	NA	819	165	1985	9	1	1985-09-01	1985-09-30	30	0	1985-09-09	1985-09-30	22	27	CBC	NA	NA	NA	NA	NA	0	0	NA	NA	NA	NA
11708	SEN	KOL	SAN	NA	CAP	ALIO	EPE	SNKOCA00284	GUI	M	NA	SNKOCA04025	NA	500	NA	NA	1985-08-13	164	1985	8	NA	820	166	1985	10	2	1985-10-01	1985-10-31	31	1	1985-10-01	1985-10-15	15	NA	NA	63	SAL	NA	NA	NA	0	0	NA	NA	NA	NA
44129	SEN	KOL	DEM	NA	CAP	DIAO	EPE	SNKOCA00285	GUI	M	NA	SNKOCA04030	1	225	1	1	1984-03-27	147	1984	3	NA	821	147	1984	3	0	1984-03-02	1984-03-31	30	1	1984-03-27	1984-03-31	5	0	BIR	NA	NA	NA	NA	NA	0	0	NA	NA	NA	NA
44005	SEN	KOL	DEM	NA	CAP	DIAO	EPE	SNKOCA00285	GUI	M	NA	SNKOCA04030	1	225	1	1	1984-03-27	147	1984	3	NA	822	148	1984	4	1	1984-04-01	1984-05-01	31	1	1984-04-01	1984-05-01	31	NA	NA	NA	NA	NA	NA	NA	0	0	NA	NA	NA	NA
43966	SEN	KOL	DEM	NA	CAP	DIAO	EPE	SNKOCA00285	GUI	M	NA	SNKOCA04030	1	225	1	1	1984-03-27	147	1984	3	NA	823	149	1984	5	2	1984-05-02	1984-05-31	30	1	1984-05-02	1984-05-31	30	NA	NA	NA	NA	NA	NA	NA	0	0	NA	NA	NA	NA
44128	SEN	KOL	DEM	NA	CAP	DIAO	EPE	SNKOCA00285	GUI	M	NA	SNKOCA04030	1	225	1	1	1984-03-27	147	1984	3	NA	824	150	1984	6	3	1984-06-01	1984-07-01	31	1	1984-06-01	1984-07-01	31	NA	NA	NA	NA	NA	NA	NA	0	0	NA	NA	NA	NA
44006	SEN	KOL	DEM	NA	CAP	DIAO	EPE	SNKOCA00285	GUI	M	NA	SNKOCA04030	1	225	1	1	1984-03-27	147	1984	3	NA	825	151	1984	7	4	1984-07-02	1984-07-31	30	1	1984-07-02	1984-07-22	21	NA	NA	117	SAL	NA	NA	NA	0	0	NA	NA	NA	NA
44174	SEN	KOL	DEM	NA	CAP	DIAO	EPE	SNKOCA00286	GUI	M	NA	SNKOCA04031	NA	1704	NA	NA	1983-09-15	141	1983	9	NA	826	145	1984	1	4	1984-01-01	1984-01-30	30	0	1984-01-01	1984-01-30	30	108	BEG	NA	NA	NA	NA	NA	0	0	NA	NA	NA	NA
44181	SEN	KOL	DEM	NA	CAP	DIAO	EPE	SNKOCA00286	GUI	M	NA	SNKOCA04031	NA	1704	NA	NA	1983-09-15	141	1983	9	NA	827	146	1984	2	5	1984-01-31	1984-03-01	31	1	1984-01-31	1984-03-01	31	NA	NA	NA	NA	NA	NA	NA	0	0	NA	NA	NA	NA
43976	SEN	KOL	DEM	NA	CAP	DIAO	EPE	SNKOCA00286	GUI	M	NA	SNKOCA04031	NA	1704	NA	NA	1983-09-15	141	1983	9	NA	828	147	1984	3	6	1984-03-02	1984-03-31	30	1	1984-03-02	1984-03-08	7	NA	NA	175	SLA	NA	NA	ORD	0	0	NA	NA	NA	NA
43675	SEN	KOL	DEM	NA	CAP	DIAO	EPE	SNKOCA00287	GUI	M	NA	SNKOCA04667	2	493	2	2	1985-01-20	157	1985	1	NA	829	157	1985	1	0	1985-01-01	1985-01-30	30	1	1985-01-20	1985-01-30	11	0	BIR	NA	NA	NA	NA	NA	0	0	NA	NA	NA	NA
43618	SEN	KOL	DEM	NA	CAP	DIAO	EPE	SNKOCA00287	GUI	M	NA	SNKOCA04667	2	493	2	2	1985-01-20	157	1985	1	NA	830	158	1985	2	1	1985-01-31	1985-03-01	30	1	1985-01-31	1985-03-01	30	NA	NA	NA	NA	NA	NA	NA	0	0	NA	NA	NA	NA
43848	SEN	KOL	DEM	NA	CAP	DIAO	EPE	SNKOCA00287	GUI	M	NA	SNKOCA04667	2	493	2	2	1985-01-20	157	1985	1	NA	831	159	1985	3	2	1985-03-02	1985-04-01	31	1	1985-03-02	1985-04-01	31	NA	NA	NA	NA	NA	NA	NA	0	0	NA	NA	NA	NA
43974	SEN	KOL	DEM	NA	CAP	DIAO	EPE	SNKOCA00287	GUI	M	NA	SNKOCA04667	2	493	2	2	1985-01-20	157	1985	1	NA	832	160	1985	4	3	1985-04-02	1985-05-01	30	1	1985-04-02	1985-05-01	30	NA	NA	NA	NA	NA	NA	NA	0	0	NA	NA	NA	NA
43932	SEN	KOL	DEM	NA	CAP	DIAO	EPE	SNKOCA00287	GUI	M	NA	SNKOCA04667	2	493	2	2	1985-01-20	157	1985	1	NA	833	161	1985	5	4	1985-05-02	1985-06-01	31	1	1985-05-02	1985-06-01	31	NA	NA	NA	NA	NA	NA	NA	0	0	NA	NA	NA	NA
43973	SEN	KOL	DEM	NA	CAP	DIAO	EPE	SNKOCA00287	GUI	M	NA	SNKOCA04667	2	493	2	2	1985-01-20	157	1985	1	NA	834	162	1985	6	5	1985-06-02	1985-07-01	30	1	1985-06-02	1985-06-03	2	NA	NA	134	DEA	ACC	NA	NA	0	0	NA	NA	NA	NA
44094	SEN	KOL	DEM	NA	CAP	DIAO	EPE	SNKOCA00288	GUI	F	NA	SNKOCA04669	3	923	1	1	1984-10-24	154	1984	10	NA	835	154	1984	10	0	1984-10-01	1984-10-31	31	1	1984-10-24	1984-10-31	8	0	BIR	NA	NA	NA	NA	NA	0	0	NA	NA	NA	NA
44134	SEN	KOL	DEM	NA	CAP	DIAO	EPE	SNKOCA00288	GUI	F	NA	SNKOCA04669	3	923	1	1	1984-10-24	154	1984	10	NA	836	155	1984	11	1	1984-11-01	1984-11-30	30	1	1984-11-01	1984-11-10	10	NA	NA	17	DEA	ACC	NA	NA	0	0	NA	NA	NA	NA
68639	SEN	KOL	DEM	NA	CAP	MABL	EPE	SNKOCA00289	GUI	M	NA	SNKOCA02446	4	1241	2	2	1985-04-09	160	1985	4	NA	837	160	1985	4	0	1985-04-02	1985-05-01	30	1	1985-04-09	1985-05-01	23	0	BIR	NA	NA	NA	NA	NA	0	0	NA	NA	NA	NA
68526	SEN	KOL	DEM	NA	CAP	MABL	EPE	SNKOCA00289	GUI	M	NA	SNKOCA02446	4	1241	2	2	1985-04-09	160	1985	4	NA	838	161	1985	5	1	1985-05-02	1985-06-01	31	1	1985-05-02	1985-06-01	31	NA	NA	NA	NA	NA	NA	NA	0	0	NA	NA	NA	NA
68663	SEN	KOL	DEM	NA	CAP	MABL	EPE	SNKOCA00289	GUI	M	NA	SNKOCA02446	4	1241	2	2	1985-04-09	160	1985	4	NA	839	162	1985	6	2	1985-06-02	1985-07-01	30	1	1985-06-02	1985-07-01	30	NA	NA	NA	NA	NA	NA	NA	0	0	NA	NA	NA	NA
68588	SEN	KOL	DEM	NA	CAP	MABL	EPE	SNKOCA00289	GUI	M	NA	SNKOCA02446	4	1241	2	2	1985-04-09	160	1985	4	NA	840	163	1985	7	3	1985-07-02	1985-07-31	30	1	1985-07-02	1985-07-31	30	NA	NA	NA	NA	NA	NA	NA	0	0	NA	NA	NA	NA
68671	SEN	KOL	DEM	NA	CAP	MABL	EPE	SNKOCA00289	GUI	M	NA	SNKOCA02446	4	1241	2	2	1985-04-09	160	1985	4	NA	841	164	1985	8	4	1985-08-01	1985-08-31	31	1	1985-08-01	1985-08-31	31	NA	NA	NA	NA	NA	NA	NA	0	0	NA	NA	NA	NA
68627	SEN	KOL	DEM	NA	CAP	MABL	EPE	SNKOCA00289	GUI	M	NA	SNKOCA02446	4	1241	2	2	1985-04-09	160	1985	4	NA	842	165	1985	9	5	1985-09-01	1985-09-30	30	1	1985-09-01	1985-09-27	27	NA	NA	171	SLA	NA	NA	ORD	0	0	NA	NA	NA	NA
68665	SEN	KOL	DEM	NA	CAP	MABL	EPE	SNKOCA00290	GUI	M	NA	SNKOCA02446	NA	699	NA	NA	1983-10-15	142	1983	10	NA	843	145	1984	1	3	1984-01-01	1984-01-30	30	0	1984-01-01	1984-01-30	30	78	BEG	NA	NA	NA	NA	NA	0	0	NA	NA	NA	NA
68673	SEN	KOL	DEM	NA	CAP	MABL	EPE	SNKOCA00290	GUI	M	NA	SNKOCA02446	NA	699	NA	NA	1983-10-15	142	1983	10	NA	844	146	1984	2	4	1984-01-31	1984-03-01	31	1	1984-01-31	1984-03-01	31	NA	NA	NA	NA	NA	NA	NA	0	0	NA	NA	NA	NA
68647	SEN	KOL	DEM	NA	CAP	MABL	EPE	SNKOCA00290	GUI	M	NA	SNKOCA02446	NA	699	NA	NA	1983-10-15	142	1983	10	NA	845	147	1984	3	5	1984-03-02	1984-03-31	30	1	1984-03-02	1984-03-31	30	NA	NA	NA	NA	NA	NA	NA	0	0	NA	NA	NA	NA
68653	SEN	KOL	DEM	NA	CAP	MABL	EPE	SNKOCA00290	GUI	M	NA	SNKOCA02446	NA	699	NA	NA	1983-10-15	142	1983	10	NA	846	148	1984	4	6	1984-04-01	1984-05-01	31	1	1984-04-01	1984-04-13	13	NA	NA	181	SAL	NA	NA	NA	0	0	NA	NA	NA	NA
68666	SEN	KOL	DEM	NA	CAP	MABL	EPE	SNKOCA00291	GUI	M	NA	SNKOCA04043	2	556	2	2	1985-07-24	163	1985	7	NA	847	163	1985	7	0	1985-07-02	1985-07-31	30	1	1985-07-24	1985-07-31	8	0	BIR	NA	NA	NA	NA	NA	0	0	NA	NA	NA	NA
68552	SEN	KOL	DEM	NA	CAP	MABL	EPE	SNKOCA00291	GUI	M	NA	SNKOCA04043	2	556	2	2	1985-07-24	163	1985	7	NA	848	164	1985	8	1	1985-08-01	1985-08-31	31	1	1985-08-01	1985-08-31	31	NA	NA	NA	NA	NA	NA	NA	0	0	NA	NA	NA	NA
68525	SEN	KOL	DEM	NA	CAP	MABL	EPE	SNKOCA00291	GUI	M	NA	SNKOCA04043	2	556	2	2	1985-07-24	163	1985	7	NA	849	165	1985	9	2	1985-09-01	1985-09-30	30	1	1985-09-01	1985-09-19	19	NA	NA	57	SLA	NA	NA	DIS	0	0	NA	NA	NA	NA
68579	SEN	KOL	DEM	NA	CAP	MABL	EPE	SNKOCA00292	GUI	F	NA	SNKOCA04682	1	300	2	2	1986-02-03	170	1986	2	NA	850	170	1986	2	0	1986-01-31	1986-03-01	30	1	1986-02-03	1986-02-18	16	0	BIR	15	DEA	DIS	D30	NA	0	0	NA	NA	NA	NA
31923	SEN	KOL	DEM	NA	CAP	DACA	EBA	SNKOCA00293	GUI	F	NA	SNKOCA04047	1	455	2	2	1984-10-12	154	1984	10	NA	851	154	1984	10	0	1984-10-01	1984-10-31	31	1	1984-10-12	1984-10-31	20	0	BIR	NA	NA	NA	NA	NA	0	0	NA	NA	NA	NA
31924	SEN	KOL	DEM	NA	CAP	DACA	EBA	SNKOCA00293	GUI	F	NA	SNKOCA04047	1	455	2	2	1984-10-12	154	1984	10	NA	852	155	1984	11	1	1984-11-01	1984-11-30	30	1	1984-11-01	1984-11-30	30	NA	NA	NA	NA	NA	NA	NA	0	0	NA	NA	NA	NA
31922	SEN	KOL	DEM	NA	CAP	DACA	EBA	SNKOCA00293	GUI	F	NA	SNKOCA04047	1	455	2	2	1984-10-12	154	1984	10	NA	853	156	1984	12	2	1984-12-01	1984-12-31	31	1	1984-12-01	1984-12-31	31	NA	NA	NA	NA	NA	NA	NA	0	0	NA	NA	NA	NA
31899	SEN	KOL	DEM	NA	CAP	DACA	EBA	SNKOCA00293	GUI	F	NA	SNKOCA04047	1	455	2	2	1984-10-12	154	1984	10	NA	854	157	1985	1	3	1985-01-01	1985-01-30	30	1	1985-01-01	1985-01-02	2	NA	NA	82	DEA	ACC	NA	NA	0	0	NA	NA	NA	NA
32002	SEN	KOL	DEM	NA	CAP	DACA	EBA	SNKOCA00294	GUI	F	NA	SNKOCA04047	1	455	2	2	1984-10-12	154	1984	10	NA	855	154	1984	10	0	1984-10-01	1984-10-31	31	1	1984-10-12	1984-10-31	20	0	BIR	NA	NA	NA	NA	NA	0	0	NA	NA	NA	NA
32118	SEN	KOL	DEM	NA	CAP	DACA	EBA	SNKOCA00294	GUI	F	NA	SNKOCA04047	1	455	2	2	1984-10-12	154	1984	10	NA	856	155	1984	11	1	1984-11-01	1984-11-30	30	1	1984-11-01	1984-11-30	30	NA	NA	NA	NA	NA	NA	NA	0	0	NA	NA	NA	NA
31900	SEN	KOL	DEM	NA	CAP	DACA	EBA	SNKOCA00294	GUI	F	NA	SNKOCA04047	1	455	2	2	1984-10-12	154	1984	10	NA	857	156	1984	12	2	1984-12-01	1984-12-31	31	1	1984-12-01	1984-12-31	31	NA	NA	NA	NA	NA	NA	NA	0	0	NA	NA	NA	NA
32130	SEN	KOL	DEM	NA	CAP	DACA	EBA	SNKOCA00294	GUI	F	NA	SNKOCA04047	1	455	2	2	1984-10-12	154	1984	10	NA	858	157	1985	1	3	1985-01-01	1985-01-30	30	1	1985-01-01	1985-01-05	5	NA	NA	85	DEA	ACC	NA	NA	0	0	NA	NA	NA	NA
1774	SEN	KOL	DEM	NA	CAP	ABLA	EPE	SNKOCA00295	GUI	F	NA	SNKOCA04058	NA	1796	NA	NA	1983-11-15	143	1983	11	NA	859	145	1984	1	2	1984-01-01	1984-01-30	30	0	1984-01-01	1984-01-30	30	47	BEG	NA	NA	NA	NA	NA	0	0	NA	NA	NA	NA
1785	SEN	KOL	DEM	NA	CAP	ABLA	EPE	SNKOCA00295	GUI	F	NA	SNKOCA04058	NA	1796	NA	NA	1983-11-15	143	1983	11	NA	860	146	1984	2	3	1984-01-31	1984-03-01	31	1	1984-01-31	1984-02-27	28	NA	NA	104	DEA	DIS	D90	NA	0	0	NA	NA	NA	NA
1771	SEN	KOL	DEM	NA	CAP	ABLA	EPE	SNKOCA00296	GUI	M	NA	SNKOCA04060	2	524	2	2	1985-04-22	160	1985	4	NA	861	160	1985	4	0	1985-04-02	1985-05-01	30	1	1985-04-22	1985-05-01	10	0	BIR	NA	NA	NA	NA	NA	0	0	NA	NA	NA	NA
1744	SEN	KOL	DEM	NA	CAP	ABLA	EPE	SNKOCA00296	GUI	M	NA	SNKOCA04060	2	524	2	2	1985-04-22	160	1985	4	NA	862	161	1985	5	1	1985-05-02	1985-06-01	31	1	1985-05-02	1985-06-01	31	NA	NA	NA	NA	NA	NA	NA	0	0	NA	NA	NA	NA
1731	SEN	KOL	DEM	NA	CAP	ABLA	EPE	SNKOCA00296	GUI	M	NA	SNKOCA04060	2	524	2	2	1985-04-22	160	1985	4	NA	863	162	1985	6	2	1985-06-02	1985-07-01	30	1	1985-06-02	1985-07-01	30	NA	NA	NA	NA	NA	NA	NA	0	0	NA	NA	NA	NA
1699	SEN	KOL	DEM	NA	CAP	ABLA	EPE	SNKOCA00296	GUI	M	NA	SNKOCA04060	2	524	2	2	1985-04-22	160	1985	4	NA	864	163	1985	7	3	1985-07-02	1985-07-31	30	1	1985-07-02	1985-07-06	5	NA	NA	75	SAL	NA	NA	NA	0	0	NA	NA	NA	NA
17300	SEN	KOL	SAN	NA	CAP	AMKA	EPE	SNKOCA00297	GUI	F	NA	SNKOCA02529	1	264	1	1	1985-11-27	167	1985	11	NA	865	167	1985	11	0	1985-11-01	1985-11-30	30	1	1985-11-27	1985-11-30	4	0	BIR	NA	NA	NA	NA	NA	0	0	NA	NA	NA	NA
17301	SEN	KOL	SAN	NA	CAP	AMKA	EPE	SNKOCA00297	GUI	F	NA	SNKOCA02529	1	264	1	1	1985-11-27	167	1985	11	NA	866	168	1985	12	1	1985-12-01	1985-12-31	31	1	1985-12-01	1985-12-31	31	NA	NA	NA	NA	NA	NA	NA	0	0	NA	NA	NA	NA
17338	SEN	KOL	SAN	NA	CAP	AMKA	EPE	SNKOCA00297	GUI	F	NA	SNKOCA02529	1	264	1	1	1985-11-27	167	1985	11	NA	867	169	1986	1	2	1986-01-01	1986-01-30	30	1	1986-01-01	1986-01-30	30	NA	NA	NA	NA	NA	NA	NA	0	0	NA	NA	NA	NA
17302	SEN	KOL	SAN	NA	CAP	AMKA	EPE	SNKOCA00297	GUI	F	NA	SNKOCA02529	1	264	1	1	1985-11-27	167	1985	11	NA	868	170	1986	2	3	1986-01-31	1986-03-01	30	1	1986-01-31	1986-02-24	25	NA	NA	89	DEA	DIS	D90	NA	0	0	NA	NA	NA	NA
125828	SEN	KOL	BAN	NA	CAP	WAND	EPE	SNKOCA00298	GUI	M	NA	SNKOCA04503	3	977	2	2	1985-10-19	166	1985	10	NA	869	166	1985	10	0	1985-10-01	1985-10-31	31	1	1985-10-19	1985-10-31	13	0	BIR	NA	NA	NA	NA	NA	0	0	NA	NA	NA	NA
125840	SEN	KOL	BAN	NA	CAP	WAND	EPE	SNKOCA00298	GUI	M	NA	SNKOCA04503	3	977	2	2	1985-10-19	166	1985	10	NA	870	167	1985	11	1	1985-11-01	1985-11-30	30	1	1985-11-01	1985-11-30	30	NA	NA	NA	NA	NA	NA	NA	0	0	NA	NA	NA	NA
125814	SEN	KOL	BAN	NA	CAP	WAND	EPE	SNKOCA00298	GUI	M	NA	SNKOCA04503	3	977	2	2	1985-10-19	166	1985	10	NA	871	168	1985	12	2	1985-12-01	1985-12-31	31	1	1985-12-01	1985-12-31	31	NA	NA	NA	NA	NA	NA	NA	0	0	NA	NA	NA	NA
125830	SEN	KOL	BAN	NA	CAP	WAND	EPE	SNKOCA00298	GUI	M	NA	SNKOCA04503	3	977	2	2	1985-10-19	166	1985	10	NA	872	169	1986	1	3	1986-01-01	1986-01-30	30	1	1986-01-01	1986-01-30	30	NA	NA	NA	NA	NA	NA	NA	0	0	NA	NA	NA	NA
125786	SEN	KOL	BAN	NA	CAP	WAND	EPE	SNKOCA00298	GUI	M	NA	SNKOCA04503	3	977	2	2	1985-10-19	166	1985	10	NA	873	170	1986	2	4	1986-01-31	1986-03-01	30	1	1986-01-31	1986-02-19	20	NA	NA	123	DEA	FEE	NA	NA	0	0	NA	NA	NA	NA
51218	SEN	KOL	BOU	NA	CAP	FADY	EPE	SNKOCA00299	GUI	F	NA	SNKOCA04089	1	314	1	1	1984-12-25	156	1984	12	NA	874	156	1984	12	0	1984-12-01	1984-12-31	31	1	1984-12-25	1984-12-31	7	0	BIR	NA	NA	NA	NA	NA	0	0	NA	NA	NA	NA
51372	SEN	KOL	BOU	NA	CAP	FADY	EPE	SNKOCA00299	GUI	F	NA	SNKOCA04089	1	314	1	1	1984-12-25	156	1984	12	NA	875	157	1985	1	1	1985-01-01	1985-01-30	30	1	1985-01-01	1985-01-30	30	NA	NA	NA	NA	NA	NA	NA	0	0	NA	NA	NA	NA
51204	SEN	KOL	BOU	NA	CAP	FADY	EPE	SNKOCA00299	GUI	F	NA	SNKOCA04089	1	314	1	1	1984-12-25	156	1984	12	NA	876	158	1985	2	2	1985-01-31	1985-03-01	30	1	1985-01-31	1985-02-08	9	NA	NA	45	DEA	DIS	D20	NA	0	0	NA	NA	NA	NA
51191	SEN	KOL	BOU	NA	CAP	FADY	EPE	SNKOCA00300	GUI	F	NA	SNKOCA04555	2	547	1	1	1985-08-15	164	1985	8	NA	877	164	1985	8	0	1985-08-01	1985-08-31	31	1	1985-08-15	1985-08-31	17	0	BIR	NA	NA	NA	NA	NA	0	0	NA	NA	NA	NA
51898	SEN	KOL	BOU	NA	CAP	FADY	EPE	SNKOCA00300	GUI	F	NA	SNKOCA04555	2	547	1	1	1985-08-15	164	1985	8	NA	878	165	1985	9	1	1985-09-01	1985-09-30	30	1	1985-09-01	1985-09-30	30	NA	NA	NA	NA	NA	NA	NA	0	0	NA	NA	NA	NA
51573	SEN	KOL	BOU	NA	CAP	FADY	EPE	SNKOCA00300	GUI	F	NA	SNKOCA04555	2	547	1	1	1985-08-15	164	1985	8	NA	879	166	1985	10	2	1985-10-01	1985-10-31	31	1	1985-10-01	1985-10-24	24	NA	NA	70	DEA	DIS	D30	NA	0	0	NA	NA	NA	NA
51614	SEN	KOL	BOU	NA	CAP	FADY	EPE	SNKOCA00301	GUI	F	NA	SNKOCA04558	2	626	1	1	1984-08-02	152	1984	8	NA	880	152	1984	8	0	1984-08-01	1984-08-31	31	1	1984-08-02	1984-08-31	30	0	BIR	NA	NA	NA	NA	NA	0	0	NA	NA	NA	NA
51769	SEN	KOL	BOU	NA	CAP	FADY	EPE	SNKOCA00301	GUI	F	NA	SNKOCA04558	2	626	1	1	1984-08-02	152	1984	8	NA	881	153	1984	9	1	1984-09-01	1984-09-30	30	1	1984-09-01	1984-09-30	30	NA	NA	NA	NA	NA	NA	NA	0	0	NA	NA	NA	NA
51683	SEN	KOL	BOU	NA	CAP	FADY	EPE	SNKOCA00301	GUI	F	NA	SNKOCA04558	2	626	1	1	1984-08-02	152	1984	8	NA	882	154	1984	10	2	1984-10-01	1984-10-31	31	1	1984-10-01	1984-10-25	25	NA	NA	84	DEA	DIS	D30	NA	0	0	NA	NA	NA	NA
51570	SEN	KOL	BOU	NA	CAP	FADY	EPE	SNKOCA00302	GUI	F	NA	SNKOCA04094	8	2433	1	1	1985-08-13	164	1985	8	NA	883	164	1985	8	0	1985-08-01	1985-08-31	31	1	1985-08-13	1985-08-31	19	0	BIR	NA	NA	NA	NA	NA	0	0	NA	NA	NA	NA
51561	SEN	KOL	BOU	NA	CAP	FADY	EPE	SNKOCA00302	GUI	F	NA	SNKOCA04094	8	2433	1	1	1985-08-13	164	1985	8	NA	884	165	1985	9	1	1985-09-01	1985-09-30	30	1	1985-09-01	1985-09-30	30	NA	NA	NA	NA	NA	NA	NA	0	0	NA	NA	NA	NA
51602	SEN	KOL	BOU	NA	CAP	FADY	EPE	SNKOCA00302	GUI	F	NA	SNKOCA04094	8	2433	1	1	1985-08-13	164	1985	8	NA	885	166	1985	10	2	1985-10-01	1985-10-31	31	1	1985-10-01	1985-10-31	31	NA	NA	NA	NA	NA	NA	NA	0	0	NA	NA	NA	NA
51723	SEN	KOL	BOU	NA	CAP	FADY	EPE	SNKOCA00302	GUI	F	NA	SNKOCA04094	8	2433	1	1	1985-08-13	164	1985	8	NA	886	167	1985	11	3	1985-11-01	1985-11-30	30	1	1985-11-01	1985-11-22	22	NA	NA	101	DEA	DIS	D60	NA	0	0	NA	NA	NA	NA
51518	SEN	KOL	BOU	NA	CAP	FADY	EPE	SNKOCA00303	GUI	F	NA	SNKOCA04095	1	321	1	1	1984-08-01	152	1984	8	NA	887	152	1984	8	0	1984-08-01	1984-08-31	31	1	1984-08-01	1984-08-31	31	0	BIR	NA	NA	NA	NA	NA	0	0	NA	NA	NA	NA
51436	SEN	KOL	BOU	NA	CAP	FADY	EPE	SNKOCA00303	GUI	F	NA	SNKOCA04095	1	321	1	1	1984-08-01	152	1984	8	NA	888	153	1984	9	1	1984-09-01	1984-09-30	30	1	1984-09-01	1984-09-04	4	NA	NA	34	DEA	DIS	D30	NA	0	0	NA	NA	NA	NA
51848	SEN	KOL	BOU	NA	CAP	FADY	EPE	SNKOCA00304	GUI	F	NA	SNKOCA04099	2	567	2	2	1984-07-04	151	1984	7	NA	889	151	1984	7	0	1984-07-02	1984-07-31	30	1	1984-07-04	1984-07-31	28	0	BIR	NA	NA	NA	NA	NA	0	0	NA	NA	NA	NA
51546	SEN	KOL	BOU	NA	CAP	FADY	EPE	SNKOCA00304	GUI	F	NA	SNKOCA04099	2	567	2	2	1984-07-04	151	1984	7	NA	890	152	1984	8	1	1984-08-01	1984-08-31	31	1	1984-08-01	1984-08-31	31	NA	NA	NA	NA	NA	NA	NA	0	0	NA	NA	NA	NA
52020	SEN	KOL	BOU	NA	CAP	FADY	EPE	SNKOCA00304	GUI	F	NA	SNKOCA04099	2	567	2	2	1984-07-04	151	1984	7	NA	891	153	1984	9	2	1984-09-01	1984-09-30	30	1	1984-09-01	1984-09-30	30	NA	NA	NA	NA	NA	NA	NA	0	0	NA	NA	NA	NA
51927	SEN	KOL	BOU	NA	CAP	FADY	EPE	SNKOCA00304	GUI	F	NA	SNKOCA04099	2	567	2	2	1984-07-04	151	1984	7	NA	892	154	1984	10	3	1984-10-01	1984-10-31	31	1	1984-10-01	1984-10-03	3	NA	NA	91	DEA	DIS	D90	NA	0	0	NA	NA	NA	NA
51696	SEN	KOL	BOU	NA	CAP	FADY	EPE	SNKOCA00305	GUI	F	NA	SNKOCA04099	3	758	2	2	1985-01-11	157	1985	1	NA	893	157	1985	1	0	1985-01-01	1985-01-30	30	1	1985-01-11	1985-01-13	3	0	BIR	2	DEA	GRO	NA	NA	0	0	NA	NA	NA	NA
15937	SEN	KOL	BOU	NA	CAP	ALSE	EPE	SNKOCA00306	GUI	F	NA	SNKOCA04112	3	808	2	2	1985-01-31	158	1985	2	NA	894	158	1985	2	0	1985-01-31	1985-03-01	30	1	1985-01-31	1985-03-01	30	0	BIR	NA	NA	NA	NA	NA	0	0	NA	NA	NA	NA
15923	SEN	KOL	BOU	NA	CAP	ALSE	EPE	SNKOCA00306	GUI	F	NA	SNKOCA04112	3	808	2	2	1985-01-31	158	1985	2	NA	895	159	1985	3	1	1985-03-02	1985-04-01	31	1	1985-03-02	1985-04-01	31	NA	NA	NA	NA	NA	NA	NA	0	0	NA	NA	NA	NA
15885	SEN	KOL	BOU	NA	CAP	ALSE	EPE	SNKOCA00306	GUI	F	NA	SNKOCA04112	3	808	2	2	1985-01-31	158	1985	2	NA	896	160	1985	4	2	1985-04-02	1985-05-01	30	1	1985-04-02	1985-05-01	30	NA	NA	NA	NA	NA	NA	NA	0	0	NA	NA	NA	NA
15918	SEN	KOL	BOU	NA	CAP	ALSE	EPE	SNKOCA00306	GUI	F	NA	SNKOCA04112	3	808	2	2	1985-01-31	158	1985	2	NA	897	161	1985	5	3	1985-05-02	1985-06-01	31	1	1985-05-02	1985-06-01	31	NA	NA	NA	NA	NA	NA	NA	0	0	NA	NA	NA	NA
15900	SEN	KOL	BOU	NA	CAP	ALSE	EPE	SNKOCA00306	GUI	F	NA	SNKOCA04112	3	808	2	2	1985-01-31	158	1985	2	NA	898	162	1985	6	4	1985-06-02	1985-07-01	30	1	1985-06-02	1985-06-08	7	NA	NA	128	END	NA	NA	NA	0	0	NA	NA	NA	NA
15874	SEN	KOL	BOU	NA	CAP	ALSE	EPE	SNKOCA00307	GUI	M	NA	SNKOCA04112	3	808	2	2	1985-01-31	158	1985	2	NA	899	158	1985	2	0	1985-01-31	1985-03-01	30	1	1985-01-31	1985-03-01	30	0	BIR	NA	NA	NA	NA	NA	0	0	NA	NA	NA	NA
15871	SEN	KOL	BOU	NA	CAP	ALSE	EPE	SNKOCA00307	GUI	M	NA	SNKOCA04112	3	808	2	2	1985-01-31	158	1985	2	NA	900	159	1985	3	1	1985-03-02	1985-04-01	31	1	1985-03-02	1985-04-01	31	NA	NA	NA	NA	NA	NA	NA	0	0	NA	NA	NA	NA
15884	SEN	KOL	BOU	NA	CAP	ALSE	EPE	SNKOCA00307	GUI	M	NA	SNKOCA04112	3	808	2	2	1985-01-31	158	1985	2	NA	901	160	1985	4	2	1985-04-02	1985-05-01	30	1	1985-04-02	1985-05-01	30	NA	NA	NA	NA	NA	NA	NA	0	0	NA	NA	NA	NA
15890	SEN	KOL	BOU	NA	CAP	ALSE	EPE	SNKOCA00307	GUI	M	NA	SNKOCA04112	3	808	2	2	1985-01-31	158	1985	2	NA	902	161	1985	5	3	1985-05-02	1985-06-01	31	1	1985-05-02	1985-06-01	31	NA	NA	NA	NA	NA	NA	NA	0	0	NA	NA	NA	NA
15876	SEN	KOL	BOU	NA	CAP	ALSE	EPE	SNKOCA00307	GUI	M	NA	SNKOCA04112	3	808	2	2	1985-01-31	158	1985	2	NA	903	162	1985	6	4	1985-06-02	1985-07-01	30	1	1985-06-02	1985-06-08	7	NA	NA	128	END	NA	NA	NA	0	0	NA	NA	NA	NA
15902	SEN	KOL	BOU	NA	CAP	ALSE	EPE	SNKOCA00308	GUI	F	NA	SNKOCA04111	3	1085	1	1	1985-04-04	160	1985	4	NA	904	160	1985	4	0	1985-04-02	1985-05-01	30	1	1985-04-04	1985-05-01	28	0	BIR	NA	NA	NA	NA	NA	0	0	NA	NA	NA	NA
15907	SEN	KOL	BOU	NA	CAP	ALSE	EPE	SNKOCA00308	GUI	F	NA	SNKOCA04111	3	1085	1	1	1985-04-04	160	1985	4	NA	905	161	1985	5	1	1985-05-02	1985-06-01	31	1	1985-05-02	1985-06-01	31	NA	NA	NA	NA	NA	NA	NA	0	0	NA	NA	NA	NA
15898	SEN	KOL	BOU	NA	CAP	ALSE	EPE	SNKOCA00308	GUI	F	NA	SNKOCA04111	3	1085	1	1	1985-04-04	160	1985	4	NA	906	162	1985	6	2	1985-06-02	1985-07-01	30	1	1985-06-02	1985-06-08	7	NA	NA	65	END	NA	NA	NA	0	0	NA	NA	NA	NA
6368	SEN	KOL	BYD	NA	CAP	ADIA	EPE	SNKOCA00309	GUI	F	NA	SNKOCA04715	1	386	2	2	1985-10-02	166	1985	10	NA	907	166	1985	10	0	1985-10-01	1985-10-31	31	1	1985-10-02	1985-10-31	30	0	BIR	NA	NA	NA	NA	NA	0	0	NA	NA	NA	NA
6085	SEN	KOL	BYD	NA	CAP	ADIA	EPE	SNKOCA00309	GUI	F	NA	SNKOCA04715	1	386	2	2	1985-10-02	166	1985	10	NA	908	167	1985	11	1	1985-11-01	1985-11-30	30	1	1985-11-01	1985-11-07	7	NA	NA	36	DEA	GRO	NA	NA	0	0	NA	NA	NA	NA
5802	SEN	KOL	BYD	NA	CAP	ADIA	EPE	SNKOCA00310	GUI	F	NA	SNKOCA04714	1	355	2	2	1985-09-03	165	1985	9	NA	909	165	1985	9	0	1985-09-01	1985-09-30	30	1	1985-09-03	1985-09-14	12	0	BIR	11	DEA	GRO	NA	NA	0	0	NA	NA	NA	NA
6007	SEN	KOL	BYD	NA	CAP	ADIA	EPE	SNKOCA00311	GUI	M	NA	SNKOCA04135	1	253	2	2	1984-09-14	153	1984	9	NA	910	153	1984	9	0	1984-09-01	1984-09-30	30	1	1984-09-14	1984-09-30	17	0	BIR	NA	NA	NA	NA	NA	0	0	NA	NA	NA	NA
6495	SEN	KOL	BYD	NA	CAP	ADIA	EPE	SNKOCA00311	GUI	M	NA	SNKOCA04135	1	253	2	2	1984-09-14	153	1984	9	NA	911	154	1984	10	1	1984-10-01	1984-10-31	31	1	1984-10-01	1984-10-17	17	NA	NA	33	DEA	DIS	D90	NA	0	0	NA	NA	NA	NA
93610	SEN	KOL	BYD	NA	CAP	OBAL	EPE	SNKOCA00312	GUI	M	NA	SNKOCA04692	1	444	1	1	1985-07-03	163	1985	7	NA	912	163	1985	7	0	1985-07-02	1985-07-31	30	1	1985-07-03	1985-07-31	29	0	BIR	NA	NA	NA	NA	NA	0	0	NA	NA	NA	NA
93416	SEN	KOL	BYD	NA	CAP	OBAL	EPE	SNKOCA00312	GUI	M	NA	SNKOCA04692	1	444	1	1	1985-07-03	163	1985	7	NA	913	164	1985	8	1	1985-08-01	1985-08-31	31	1	1985-08-01	1985-08-31	31	NA	NA	NA	NA	NA	NA	NA	0	0	NA	NA	NA	NA
94009	SEN	KOL	BYD	NA	CAP	OBAL	EPE	SNKOCA00312	GUI	M	NA	SNKOCA04692	1	444	1	1	1985-07-03	163	1985	7	NA	914	165	1985	9	2	1985-09-01	1985-09-30	30	1	1985-09-01	1985-09-07	7	NA	NA	66	WIT	NA	NA	NA	0	0	NA	NA	NA	NA
93962	SEN	KOL	BYD	NA	CAP	OBAL	EPE	SNKOCA00313	GUI	F	NA	SNKOCA04152	4	1028	2	2	1984-09-08	153	1984	9	NA	915	153	1984	9	0	1984-09-01	1984-09-30	30	1	1984-09-08	1984-09-30	23	0	BIR	NA	NA	NA	NA	NA	0	0	NA	NA	NA	NA
93315	SEN	KOL	BYD	NA	CAP	OBAL	EPE	SNKOCA00313	GUI	F	NA	SNKOCA04152	4	1028	2	2	1984-09-08	153	1984	9	NA	916	154	1984	10	1	1984-10-01	1984-10-31	31	1	1984-10-01	1984-10-23	23	NA	NA	45	BAR	NA	NA	NA	0	0	NA	NA	NA	NA
94021	SEN	KOL	BYD	NA	CAP	OBAL	EPE	SNKOCA00314	GUI	F	NA	SNKOCA04699	3	911	1	1	1985-06-13	162	1985	6	NA	917	162	1985	6	0	1985-06-02	1985-07-01	30	1	1985-06-13	1985-07-01	19	0	BIR	NA	NA	NA	NA	NA	0	0	NA	NA	NA	NA
93906	SEN	KOL	BYD	NA	CAP	OBAL	EPE	SNKOCA00314	GUI	F	NA	SNKOCA04699	3	911	1	1	1985-06-13	162	1985	6	NA	918	163	1985	7	1	1985-07-02	1985-07-31	30	1	1985-07-02	1985-07-31	30	NA	NA	NA	NA	NA	NA	NA	0	0	NA	NA	NA	NA
94055	SEN	KOL	BYD	NA	CAP	OBAL	EPE	SNKOCA00314	GUI	F	NA	SNKOCA04699	3	911	1	1	1985-06-13	162	1985	6	NA	919	164	1985	8	2	1985-08-01	1985-08-31	31	1	1985-08-01	1985-08-31	31	NA	NA	NA	NA	NA	NA	NA	0	0	NA	NA	NA	NA
93773	SEN	KOL	BYD	NA	CAP	OBAL	EPE	SNKOCA00314	GUI	F	NA	SNKOCA04699	3	911	1	1	1985-06-13	162	1985	6	NA	920	165	1985	9	3	1985-09-01	1985-09-30	30	1	1985-09-01	1985-09-09	9	NA	NA	88	DEA	UNK	NA	NA	0	0	NA	NA	NA	NA
921	SEN	KOL	MAK	NA	CAP	ABIA	EPE	SNKOCA00315	GUI	M	NA	SNKOCA04162	3	1275	2	2	1985-04-12	160	1985	4	NA	921	160	1985	4	0	1985-04-02	1985-05-01	30	1	1985-04-12	1985-05-01	20	0	BIR	NA	NA	NA	NA	NA	0	0	NA	NA	NA	NA
922	SEN	KOL	MAK	NA	CAP	ABIA	EPE	SNKOCA00315	GUI	M	NA	SNKOCA04162	3	1275	2	2	1985-04-12	160	1985	4	NA	922	161	1985	5	1	1985-05-02	1985-06-01	31	1	1985-05-02	1985-05-15	14	NA	NA	33	DEA	GRO	NA	NA	0	0	NA	NA	NA	NA
101103	SEN	KOL	MAK	NA	CAP	PABA	EPE	SNKOCA00316	GUI	F	NA	SNKOCA04165	1	257	1	1	1985-06-20	162	1985	6	NA	923	162	1985	6	0	1985-06-02	1985-07-01	30	1	1985-06-20	1985-06-30	11	0	BIR	10	SBC	NA	NA	NA	0	0	NA	NA	NA	NA
107269	SEN	KOL	MAF	NA	CAP	SAKA	EPE	SNKOCA00317	GUI	M	NA	SNKOCA04170	NA	1065	NA	NA	1983-11-15	143	1983	11	NA	924	145	1984	1	2	1984-01-01	1984-01-30	30	0	1984-01-01	1984-01-30	30	47	BEG	NA	NA	NA	NA	NA	0	0	NA	NA	NA	NA
107229	SEN	KOL	MAF	NA	CAP	SAKA	EPE	SNKOCA00317	GUI	M	NA	SNKOCA04170	NA	1065	NA	NA	1983-11-15	143	1983	11	NA	925	146	1984	2	3	1984-01-31	1984-03-01	31	1	1984-01-31	1984-03-01	31	NA	NA	NA	NA	NA	NA	NA	0	0	NA	NA	NA	NA
107142	SEN	KOL	MAF	NA	CAP	SAKA	EPE	SNKOCA00317	GUI	M	NA	SNKOCA04170	NA	1065	NA	NA	1983-11-15	143	1983	11	NA	926	147	1984	3	4	1984-03-02	1984-03-31	30	1	1984-03-02	1984-03-31	30	NA	NA	NA	NA	NA	NA	NA	0	0	NA	NA	NA	NA
106904	SEN	KOL	MAF	NA	CAP	SAKA	EPE	SNKOCA00317	GUI	M	NA	SNKOCA04170	NA	1065	NA	NA	1983-11-15	143	1983	11	NA	927	148	1984	4	5	1984-04-01	1984-05-01	31	1	1984-04-01	1984-04-16	16	NA	NA	153	SAL	NA	NA	NA	0	0	NA	NA	NA	NA
106936	SEN	KOL	MAF	NA	CAP	SAKA	EPE	SNKOCA00318	GUI	M	NA	SNKOCA04170	NA	1065	NA	NA	1983-11-15	143	1983	11	NA	928	145	1984	1	2	1984-01-01	1984-01-30	30	0	1984-01-01	1984-01-30	30	47	BEG	NA	NA	NA	NA	NA	0	0	NA	NA	NA	NA
106906	SEN	KOL	MAF	NA	CAP	SAKA	EPE	SNKOCA00318	GUI	M	NA	SNKOCA04170	NA	1065	NA	NA	1983-11-15	143	1983	11	NA	929	146	1984	2	3	1984-01-31	1984-03-01	31	1	1984-01-31	1984-03-01	31	NA	NA	NA	NA	NA	NA	NA	0	0	NA	NA	NA	NA
107434	SEN	KOL	MAF	NA	CAP	SAKA	EPE	SNKOCA00318	GUI	M	NA	SNKOCA04170	NA	1065	NA	NA	1983-11-15	143	1983	11	NA	930	147	1984	3	4	1984-03-02	1984-03-31	30	1	1984-03-02	1984-03-31	30	NA	NA	NA	NA	NA	NA	NA	0	0	NA	NA	NA	NA
107353	SEN	KOL	MAF	NA	CAP	SAKA	EPE	SNKOCA00318	GUI	M	NA	SNKOCA04170	NA	1065	NA	NA	1983-11-15	143	1983	11	NA	931	148	1984	4	5	1984-04-01	1984-05-01	31	1	1984-04-01	1984-04-16	16	NA	NA	153	SAL	NA	NA	NA	0	0	NA	NA	NA	NA
107190	SEN	KOL	MAF	NA	CAP	SAKA	EPE	SNKOCA00319	GUI	M	NA	SNKOCA04170	4	1326	3	3	1984-08-02	152	1984	8	NA	932	152	1984	8	0	1984-08-01	1984-08-31	31	1	1984-08-02	1984-08-31	30	0	BIR	NA	NA	NA	NA	NA	0	0	NA	NA	NA	NA
106879	SEN	KOL	MAF	NA	CAP	SAKA	EPE	SNKOCA00319	GUI	M	NA	SNKOCA04170	4	1326	3	3	1984-08-02	152	1984	8	NA	933	153	1984	9	1	1984-09-01	1984-09-30	30	1	1984-09-01	1984-09-30	30	NA	NA	NA	NA	NA	NA	NA	0	0	NA	NA	NA	NA
107232	SEN	KOL	MAF	NA	CAP	SAKA	EPE	SNKOCA00319	GUI	M	NA	SNKOCA04170	4	1326	3	3	1984-08-02	152	1984	8	NA	934	154	1984	10	2	1984-10-01	1984-10-31	31	1	1984-10-01	1984-10-25	25	NA	NA	84	DEA	DIS	D30	NA	0	0	NA	NA	NA	NA
16485	SEN	KOL	SAM	NA	CAP	AMDI	EPE	SNKOCA00320	GUI	M	NA	SNKOCA04180	1	507	1	1	1985-06-05	162	1985	6	NA	935	162	1985	6	0	1985-06-02	1985-07-01	30	1	1985-06-05	1985-07-01	27	0	BIR	NA	NA	NA	NA	NA	0	0	NA	NA	NA	NA
16405	SEN	KOL	SAM	NA	CAP	AMDI	EPE	SNKOCA00320	GUI	M	NA	SNKOCA04180	1	507	1	1	1985-06-05	162	1985	6	NA	936	163	1985	7	1	1985-07-02	1985-07-31	30	1	1985-07-02	1985-07-09	8	NA	NA	34	END	NA	NA	NA	0	0	NA	NA	NA	NA
14236	SEN	KOL	NAB	NA	CAP	ALLO	EPE	SNKOCA00321	GUI	M	NA	SNKOCA04182	1	337	1	1	1985-04-07	160	1985	4	NA	937	160	1985	4	0	1985-04-02	1985-05-01	30	1	1985-04-07	1985-05-01	25	0	BIR	NA	NA	NA	NA	NA	0	0	NA	NA	NA	NA
14205	SEN	KOL	NAB	NA	CAP	ALLO	EPE	SNKOCA00321	GUI	M	NA	SNKOCA04182	1	337	1	1	1985-04-07	160	1985	4	NA	938	161	1985	5	1	1985-05-02	1985-06-01	31	1	1985-05-02	1985-06-01	31	NA	NA	NA	NA	NA	NA	NA	0	0	NA	NA	NA	NA
14198	SEN	KOL	NAB	NA	CAP	ALLO	EPE	SNKOCA00321	GUI	M	NA	SNKOCA04182	1	337	1	1	1985-04-07	160	1985	4	NA	939	162	1985	6	2	1985-06-02	1985-07-01	30	1	1985-06-02	1985-06-28	27	NA	NA	82	DEA	ACC	NA	NA	0	0	NA	NA	NA	NA
79089	SEN	KOL	NAB	NA	CAP	MASE	EPE	SNKOCA00322	GUI	M	NA	SNKOCA04196	1	447	1	1	1984-10-04	154	1984	10	NA	940	154	1984	10	0	1984-10-01	1984-10-31	31	1	1984-10-04	1984-10-31	28	0	BIR	NA	NA	NA	NA	NA	0	0	NA	NA	NA	NA
79051	SEN	KOL	NAB	NA	CAP	MASE	EPE	SNKOCA00322	GUI	M	NA	SNKOCA04196	1	447	1	1	1984-10-04	154	1984	10	NA	941	155	1984	11	1	1984-11-01	1984-11-30	30	1	1984-11-01	1984-11-18	18	NA	NA	45	DEA	DIS	D30	NA	0	0	NA	NA	NA	NA
39758	SEN	KOL	NAB	NA	CAP	DIAH	EPE	SNKOCA00323	GUI	M	NA	SNKOCA04755	NA	912	NA	NA	1984-03-15	147	1984	3	NA	942	150	1984	6	3	1984-06-01	1984-07-01	31	0	1984-06-01	1984-07-01	31	78	BEG	NA	NA	NA	NA	NA	0	0	NA	NA	NA	NA
39742	SEN	KOL	NAB	NA	CAP	DIAH	EPE	SNKOCA00323	GUI	M	NA	SNKOCA04755	NA	912	NA	NA	1984-03-15	147	1984	3	NA	943	151	1984	7	4	1984-07-02	1984-07-31	30	1	1984-07-02	1984-07-10	9	NA	NA	117	SLA	NA	NA	ORD	0	0	NA	NA	NA	NA
39705	SEN	KOL	NAB	NA	CAP	DIAH	EPE	SNKOCA00324	GUI	F	NA	SNKOCA04755	5	1331	2	2	1985-05-08	161	1985	5	NA	944	161	1985	5	0	1985-05-02	1985-06-01	31	1	1985-05-08	1985-06-01	25	0	BIR	NA	NA	NA	NA	NA	0	0	NA	NA	NA	NA
39670	SEN	KOL	NAB	NA	CAP	DIAH	EPE	SNKOCA00324	GUI	F	NA	SNKOCA04755	5	1331	2	2	1985-05-08	161	1985	5	NA	945	162	1985	6	1	1985-06-02	1985-07-01	30	1	1985-06-02	1985-07-01	30	NA	NA	NA	NA	NA	NA	NA	0	0	NA	NA	NA	NA
39716	SEN	KOL	NAB	NA	CAP	DIAH	EPE	SNKOCA00324	GUI	F	NA	SNKOCA04755	5	1331	2	2	1985-05-08	161	1985	5	NA	946	163	1985	7	2	1985-07-02	1985-07-31	30	1	1985-07-02	1985-07-06	5	NA	NA	59	DEA	UNK	NA	NA	0	0	NA	NA	NA	NA
117519	SEN	KOL	NAB	NA	CAP	SONK	EPE	SNKOCA00325	GUI	M	NA	SNKOCA04201	3	913	2	2	1985-11-13	167	1985	11	NA	947	167	1985	11	0	1985-11-01	1985-11-30	30	1	1985-11-13	1985-11-30	18	0	BIR	NA	NA	NA	NA	NA	0	0	NA	NA	NA	NA
117498	SEN	KOL	NAB	NA	CAP	SONK	EPE	SNKOCA00325	GUI	M	NA	SNKOCA04201	3	913	2	2	1985-11-13	167	1985	11	NA	948	168	1985	12	1	1985-12-01	1985-12-31	31	1	1985-12-01	1985-12-31	31	NA	NA	NA	NA	NA	NA	NA	0	0	NA	NA	NA	NA
117493	SEN	KOL	NAB	NA	CAP	SONK	EPE	SNKOCA00325	GUI	M	NA	SNKOCA04201	3	913	2	2	1985-11-13	167	1985	11	NA	949	169	1986	1	2	1986-01-01	1986-01-30	30	1	1986-01-01	1986-01-09	9	NA	NA	57	SBC	NA	NA	NA	0	0	NA	NA	NA	NA
117502	SEN	KOL	NAB	NA	CAP	SONK	EPE	SNKOCA00326	GUI	F	NA	SNKOCA04201	3	913	2	2	1985-11-13	167	1985	11	NA	950	167	1985	11	0	1985-11-01	1985-11-30	30	1	1985-11-13	1985-11-30	18	0	BIR	NA	NA	NA	NA	NA	0	0	NA	NA	NA	NA
117500	SEN	KOL	NAB	NA	CAP	SONK	EPE	SNKOCA00326	GUI	F	NA	SNKOCA04201	3	913	2	2	1985-11-13	167	1985	11	NA	951	168	1985	12	1	1985-12-01	1985-12-31	31	1	1985-12-01	1985-12-31	31	NA	NA	NA	NA	NA	NA	NA	0	0	NA	NA	NA	NA
117503	SEN	KOL	NAB	NA	CAP	SONK	EPE	SNKOCA00326	GUI	F	NA	SNKOCA04201	3	913	2	2	1985-11-13	167	1985	11	NA	952	169	1986	1	2	1986-01-01	1986-01-30	30	1	1986-01-01	1986-01-09	9	NA	NA	57	SBC	NA	NA	NA	0	0	NA	NA	NA	NA
15256	SEN	KOL	NAB	NA	CAP	ALSA	EPE	SNKOCA00327	GUI	F	NA	SNKOCA04211	5	2055	1	1	1985-07-31	163	1985	7	NA	953	163	1985	7	0	1985-07-02	1985-07-31	30	1	1985-07-31	1985-07-31	1	0	BIR	NA	NA	NA	NA	NA	0	0	NA	NA	NA	NA
15093	SEN	KOL	NAB	NA	CAP	ALSA	EPE	SNKOCA00327	GUI	F	NA	SNKOCA04211	5	2055	1	1	1985-07-31	163	1985	7	NA	954	164	1985	8	1	1985-08-01	1985-08-31	31	1	1985-08-01	1985-08-06	6	NA	NA	6	DEA	DIS	D90	NA	0	0	NA	NA	NA	NA
99407	SEN	KOL	NAB	NA	CAP	OUKE	EPE	SNKOCA00328	GUI	F	NA	SNKOCA04214	2	689	1	1	1985-02-01	158	1985	2	NA	955	158	1985	2	0	1985-01-31	1985-03-01	30	1	1985-02-01	1985-03-01	29	0	BIR	NA	NA	NA	NA	NA	0	0	NA	NA	NA	NA
99416	SEN	KOL	NAB	NA	CAP	OUKE	EPE	SNKOCA00328	GUI	F	NA	SNKOCA04214	2	689	1	1	1985-02-01	158	1985	2	NA	956	159	1985	3	1	1985-03-02	1985-04-01	31	1	1985-03-02	1985-04-01	31	NA	NA	NA	NA	NA	NA	NA	0	0	NA	NA	NA	NA
99429	SEN	KOL	NAB	NA	CAP	OUKE	EPE	SNKOCA00328	GUI	F	NA	SNKOCA04214	2	689	1	1	1985-02-01	158	1985	2	NA	957	160	1985	4	2	1985-04-02	1985-05-01	30	1	1985-04-02	1985-05-01	30	NA	NA	NA	NA	NA	NA	NA	0	0	NA	NA	NA	NA
99427	SEN	KOL	NAB	NA	CAP	OUKE	EPE	SNKOCA00328	GUI	F	NA	SNKOCA04214	2	689	1	1	1985-02-01	158	1985	2	NA	958	161	1985	5	3	1985-05-02	1985-06-01	31	1	1985-05-02	1985-05-30	29	NA	NA	118	END	NA	NA	NA	0	0	NA	NA	NA	NA
116285	SEN	KOL	BAN	NA	CAP	SENE	EPE	SNKOCA00329	GUI	M	NA	SNKOCA04217	3	924	2	2	1984-01-25	145	1984	1	NA	959	145	1984	1	0	1984-01-01	1984-01-30	30	1	1984-01-25	1984-01-30	6	0	BIR	NA	NA	NA	NA	NA	0	0	NA	NA	NA	NA
116273	SEN	KOL	BAN	NA	CAP	SENE	EPE	SNKOCA00329	GUI	M	NA	SNKOCA04217	3	924	2	2	1984-01-25	145	1984	1	NA	960	146	1984	2	1	1984-01-31	1984-03-01	31	1	1984-01-31	1984-03-01	31	NA	NA	NA	NA	NA	NA	NA	0	0	NA	NA	NA	NA
116217	SEN	KOL	BAN	NA	CAP	SENE	EPE	SNKOCA00329	GUI	M	NA	SNKOCA04217	3	924	2	2	1984-01-25	145	1984	1	NA	961	147	1984	3	2	1984-03-02	1984-03-31	30	1	1984-03-02	1984-03-31	30	NA	NA	NA	NA	NA	NA	NA	0	0	NA	NA	NA	NA
116251	SEN	KOL	BAN	NA	CAP	SENE	EPE	SNKOCA00329	GUI	M	NA	SNKOCA04217	3	924	2	2	1984-01-25	145	1984	1	NA	962	148	1984	4	3	1984-04-01	1984-05-01	31	1	1984-04-01	1984-05-01	31	NA	NA	NA	NA	NA	NA	NA	0	0	NA	NA	NA	NA
116220	SEN	KOL	BAN	NA	CAP	SENE	EPE	SNKOCA00329	GUI	M	NA	SNKOCA04217	3	924	2	2	1984-01-25	145	1984	1	NA	963	149	1984	5	4	1984-05-02	1984-05-31	30	1	1984-05-02	1984-05-31	30	NA	NA	NA	NA	NA	NA	NA	0	0	NA	NA	NA	NA
116201	SEN	KOL	BAN	NA	CAP	SENE	EPE	SNKOCA00329	GUI	M	NA	SNKOCA04217	3	924	2	2	1984-01-25	145	1984	1	NA	964	150	1984	6	5	1984-06-01	1984-07-01	31	1	1984-06-01	1984-07-01	31	NA	NA	NA	NA	NA	NA	NA	0	0	NA	NA	NA	NA
116198	SEN	KOL	BAN	NA	CAP	SENE	EPE	SNKOCA00329	GUI	M	NA	SNKOCA04217	3	924	2	2	1984-01-25	145	1984	1	NA	965	151	1984	7	6	1984-07-02	1984-07-31	30	1	1984-07-02	1984-07-31	30	NA	NA	NA	NA	NA	NA	NA	0	0	NA	NA	NA	NA
116228	SEN	KOL	BAN	NA	CAP	SENE	EPE	SNKOCA00329	GUI	M	NA	SNKOCA04217	3	924	2	2	1984-01-25	145	1984	1	NA	966	152	1984	8	7	1984-08-01	1984-08-31	31	1	1984-08-01	1984-08-31	31	NA	NA	NA	NA	NA	NA	NA	0	0	NA	NA	NA	NA
116272	SEN	KOL	BAN	NA	CAP	SENE	EPE	SNKOCA00329	GUI	M	NA	SNKOCA04217	3	924	2	2	1984-01-25	145	1984	1	NA	967	153	1984	9	8	1984-09-01	1984-09-30	30	1	1984-09-01	1984-09-30	30	NA	NA	NA	NA	NA	NA	NA	0	0	NA	NA	NA	NA
116259	SEN	KOL	BAN	NA	CAP	SENE	EPE	SNKOCA00329	GUI	M	NA	SNKOCA04217	3	924	2	2	1984-01-25	145	1984	1	NA	968	154	1984	10	9	1984-10-01	1984-10-31	31	1	1984-10-01	1984-10-31	31	NA	NA	NA	NA	NA	NA	NA	0	0	NA	NA	NA	NA
116218	SEN	KOL	BAN	NA	CAP	SENE	EPE	SNKOCA00329	GUI	M	NA	SNKOCA04217	3	924	2	2	1984-01-25	145	1984	1	NA	969	155	1984	11	10	1984-11-01	1984-11-30	30	1	1984-11-01	1984-11-30	30	NA	NA	NA	NA	NA	NA	NA	0	0	NA	NA	NA	NA
116204	SEN	KOL	BAN	NA	CAP	SENE	EPE	SNKOCA00329	GUI	M	NA	SNKOCA04217	3	924	2	2	1984-01-25	145	1984	1	NA	970	156	1984	12	11	1984-12-01	1984-12-31	31	1	1984-12-01	1984-12-31	31	NA	NA	NA	NA	NA	NA	NA	0	0	NA	NA	NA	NA
116266	SEN	KOL	BAN	NA	CAP	SENE	EPE	SNKOCA00329	GUI	M	NA	SNKOCA04217	3	924	2	2	1984-01-25	145	1984	1	NA	971	157	1985	1	12	1985-01-01	1985-01-30	30	1	1985-01-01	1985-01-30	30	NA	NA	NA	NA	NA	NA	NA	0	0	NA	NA	NA	NA
116212	SEN	KOL	BAN	NA	CAP	SENE	EPE	SNKOCA00329	GUI	M	NA	SNKOCA04217	3	924	2	2	1984-01-25	145	1984	1	NA	972	158	1985	2	13	1985-01-31	1985-03-01	30	1	1985-01-31	1985-03-01	30	NA	NA	NA	NA	NA	NA	NA	0	0	NA	NA	NA	NA
116245	SEN	KOL	BAN	NA	CAP	SENE	EPE	SNKOCA00329	GUI	M	NA	SNKOCA04217	3	924	2	2	1984-01-25	145	1984	1	NA	973	159	1985	3	14	1985-03-02	1985-04-01	31	1	1985-03-02	1985-04-01	31	NA	NA	NA	NA	NA	NA	NA	0	0	NA	NA	NA	NA
116326	SEN	KOL	BAN	NA	CAP	SENE	EPE	SNKOCA00329	GUI	M	NA	SNKOCA04217	3	924	2	2	1984-01-25	145	1984	1	NA	974	160	1985	4	15	1985-04-02	1985-05-01	30	1	1985-04-02	1985-05-01	30	NA	NA	NA	NA	NA	NA	NA	0	0	NA	NA	NA	NA
116214	SEN	KOL	BAN	NA	CAP	SENE	EPE	SNKOCA00329	GUI	M	NA	SNKOCA04217	3	924	2	2	1984-01-25	145	1984	1	NA	975	161	1985	5	16	1985-05-02	1985-06-01	31	1	1985-05-02	1985-06-01	31	NA	NA	NA	NA	NA	NA	NA	0	0	NA	NA	NA	NA
116207	SEN	KOL	BAN	NA	CAP	SENE	EPE	SNKOCA00329	GUI	M	NA	SNKOCA04217	3	924	2	2	1984-01-25	145	1984	1	NA	976	162	1985	6	17	1985-06-02	1985-07-01	30	1	1985-06-02	1985-06-30	29	NA	NA	522	END	NA	NA	NA	0	0	NA	NA	NA	NA
116238	SEN	KOL	BAN	NA	CAP	SENE	EPE	SNKOCA00330	GUI	F	NA	SNKOCA04217	3	924	2	2	1984-01-25	145	1984	1	NA	977	145	1984	1	0	1984-01-01	1984-01-30	30	1	1984-01-25	1984-01-30	6	0	BIR	NA	NA	NA	NA	NA	0	0	NA	NA	NA	NA
116294	SEN	KOL	BAN	NA	CAP	SENE	EPE	SNKOCA00330	GUI	F	NA	SNKOCA04217	3	924	2	2	1984-01-25	145	1984	1	NA	978	146	1984	2	1	1984-01-31	1984-03-01	31	1	1984-01-31	1984-03-01	31	NA	NA	NA	NA	NA	NA	NA	0	0	NA	NA	NA	NA
116229	SEN	KOL	BAN	NA	CAP	SENE	EPE	SNKOCA00330	GUI	F	NA	SNKOCA04217	3	924	2	2	1984-01-25	145	1984	1	NA	979	147	1984	3	2	1984-03-02	1984-03-31	30	1	1984-03-02	1984-03-31	30	NA	NA	NA	NA	NA	NA	NA	0	0	NA	NA	NA	NA
116325	SEN	KOL	BAN	NA	CAP	SENE	EPE	SNKOCA00330	GUI	F	NA	SNKOCA04217	3	924	2	2	1984-01-25	145	1984	1	NA	980	148	1984	4	3	1984-04-01	1984-05-01	31	1	1984-04-01	1984-05-01	31	NA	NA	NA	NA	NA	NA	NA	0	0	NA	NA	NA	NA
116270	SEN	KOL	BAN	NA	CAP	SENE	EPE	SNKOCA00330	GUI	F	NA	SNKOCA04217	3	924	2	2	1984-01-25	145	1984	1	NA	981	149	1984	5	4	1984-05-02	1984-05-31	30	1	1984-05-02	1984-05-31	30	NA	NA	NA	NA	NA	NA	NA	0	0	NA	NA	NA	NA
116240	SEN	KOL	BAN	NA	CAP	SENE	EPE	SNKOCA00330	GUI	F	NA	SNKOCA04217	3	924	2	2	1984-01-25	145	1984	1	NA	982	150	1984	6	5	1984-06-01	1984-07-01	31	1	1984-06-01	1984-07-01	31	NA	NA	NA	NA	NA	NA	NA	0	0	NA	NA	NA	NA
116200	SEN	KOL	BAN	NA	CAP	SENE	EPE	SNKOCA00330	GUI	F	NA	SNKOCA04217	3	924	2	2	1984-01-25	145	1984	1	NA	983	151	1984	7	6	1984-07-02	1984-07-31	30	1	1984-07-02	1984-07-31	30	NA	NA	NA	NA	NA	NA	NA	0	0	NA	NA	NA	NA
116210	SEN	KOL	BAN	NA	CAP	SENE	EPE	SNKOCA00330	GUI	F	NA	SNKOCA04217	3	924	2	2	1984-01-25	145	1984	1	NA	984	152	1984	8	7	1984-08-01	1984-08-31	31	1	1984-08-01	1984-08-31	31	NA	NA	NA	NA	NA	NA	NA	0	0	NA	NA	NA	NA
116206	SEN	KOL	BAN	NA	CAP	SENE	EPE	SNKOCA00330	GUI	F	NA	SNKOCA04217	3	924	2	2	1984-01-25	145	1984	1	NA	985	153	1984	9	8	1984-09-01	1984-09-30	30	1	1984-09-01	1984-09-30	30	NA	NA	NA	NA	NA	NA	NA	0	0	NA	NA	NA	NA
116305	SEN	KOL	BAN	NA	CAP	SENE	EPE	SNKOCA00330	GUI	F	NA	SNKOCA04217	3	924	2	2	1984-01-25	145	1984	1	NA	986	154	1984	10	9	1984-10-01	1984-10-31	31	1	1984-10-01	1984-10-31	31	NA	NA	NA	NA	NA	NA	NA	0	0	NA	NA	NA	NA
116226	SEN	KOL	BAN	NA	CAP	SENE	EPE	SNKOCA00330	GUI	F	NA	SNKOCA04217	3	924	2	2	1984-01-25	145	1984	1	NA	987	155	1984	11	10	1984-11-01	1984-11-30	30	1	1984-11-01	1984-11-30	30	NA	NA	NA	NA	NA	NA	NA	0	0	NA	NA	NA	NA
116277	SEN	KOL	BAN	NA	CAP	SENE	EPE	SNKOCA00330	GUI	F	NA	SNKOCA04217	3	924	2	2	1984-01-25	145	1984	1	NA	988	156	1984	12	11	1984-12-01	1984-12-31	31	1	1984-12-01	1984-12-31	31	NA	NA	NA	NA	NA	NA	NA	0	0	NA	NA	NA	NA
116322	SEN	KOL	BAN	NA	CAP	SENE	EPE	SNKOCA00330	GUI	F	NA	SNKOCA04217	3	924	2	2	1984-01-25	145	1984	1	NA	989	157	1985	1	12	1985-01-01	1985-01-30	30	1	1985-01-01	1985-01-30	30	NA	NA	NA	NA	NA	NA	NA	0	0	NA	NA	NA	NA
116302	SEN	KOL	BAN	NA	CAP	SENE	EPE	SNKOCA00330	GUI	F	NA	SNKOCA04217	3	924	2	2	1984-01-25	145	1984	1	NA	990	158	1985	2	13	1985-01-31	1985-03-01	30	1	1985-01-31	1985-03-01	30	NA	NA	NA	NA	NA	NA	NA	0	0	NA	NA	NA	NA
116289	SEN	KOL	BAN	NA	CAP	SENE	EPE	SNKOCA00330	GUI	F	NA	SNKOCA04217	3	924	2	2	1984-01-25	145	1984	1	NA	991	159	1985	3	14	1985-03-02	1985-04-01	31	1	1985-03-02	1985-04-01	31	NA	NA	NA	NA	NA	NA	NA	0	0	NA	NA	NA	NA
116340	SEN	KOL	BAN	NA	CAP	SENE	EPE	SNKOCA00330	GUI	F	NA	SNKOCA04217	3	924	2	2	1984-01-25	145	1984	1	NA	992	160	1985	4	15	1985-04-02	1985-05-01	30	1	1985-04-02	1985-05-01	30	NA	NA	NA	NA	NA	NA	NA	0	0	NA	NA	NA	NA
116316	SEN	KOL	BAN	NA	CAP	SENE	EPE	SNKOCA00330	GUI	F	NA	SNKOCA04217	3	924	2	2	1984-01-25	145	1984	1	NA	993	161	1985	5	16	1985-05-02	1985-06-01	31	1	1985-05-02	1985-06-01	31	NA	NA	NA	NA	NA	NA	NA	0	0	NA	NA	NA	NA
116197	SEN	KOL	BAN	NA	CAP	SENE	EPE	SNKOCA00330	GUI	F	NA	SNKOCA04217	3	924	2	2	1984-01-25	145	1984	1	NA	994	162	1985	6	17	1985-06-02	1985-07-01	30	1	1985-06-02	1985-06-30	29	NA	NA	522	END	NA	NA	NA	0	0	NA	NA	NA	NA
116211	SEN	KOL	BAN	NA	CAP	SENE	EPE	SNKOCA00331	GUI	F	NA	SNKOCA04220	NA	365	NA	NA	1983-10-15	142	1983	10	NA	995	144	1983	12	2	1983-12-01	1983-12-31	31	0	1983-12-01	1983-12-31	31	47	BEG	NA	NA	NA	NA	NA	0	0	NA	NA	NA	NA
116208	SEN	KOL	BAN	NA	CAP	SENE	EPE	SNKOCA00331	GUI	F	NA	SNKOCA04220	NA	365	NA	NA	1983-10-15	142	1983	10	NA	996	145	1984	1	3	1984-01-01	1984-01-30	30	1	1984-01-01	1984-01-30	30	NA	NA	NA	NA	NA	NA	NA	0	0	NA	NA	NA	NA
116341	SEN	KOL	BAN	NA	CAP	SENE	EPE	SNKOCA00331	GUI	F	NA	SNKOCA04220	NA	365	NA	NA	1983-10-15	142	1983	10	NA	997	146	1984	2	4	1984-01-31	1984-03-01	31	1	1984-01-31	1984-03-01	31	NA	NA	NA	NA	NA	NA	NA	0	0	NA	NA	NA	NA
116295	SEN	KOL	BAN	NA	CAP	SENE	EPE	SNKOCA00331	GUI	F	NA	SNKOCA04220	NA	365	NA	NA	1983-10-15	142	1983	10	NA	998	147	1984	3	5	1984-03-02	1984-03-31	30	1	1984-03-02	1984-03-31	30	NA	NA	NA	NA	NA	NA	NA	0	0	NA	NA	NA	NA
116324	SEN	KOL	BAN	NA	CAP	SENE	EPE	SNKOCA00331	GUI	F	NA	SNKOCA04220	NA	365	NA	NA	1983-10-15	142	1983	10	NA	999	148	1984	4	6	1984-04-01	1984-05-01	31	1	1984-04-01	1984-05-01	31	NA	NA	NA	NA	NA	NA	NA	0	0	NA	NA	NA	NA
116338	SEN	KOL	BAN	NA	CAP	SENE	EPE	SNKOCA00331	GUI	F	NA	SNKOCA04220	NA	365	NA	NA	1983-10-15	142	1983	10	NA	1000	149	1984	5	7	1984-05-02	1984-05-31	30	1	1984-05-02	1984-05-31	30	NA	NA	NA	NA	NA	NA	NA	0	0	NA	NA	NA	NA
116342	SEN	KOL	BAN	NA	CAP	SENE	EPE	SNKOCA00331	GUI	F	NA	SNKOCA04220	NA	365	NA	NA	1983-10-15	142	1983	10	NA	1001	150	1984	6	8	1984-06-01	1984-07-01	31	1	1984-06-01	1984-07-01	31	NA	NA	NA	NA	NA	NA	NA	0	0	NA	NA	NA	NA
116345	SEN	KOL	BAN	NA	CAP	SENE	EPE	SNKOCA00331	GUI	F	NA	SNKOCA04220	NA	365	NA	NA	1983-10-15	142	1983	10	NA	1002	151	1984	7	9	1984-07-02	1984-07-31	30	1	1984-07-02	1984-07-31	30	NA	NA	NA	NA	NA	NA	NA	0	0	NA	NA	NA	NA
116323	SEN	KOL	BAN	NA	CAP	SENE	EPE	SNKOCA00331	GUI	F	NA	SNKOCA04220	NA	365	NA	NA	1983-10-15	142	1983	10	NA	1003	152	1984	8	10	1984-08-01	1984-08-31	31	1	1984-08-01	1984-08-31	31	NA	NA	NA	NA	NA	NA	NA	0	0	NA	NA	NA	NA
116281	SEN	KOL	BAN	NA	CAP	SENE	EPE	SNKOCA00331	GUI	F	NA	SNKOCA04220	NA	365	NA	NA	1983-10-15	142	1983	10	NA	1004	153	1984	9	11	1984-09-01	1984-09-30	30	1	1984-09-01	1984-09-30	30	NA	NA	NA	NA	NA	NA	NA	0	0	NA	NA	NA	NA
116283	SEN	KOL	BAN	NA	CAP	SENE	EPE	SNKOCA00331	GUI	F	NA	SNKOCA04220	NA	365	NA	NA	1983-10-15	142	1983	10	NA	1005	154	1984	10	12	1984-10-01	1984-10-31	31	1	1984-10-01	1984-10-31	31	NA	NA	NA	NA	NA	NA	NA	0	0	NA	NA	NA	NA
116333	SEN	KOL	BAN	NA	CAP	SENE	EPE	SNKOCA00331	GUI	F	NA	SNKOCA04220	NA	365	NA	NA	1983-10-15	142	1983	10	NA	1006	155	1984	11	13	1984-11-01	1984-11-30	30	1	1984-11-01	1984-11-30	30	NA	NA	NA	NA	NA	NA	NA	0	0	NA	NA	NA	NA
116318	SEN	KOL	BAN	NA	CAP	SENE	EPE	SNKOCA00331	GUI	F	NA	SNKOCA04220	NA	365	NA	NA	1983-10-15	142	1983	10	NA	1007	156	1984	12	14	1984-12-01	1984-12-31	31	1	1984-12-01	1984-12-31	31	NA	NA	NA	NA	NA	NA	NA	0	0	NA	NA	NA	NA
116331	SEN	KOL	BAN	NA	CAP	SENE	EPE	SNKOCA00331	GUI	F	NA	SNKOCA04220	NA	365	NA	NA	1983-10-15	142	1983	10	NA	1008	157	1985	1	15	1985-01-01	1985-01-30	30	1	1985-01-01	1985-01-30	30	NA	NA	NA	NA	NA	NA	NA	0	0	NA	NA	NA	NA
116317	SEN	KOL	BAN	NA	CAP	SENE	EPE	SNKOCA00331	GUI	F	NA	SNKOCA04220	NA	365	NA	NA	1983-10-15	142	1983	10	NA	1009	158	1985	2	16	1985-01-31	1985-03-01	30	1	1985-01-31	1985-03-01	30	NA	NA	NA	NA	NA	NA	NA	0	0	NA	NA	NA	NA
116321	SEN	KOL	BAN	NA	CAP	SENE	EPE	SNKOCA00331	GUI	F	NA	SNKOCA04220	NA	365	NA	NA	1983-10-15	142	1983	10	NA	1010	159	1985	3	17	1985-03-02	1985-04-01	31	1	1985-03-02	1985-04-01	31	NA	NA	NA	NA	NA	NA	NA	0	0	NA	NA	NA	NA
116344	SEN	KOL	BAN	NA	CAP	SENE	EPE	SNKOCA00331	GUI	F	NA	SNKOCA04220	NA	365	NA	NA	1983-10-15	142	1983	10	NA	1011	160	1985	4	18	1985-04-02	1985-05-01	30	1	1985-04-02	1985-05-01	30	NA	NA	NA	NA	NA	NA	NA	0	0	NA	NA	NA	NA
116309	SEN	KOL	BAN	NA	CAP	SENE	EPE	SNKOCA00331	GUI	F	NA	SNKOCA04220	NA	365	NA	NA	1983-10-15	142	1983	10	NA	1012	161	1985	5	19	1985-05-02	1985-06-01	31	1	1985-05-02	1985-06-01	31	NA	NA	NA	NA	NA	NA	NA	0	0	NA	NA	NA	NA
116269	SEN	KOL	BAN	NA	CAP	SENE	EPE	SNKOCA00331	GUI	F	NA	SNKOCA04220	NA	365	NA	NA	1983-10-15	142	1983	10	NA	1013	162	1985	6	20	1985-06-02	1985-07-01	30	1	1985-06-02	1985-06-30	29	NA	NA	624	END	NA	NA	NA	0	0	NA	NA	NA	NA
67351	SEN	KOL	BAN	NA	CAP	LALY	EPE	SNKOCA00332	GUI	M	NA	SNKOCA04222	1	1735	1	1	1984-10-15	154	1984	10	NA	1014	154	1984	10	0	1984-10-01	1984-10-31	31	1	1984-10-15	1984-10-31	17	0	BIR	NA	NA	NA	NA	NA	0	0	NA	NA	NA	NA
67355	SEN	KOL	BAN	NA	CAP	LALY	EPE	SNKOCA00332	GUI	M	NA	SNKOCA04222	1	1735	1	1	1984-10-15	154	1984	10	NA	1015	155	1984	11	1	1984-11-01	1984-11-30	30	1	1984-11-01	1984-11-30	30	NA	NA	NA	NA	NA	NA	NA	0	0	NA	NA	NA	NA
67341	SEN	KOL	BAN	NA	CAP	LALY	EPE	SNKOCA00332	GUI	M	NA	SNKOCA04222	1	1735	1	1	1984-10-15	154	1984	10	NA	1016	156	1984	12	2	1984-12-01	1984-12-31	31	1	1984-12-01	1984-12-31	31	NA	NA	NA	NA	NA	NA	NA	0	0	NA	NA	NA	NA
67455	SEN	KOL	BAN	NA	CAP	LALY	EPE	SNKOCA00332	GUI	M	NA	SNKOCA04222	1	1735	1	1	1984-10-15	154	1984	10	NA	1017	157	1985	1	3	1985-01-01	1985-01-30	30	1	1985-01-01	1985-01-30	30	NA	NA	NA	NA	NA	NA	NA	0	0	NA	NA	NA	NA
67432	SEN	KOL	BAN	NA	CAP	LALY	EPE	SNKOCA00332	GUI	M	NA	SNKOCA04222	1	1735	1	1	1984-10-15	154	1984	10	NA	1018	158	1985	2	4	1985-01-31	1985-03-01	30	1	1985-01-31	1985-03-01	30	NA	NA	NA	NA	NA	NA	NA	0	0	NA	NA	NA	NA
67456	SEN	KOL	BAN	NA	CAP	LALY	EPE	SNKOCA00332	GUI	M	NA	SNKOCA04222	1	1735	1	1	1984-10-15	154	1984	10	NA	1019	159	1985	3	5	1985-03-02	1985-04-01	31	1	1985-03-02	1985-04-01	31	NA	NA	NA	NA	NA	NA	NA	0	0	NA	NA	NA	NA
67399	SEN	KOL	BAN	NA	CAP	LALY	EPE	SNKOCA00332	GUI	M	NA	SNKOCA04222	1	1735	1	1	1984-10-15	154	1984	10	NA	1020	160	1985	4	6	1985-04-02	1985-05-01	30	1	1985-04-02	1985-05-01	30	NA	NA	NA	NA	NA	NA	NA	0	0	NA	NA	NA	NA
67335	SEN	KOL	BAN	NA	CAP	LALY	EPE	SNKOCA00332	GUI	M	NA	SNKOCA04222	1	1735	1	1	1984-10-15	154	1984	10	NA	1021	161	1985	5	7	1985-05-02	1985-06-01	31	1	1985-05-02	1985-06-01	31	NA	NA	NA	NA	NA	NA	NA	0	0	NA	NA	NA	NA
67352	SEN	KOL	BAN	NA	CAP	LALY	EPE	SNKOCA00332	GUI	M	NA	SNKOCA04222	1	1735	1	1	1984-10-15	154	1984	10	NA	1022	162	1985	6	8	1985-06-02	1985-07-01	30	1	1985-06-02	1985-06-30	29	NA	NA	258	END	NA	NA	NA	0	0	NA	NA	NA	NA
67371	SEN	KOL	BAN	NA	CAP	LALY	EPE	SNKOCA00333	GUI	F	NA	SNKOCA04223	NA	579	NA	NA	1983-10-15	142	1983	10	NA	1023	144	1983	12	2	1983-12-01	1983-12-31	31	0	1983-12-01	1983-12-31	31	47	BEG	NA	NA	NA	NA	NA	0	0	NA	NA	NA	NA
67395	SEN	KOL	BAN	NA	CAP	LALY	EPE	SNKOCA00333	GUI	F	NA	SNKOCA04223	NA	579	NA	NA	1983-10-15	142	1983	10	NA	1024	145	1984	1	3	1984-01-01	1984-01-30	30	1	1984-01-01	1984-01-30	30	NA	NA	NA	NA	NA	NA	NA	0	0	NA	NA	NA	NA
67354	SEN	KOL	BAN	NA	CAP	LALY	EPE	SNKOCA00333	GUI	F	NA	SNKOCA04223	NA	579	NA	NA	1983-10-15	142	1983	10	NA	1025	146	1984	2	4	1984-01-31	1984-03-01	31	1	1984-01-31	1984-03-01	31	NA	NA	NA	NA	NA	NA	NA	0	0	NA	NA	NA	NA
67372	SEN	KOL	BAN	NA	CAP	LALY	EPE	SNKOCA00333	GUI	F	NA	SNKOCA04223	NA	579	NA	NA	1983-10-15	142	1983	10	NA	1026	147	1984	3	5	1984-03-02	1984-03-31	30	1	1984-03-02	1984-03-31	30	NA	NA	NA	NA	NA	NA	NA	0	0	NA	NA	NA	NA
67409	SEN	KOL	BAN	NA	CAP	LALY	EPE	SNKOCA00333	GUI	F	NA	SNKOCA04223	NA	579	NA	NA	1983-10-15	142	1983	10	NA	1027	148	1984	4	6	1984-04-01	1984-05-01	31	1	1984-04-01	1984-05-01	31	NA	NA	NA	NA	NA	NA	NA	0	0	NA	NA	NA	NA
67449	SEN	KOL	BAN	NA	CAP	LALY	EPE	SNKOCA00333	GUI	F	NA	SNKOCA04223	NA	579	NA	NA	1983-10-15	142	1983	10	NA	1028	149	1984	5	7	1984-05-02	1984-05-31	30	1	1984-05-02	1984-05-31	30	NA	NA	NA	NA	NA	NA	NA	0	0	NA	NA	NA	NA
67397	SEN	KOL	BAN	NA	CAP	LALY	EPE	SNKOCA00333	GUI	F	NA	SNKOCA04223	NA	579	NA	NA	1983-10-15	142	1983	10	NA	1029	150	1984	6	8	1984-06-01	1984-07-01	31	1	1984-06-01	1984-07-01	31	NA	NA	NA	NA	NA	NA	NA	0	0	NA	NA	NA	NA
67385	SEN	KOL	BAN	NA	CAP	LALY	EPE	SNKOCA00333	GUI	F	NA	SNKOCA04223	NA	579	NA	NA	1983-10-15	142	1983	10	NA	1030	151	1984	7	9	1984-07-02	1984-07-31	30	1	1984-07-02	1984-07-31	30	NA	NA	NA	NA	NA	NA	NA	0	0	NA	NA	NA	NA
67423	SEN	KOL	BAN	NA	CAP	LALY	EPE	SNKOCA00333	GUI	F	NA	SNKOCA04223	NA	579	NA	NA	1983-10-15	142	1983	10	NA	1031	152	1984	8	10	1984-08-01	1984-08-31	31	1	1984-08-01	1984-08-31	31	NA	NA	NA	NA	NA	NA	NA	0	0	NA	NA	NA	NA
67386	SEN	KOL	BAN	NA	CAP	LALY	EPE	SNKOCA00333	GUI	F	NA	SNKOCA04223	NA	579	NA	NA	1983-10-15	142	1983	10	NA	1032	153	1984	9	11	1984-09-01	1984-09-30	30	1	1984-09-01	1984-09-30	30	NA	NA	NA	NA	NA	NA	NA	0	0	NA	NA	NA	NA
67365	SEN	KOL	BAN	NA	CAP	LALY	EPE	SNKOCA00333	GUI	F	NA	SNKOCA04223	NA	579	NA	NA	1983-10-15	142	1983	10	NA	1033	154	1984	10	12	1984-10-01	1984-10-31	31	1	1984-10-01	1984-10-31	31	NA	NA	NA	NA	NA	NA	NA	0	0	NA	NA	NA	NA
67348	SEN	KOL	BAN	NA	CAP	LALY	EPE	SNKOCA00333	GUI	F	NA	SNKOCA04223	NA	579	NA	NA	1983-10-15	142	1983	10	NA	1034	155	1984	11	13	1984-11-01	1984-11-30	30	1	1984-11-01	1984-11-30	30	NA	NA	NA	NA	NA	NA	NA	0	0	NA	NA	NA	NA
67374	SEN	KOL	BAN	NA	CAP	LALY	EPE	SNKOCA00333	GUI	F	NA	SNKOCA04223	NA	579	NA	NA	1983-10-15	142	1983	10	NA	1035	156	1984	12	14	1984-12-01	1984-12-31	31	1	1984-12-01	1984-12-31	31	NA	NA	NA	NA	NA	NA	NA	0	0	NA	NA	NA	NA
67411	SEN	KOL	BAN	NA	CAP	LALY	EPE	SNKOCA00333	GUI	F	NA	SNKOCA04223	NA	579	NA	NA	1983-10-15	142	1983	10	NA	1036	157	1985	1	15	1985-01-01	1985-01-30	30	1	1985-01-01	1985-01-30	30	NA	NA	NA	NA	NA	NA	NA	0	0	NA	NA	NA	NA
67419	SEN	KOL	BAN	NA	CAP	LALY	EPE	SNKOCA00333	GUI	F	NA	SNKOCA04223	NA	579	NA	NA	1983-10-15	142	1983	10	NA	1037	158	1985	2	16	1985-01-31	1985-03-01	30	1	1985-01-31	1985-03-01	30	NA	NA	NA	NA	NA	NA	NA	0	0	NA	NA	NA	NA
67338	SEN	KOL	BAN	NA	CAP	LALY	EPE	SNKOCA00333	GUI	F	NA	SNKOCA04223	NA	579	NA	NA	1983-10-15	142	1983	10	NA	1038	159	1985	3	17	1985-03-02	1985-04-01	31	1	1985-03-02	1985-04-01	31	NA	NA	NA	NA	NA	NA	NA	0	0	NA	NA	NA	NA
67333	SEN	KOL	BAN	NA	CAP	LALY	EPE	SNKOCA00333	GUI	F	NA	SNKOCA04223	NA	579	NA	NA	1983-10-15	142	1983	10	NA	1039	160	1985	4	18	1985-04-02	1985-05-01	30	1	1985-04-02	1985-05-01	30	NA	NA	NA	NA	NA	NA	NA	0	0	NA	NA	NA	NA
67344	SEN	KOL	BAN	NA	CAP	LALY	EPE	SNKOCA00333	GUI	F	NA	SNKOCA04223	NA	579	NA	NA	1983-10-15	142	1983	10	NA	1040	161	1985	5	19	1985-05-02	1985-06-01	31	1	1985-05-02	1985-06-01	31	NA	NA	NA	NA	NA	NA	NA	0	0	NA	NA	NA	NA
67421	SEN	KOL	BAN	NA	CAP	LALY	EPE	SNKOCA00333	GUI	F	NA	SNKOCA04223	NA	579	NA	NA	1983-10-15	142	1983	10	NA	1041	162	1985	6	20	1985-06-02	1985-07-01	30	1	1985-06-02	1985-06-30	29	NA	NA	624	END	NA	NA	NA	0	0	NA	NA	NA	NA
67379	SEN	KOL	BAN	NA	CAP	LALY	EPE	SNKOCA00334	GUI	F	NA	SNKOCA04226	1	1147	2	2	1984-03-07	147	1984	3	NA	1042	147	1984	3	0	1984-03-02	1984-03-31	30	1	1984-03-07	1984-03-31	25	0	BIR	NA	NA	NA	NA	NA	0	0	NA	NA	NA	NA
67407	SEN	KOL	BAN	NA	CAP	LALY	EPE	SNKOCA00334	GUI	F	NA	SNKOCA04226	1	1147	2	2	1984-03-07	147	1984	3	NA	1043	148	1984	4	1	1984-04-01	1984-05-01	31	1	1984-04-01	1984-05-01	31	NA	NA	NA	NA	NA	NA	NA	0	0	NA	NA	NA	NA
67392	SEN	KOL	BAN	NA	CAP	LALY	EPE	SNKOCA00334	GUI	F	NA	SNKOCA04226	1	1147	2	2	1984-03-07	147	1984	3	NA	1044	149	1984	5	2	1984-05-02	1984-05-31	30	1	1984-05-02	1984-05-31	30	NA	NA	NA	NA	NA	NA	NA	0	0	NA	NA	NA	NA
67369	SEN	KOL	BAN	NA	CAP	LALY	EPE	SNKOCA00334	GUI	F	NA	SNKOCA04226	1	1147	2	2	1984-03-07	147	1984	3	NA	1045	150	1984	6	3	1984-06-01	1984-07-01	31	1	1984-06-01	1984-07-01	31	NA	NA	NA	NA	NA	NA	NA	0	0	NA	NA	NA	NA
67393	SEN	KOL	BAN	NA	CAP	LALY	EPE	SNKOCA00334	GUI	F	NA	SNKOCA04226	1	1147	2	2	1984-03-07	147	1984	3	NA	1046	151	1984	7	4	1984-07-02	1984-07-31	30	1	1984-07-02	1984-07-31	30	NA	NA	NA	NA	NA	NA	NA	0	0	NA	NA	NA	NA
67405	SEN	KOL	BAN	NA	CAP	LALY	EPE	SNKOCA00334	GUI	F	NA	SNKOCA04226	1	1147	2	2	1984-03-07	147	1984	3	NA	1047	152	1984	8	5	1984-08-01	1984-08-31	31	1	1984-08-01	1984-08-31	31	NA	NA	NA	NA	NA	NA	NA	0	0	NA	NA	NA	NA
67342	SEN	KOL	BAN	NA	CAP	LALY	EPE	SNKOCA00334	GUI	F	NA	SNKOCA04226	1	1147	2	2	1984-03-07	147	1984	3	NA	1048	153	1984	9	6	1984-09-01	1984-09-30	30	1	1984-09-01	1984-09-30	30	NA	NA	NA	NA	NA	NA	NA	0	0	NA	NA	NA	NA
67433	SEN	KOL	BAN	NA	CAP	LALY	EPE	SNKOCA00334	GUI	F	NA	SNKOCA04226	1	1147	2	2	1984-03-07	147	1984	3	NA	1049	154	1984	10	7	1984-10-01	1984-10-31	31	1	1984-10-01	1984-10-31	31	NA	NA	NA	NA	NA	NA	NA	0	0	NA	NA	NA	NA
67406	SEN	KOL	BAN	NA	CAP	LALY	EPE	SNKOCA00334	GUI	F	NA	SNKOCA04226	1	1147	2	2	1984-03-07	147	1984	3	NA	1050	155	1984	11	8	1984-11-01	1984-11-30	30	1	1984-11-01	1984-11-30	30	NA	NA	NA	NA	NA	NA	NA	0	0	NA	NA	NA	NA
67442	SEN	KOL	BAN	NA	CAP	LALY	EPE	SNKOCA00334	GUI	F	NA	SNKOCA04226	1	1147	2	2	1984-03-07	147	1984	3	NA	1051	156	1984	12	9	1984-12-01	1984-12-31	31	1	1984-12-01	1984-12-31	31	NA	NA	NA	NA	NA	NA	NA	0	0	NA	NA	NA	NA
67378	SEN	KOL	BAN	NA	CAP	LALY	EPE	SNKOCA00334	GUI	F	NA	SNKOCA04226	1	1147	2	2	1984-03-07	147	1984	3	NA	1052	157	1985	1	10	1985-01-01	1985-01-30	30	1	1985-01-01	1985-01-30	30	NA	NA	NA	NA	NA	NA	NA	0	0	NA	NA	NA	NA
67336	SEN	KOL	BAN	NA	CAP	LALY	EPE	SNKOCA00334	GUI	F	NA	SNKOCA04226	1	1147	2	2	1984-03-07	147	1984	3	NA	1053	158	1985	2	11	1985-01-31	1985-03-01	30	1	1985-01-31	1985-03-01	30	NA	NA	NA	NA	NA	NA	NA	0	0	NA	NA	NA	NA
67460	SEN	KOL	BAN	NA	CAP	LALY	EPE	SNKOCA00334	GUI	F	NA	SNKOCA04226	1	1147	2	2	1984-03-07	147	1984	3	NA	1054	159	1985	3	12	1985-03-02	1985-04-01	31	1	1985-03-02	1985-04-01	31	NA	NA	NA	NA	NA	NA	NA	0	0	NA	NA	NA	NA
67384	SEN	KOL	BAN	NA	CAP	LALY	EPE	SNKOCA00334	GUI	F	NA	SNKOCA04226	1	1147	2	2	1984-03-07	147	1984	3	NA	1055	160	1985	4	13	1985-04-02	1985-05-01	30	1	1985-04-02	1985-05-01	30	NA	NA	NA	NA	NA	NA	NA	0	0	NA	NA	NA	NA
67363	SEN	KOL	BAN	NA	CAP	LALY	EPE	SNKOCA00334	GUI	F	NA	SNKOCA04226	1	1147	2	2	1984-03-07	147	1984	3	NA	1056	161	1985	5	14	1985-05-02	1985-06-01	31	1	1985-05-02	1985-06-01	31	NA	NA	NA	NA	NA	NA	NA	0	0	NA	NA	NA	NA
67370	SEN	KOL	BAN	NA	CAP	LALY	EPE	SNKOCA00334	GUI	F	NA	SNKOCA04226	1	1147	2	2	1984-03-07	147	1984	3	NA	1057	162	1985	6	15	1985-06-02	1985-07-01	30	1	1985-06-02	1985-06-30	29	NA	NA	480	END	NA	NA	NA	0	0	NA	NA	NA	NA
67398	SEN	KOL	BAN	NA	CAP	LALY	EPE	SNKOCA00335	GUI	F	NA	SNKOCA04226	1	1147	2	2	1984-03-07	147	1984	3	NA	1058	147	1984	3	0	1984-03-02	1984-03-31	30	1	1984-03-07	1984-03-31	25	0	BIR	NA	NA	NA	NA	NA	0	0	NA	NA	NA	NA
67357	SEN	KOL	BAN	NA	CAP	LALY	EPE	SNKOCA00335	GUI	F	NA	SNKOCA04226	1	1147	2	2	1984-03-07	147	1984	3	NA	1059	148	1984	4	1	1984-04-01	1984-05-01	31	1	1984-04-01	1984-05-01	31	NA	NA	NA	NA	NA	NA	NA	0	0	NA	NA	NA	NA
67403	SEN	KOL	BAN	NA	CAP	LALY	EPE	SNKOCA00335	GUI	F	NA	SNKOCA04226	1	1147	2	2	1984-03-07	147	1984	3	NA	1060	149	1984	5	2	1984-05-02	1984-05-31	30	1	1984-05-02	1984-05-31	30	NA	NA	NA	NA	NA	NA	NA	0	0	NA	NA	NA	NA
67360	SEN	KOL	BAN	NA	CAP	LALY	EPE	SNKOCA00335	GUI	F	NA	SNKOCA04226	1	1147	2	2	1984-03-07	147	1984	3	NA	1061	150	1984	6	3	1984-06-01	1984-07-01	31	1	1984-06-01	1984-07-01	31	NA	NA	NA	NA	NA	NA	NA	0	0	NA	NA	NA	NA
67346	SEN	KOL	BAN	NA	CAP	LALY	EPE	SNKOCA00335	GUI	F	NA	SNKOCA04226	1	1147	2	2	1984-03-07	147	1984	3	NA	1062	151	1984	7	4	1984-07-02	1984-07-31	30	1	1984-07-02	1984-07-31	30	NA	NA	NA	NA	NA	NA	NA	0	0	NA	NA	NA	NA
67410	SEN	KOL	BAN	NA	CAP	LALY	EPE	SNKOCA00335	GUI	F	NA	SNKOCA04226	1	1147	2	2	1984-03-07	147	1984	3	NA	1063	152	1984	8	5	1984-08-01	1984-08-31	31	1	1984-08-01	1984-08-31	31	NA	NA	NA	NA	NA	NA	NA	0	0	NA	NA	NA	NA
67375	SEN	KOL	BAN	NA	CAP	LALY	EPE	SNKOCA00335	GUI	F	NA	SNKOCA04226	1	1147	2	2	1984-03-07	147	1984	3	NA	1064	153	1984	9	6	1984-09-01	1984-09-30	30	1	1984-09-01	1984-09-30	30	NA	NA	NA	NA	NA	NA	NA	0	0	NA	NA	NA	NA
67376	SEN	KOL	BAN	NA	CAP	LALY	EPE	SNKOCA00335	GUI	F	NA	SNKOCA04226	1	1147	2	2	1984-03-07	147	1984	3	NA	1065	154	1984	10	7	1984-10-01	1984-10-31	31	1	1984-10-01	1984-10-31	31	NA	NA	NA	NA	NA	NA	NA	0	0	NA	NA	NA	NA
67454	SEN	KOL	BAN	NA	CAP	LALY	EPE	SNKOCA00335	GUI	F	NA	SNKOCA04226	1	1147	2	2	1984-03-07	147	1984	3	NA	1066	155	1984	11	8	1984-11-01	1984-11-30	30	1	1984-11-01	1984-11-30	30	NA	NA	NA	NA	NA	NA	NA	0	0	NA	NA	NA	NA
67472	SEN	KOL	BAN	NA	CAP	LALY	EPE	SNKOCA00335	GUI	F	NA	SNKOCA04226	1	1147	2	2	1984-03-07	147	1984	3	NA	1067	156	1984	12	9	1984-12-01	1984-12-31	31	1	1984-12-01	1984-12-31	31	NA	NA	NA	NA	NA	NA	NA	0	0	NA	NA	NA	NA
67479	SEN	KOL	BAN	NA	CAP	LALY	EPE	SNKOCA00335	GUI	F	NA	SNKOCA04226	1	1147	2	2	1984-03-07	147	1984	3	NA	1068	157	1985	1	10	1985-01-01	1985-01-30	30	1	1985-01-01	1985-01-30	30	NA	NA	NA	NA	NA	NA	NA	0	0	NA	NA	NA	NA
67467	SEN	KOL	BAN	NA	CAP	LALY	EPE	SNKOCA00335	GUI	F	NA	SNKOCA04226	1	1147	2	2	1984-03-07	147	1984	3	NA	1069	158	1985	2	11	1985-01-31	1985-03-01	30	1	1985-01-31	1985-03-01	30	NA	NA	NA	NA	NA	NA	NA	0	0	NA	NA	NA	NA
67474	SEN	KOL	BAN	NA	CAP	LALY	EPE	SNKOCA00335	GUI	F	NA	SNKOCA04226	1	1147	2	2	1984-03-07	147	1984	3	NA	1070	159	1985	3	12	1985-03-02	1985-04-01	31	1	1985-03-02	1985-04-01	31	NA	NA	NA	NA	NA	NA	NA	0	0	NA	NA	NA	NA
67438	SEN	KOL	BAN	NA	CAP	LALY	EPE	SNKOCA00335	GUI	F	NA	SNKOCA04226	1	1147	2	2	1984-03-07	147	1984	3	NA	1071	160	1985	4	13	1985-04-02	1985-05-01	30	1	1985-04-02	1985-05-01	30	NA	NA	NA	NA	NA	NA	NA	0	0	NA	NA	NA	NA
67420	SEN	KOL	BAN	NA	CAP	LALY	EPE	SNKOCA00335	GUI	F	NA	SNKOCA04226	1	1147	2	2	1984-03-07	147	1984	3	NA	1072	161	1985	5	14	1985-05-02	1985-06-01	31	1	1985-05-02	1985-06-01	31	NA	NA	NA	NA	NA	NA	NA	0	0	NA	NA	NA	NA
67478	SEN	KOL	BAN	NA	CAP	LALY	EPE	SNKOCA00335	GUI	F	NA	SNKOCA04226	1	1147	2	2	1984-03-07	147	1984	3	NA	1073	162	1985	6	15	1985-06-02	1985-07-01	30	1	1985-06-02	1985-06-30	29	NA	NA	480	END	NA	NA	NA	0	0	NA	NA	NA	NA
85000	SEN	KOL	BAN	NA	CAP	MOUS	EPE	SNKOCA00336	GUI	M	NA	SNKOCA04231	1	340	1	1	1985-06-11	162	1985	6	NA	1074	162	1985	6	0	1985-06-02	1985-07-01	30	1	1985-06-11	1985-07-01	21	0	BIR	NA	NA	NA	NA	NA	0	0	NA	NA	NA	NA
85160	SEN	KOL	BAN	NA	CAP	MOUS	EPE	SNKOCA00336	GUI	M	NA	SNKOCA04231	1	340	1	1	1985-06-11	162	1985	6	NA	1075	163	1985	7	1	1985-07-02	1985-07-31	30	1	1985-07-02	1985-07-03	2	NA	NA	22	WIT	NA	NA	NA	0	0	NA	NA	NA	NA
66328	SEN	KOL	SOU	NA	CAP	LADD	EPE	SNKOCA00337	GUI	F	NA	SNKOCA02708	8	1793	2	2	1996-03-01	290	1996	2	NA	1076	290	1996	2	0	1996-01-31	1996-03-01	31	1	1996-03-01	1996-03-01	1	0	BIR	NA	NA	NA	NA	NA	0	0	NA	NA	NA	NA
66247	SEN	KOL	SOU	NA	CAP	LADD	EPE	SNKOCA00337	GUI	F	NA	SNKOCA02708	8	1793	2	2	1996-03-01	290	1996	2	NA	1077	291	1996	3	1	1996-03-02	1996-03-31	30	1	1996-03-02	1996-03-31	30	NA	NA	NA	NA	NA	NA	NA	0	0	NA	NA	NA	NA
66327	SEN	KOL	SOU	NA	CAP	LADD	EPE	SNKOCA00337	GUI	F	NA	SNKOCA02708	8	1793	2	2	1996-03-01	290	1996	2	NA	1078	292	1996	4	2	1996-04-01	1996-05-01	31	1	1996-04-01	1996-05-01	31	NA	NA	61	DEA	FEE	NA	NA	0	0	NA	NA	NA	NA
84959	SEN	KOL	BAN	NA	CAP	MOUS	EPE	SNKOCA00338	GUI	M	NA	SNKOCA04445	6	1750	3	3	1985-09-30	165	1985	9	NA	1079	165	1985	9	0	1985-09-01	1985-09-30	30	1	1985-09-30	1985-09-30	1	0	BIR	NA	NA	NA	NA	NA	0	0	NA	NA	NA	NA
85443	SEN	KOL	BAN	NA	CAP	MOUS	EPE	SNKOCA00338	GUI	M	NA	SNKOCA04445	6	1750	3	3	1985-09-30	165	1985	9	NA	1080	166	1985	10	1	1985-10-01	1985-10-31	31	1	1985-10-01	1985-10-13	13	NA	NA	13	DEA	DIS	D30	NA	0	0	NA	NA	NA	NA
84918	SEN	KOL	BAN	NA	CAP	MOUS	EPE	SNKOCA00339	GUI	F	NA	NA	NA	NA	NA	NA	1984-03-19	147	1984	3	NA	1081	147	1984	3	0	1984-03-02	1984-03-31	30	0	1984-03-19	1984-03-31	13	0	BEG	NA	NA	NA	NA	NA	0	0	NA	NA	NA	NA
85320	SEN	KOL	BAN	NA	CAP	MOUS	EPE	SNKOCA00339	GUI	F	NA	NA	NA	NA	NA	NA	1984-03-19	147	1984	3	NA	1082	148	1984	4	1	1984-04-01	1984-05-01	31	1	1984-04-01	1984-04-20	20	NA	NA	32	DEA	DIS	D90	NA	0	0	NA	NA	NA	NA
85482	SEN	KOL	BAN	NA	CAP	MOUS	EPE	SNKOCA00340	GUI	F	NA	NA	NA	NA	NA	NA	1984-03-19	147	1984	3	NA	1083	147	1984	3	0	1984-03-02	1984-03-31	30	0	1984-03-19	1984-03-31	13	0	BEG	NA	NA	NA	NA	NA	0	0	NA	NA	NA	NA
85441	SEN	KOL	BAN	NA	CAP	MOUS	EPE	SNKOCA00340	GUI	F	NA	NA	NA	NA	NA	NA	1984-03-19	147	1984	3	NA	1084	148	1984	4	1	1984-04-01	1984-05-01	31	1	1984-04-01	1984-04-23	23	NA	NA	35	DEA	DIS	D90	NA	0	0	NA	NA	NA	NA
78028	SEN	KOL	BAN	NA	CAP	MAMO	EPE	SNKOCA00341	GUI	F	NA	SNKOCA04456	1	368	2	2	1984-09-17	153	1984	9	NA	1085	153	1984	9	0	1984-09-01	1984-09-30	30	1	1984-09-17	1984-09-22	6	0	BIR	5	DEA	DIS	D90	NA	0	0	NA	NA	NA	NA
77788	SEN	KOL	BAN	NA	CAP	MAMO	EPE	SNKOCA00342	GUI	M	NA	SNKOCA04456	1	368	2	2	1984-09-17	153	1984	9	NA	1086	153	1984	9	0	1984-09-01	1984-09-30	30	1	1984-09-17	1984-09-30	14	0	BIR	NA	NA	NA	NA	NA	0	0	NA	NA	NA	NA
77448	SEN	KOL	BAN	NA	CAP	MAMO	EPE	SNKOCA00342	GUI	M	NA	SNKOCA04456	1	368	2	2	1984-09-17	153	1984	9	NA	1087	154	1984	10	1	1984-10-01	1984-10-31	31	1	1984-10-01	1984-10-08	8	NA	NA	21	DEA	DIS	D90	NA	0	0	NA	NA	NA	NA
77666	SEN	KOL	BAN	NA	CAP	MAMO	EPE	SNKOCA00343	GUI	F	NA	SNKOCA04456	2	587	2	2	1985-04-24	160	1985	4	NA	1088	160	1985	4	0	1985-04-02	1985-05-01	30	1	1985-04-24	1985-05-01	8	0	BIR	NA	NA	NA	NA	NA	0	0	NA	NA	NA	NA
77459	SEN	KOL	BAN	NA	CAP	MAMO	EPE	SNKOCA00343	GUI	F	NA	SNKOCA04456	2	587	2	2	1985-04-24	160	1985	4	NA	1089	161	1985	5	1	1985-05-02	1985-06-01	31	1	1985-05-02	1985-06-01	31	NA	NA	NA	NA	NA	NA	NA	0	0	NA	NA	NA	NA
77362	SEN	KOL	BAN	NA	CAP	MAMO	EPE	SNKOCA00343	GUI	F	NA	SNKOCA04456	2	587	2	2	1985-04-24	160	1985	4	NA	1090	162	1985	6	2	1985-06-02	1985-07-01	30	1	1985-06-02	1985-07-01	30	NA	NA	NA	NA	NA	NA	NA	0	0	NA	NA	NA	NA
77404	SEN	KOL	BAN	NA	CAP	MAMO	EPE	SNKOCA00343	GUI	F	NA	SNKOCA04456	2	587	2	2	1985-04-24	160	1985	4	NA	1091	163	1985	7	3	1985-07-02	1985-07-31	30	1	1985-07-02	1985-07-31	30	NA	NA	NA	NA	NA	NA	NA	0	0	NA	NA	NA	NA
77294	SEN	KOL	BAN	NA	CAP	MAMO	EPE	SNKOCA00343	GUI	F	NA	SNKOCA04456	2	587	2	2	1985-04-24	160	1985	4	NA	1092	164	1985	8	4	1985-08-01	1985-08-31	31	1	1985-08-01	1985-08-31	31	NA	NA	NA	NA	NA	NA	NA	0	0	NA	NA	NA	NA
77430	SEN	KOL	BAN	NA	CAP	MAMO	EPE	SNKOCA00343	GUI	F	NA	SNKOCA04456	2	587	2	2	1985-04-24	160	1985	4	NA	1093	165	1985	9	5	1985-09-01	1985-09-30	30	1	1985-09-01	1985-09-30	30	NA	NA	NA	NA	NA	NA	NA	0	0	NA	NA	NA	NA
77270	SEN	KOL	BAN	NA	CAP	MAMO	EPE	SNKOCA00343	GUI	F	NA	SNKOCA04456	2	587	2	2	1985-04-24	160	1985	4	NA	1094	166	1985	10	6	1985-10-01	1985-10-31	31	1	1985-10-01	1985-10-31	31	NA	NA	NA	NA	NA	NA	NA	0	0	NA	NA	NA	NA
77334	SEN	KOL	BAN	NA	CAP	MAMO	EPE	SNKOCA00343	GUI	F	NA	SNKOCA04456	2	587	2	2	1985-04-24	160	1985	4	NA	1095	167	1985	11	7	1985-11-01	1985-11-30	30	1	1985-11-01	1985-11-30	30	NA	NA	NA	NA	NA	NA	NA	0	0	NA	NA	NA	NA
77324	SEN	KOL	BAN	NA	CAP	MAMO	EPE	SNKOCA00343	GUI	F	NA	SNKOCA04456	2	587	2	2	1985-04-24	160	1985	4	NA	1096	168	1985	12	8	1985-12-01	1985-12-31	31	1	1985-12-01	1985-12-31	31	NA	NA	NA	NA	NA	NA	NA	0	0	NA	NA	NA	NA
77644	SEN	KOL	BAN	NA	CAP	MAMO	EPE	SNKOCA00343	GUI	F	NA	SNKOCA04456	2	587	2	2	1985-04-24	160	1985	4	NA	1097	169	1986	1	9	1986-01-01	1986-01-30	30	1	1986-01-01	1986-01-30	30	NA	NA	NA	NA	NA	NA	NA	0	0	NA	NA	NA	NA
77439	SEN	KOL	BAN	NA	CAP	MAMO	EPE	SNKOCA00343	GUI	F	NA	SNKOCA04456	2	587	2	2	1985-04-24	160	1985	4	NA	1098	170	1986	2	10	1986-01-31	1986-03-01	30	1	1986-01-31	1986-03-01	30	NA	NA	NA	NA	NA	NA	NA	0	0	NA	NA	NA	NA
77522	SEN	KOL	BAN	NA	CAP	MAMO	EPE	SNKOCA00343	GUI	F	NA	SNKOCA04456	2	587	2	2	1985-04-24	160	1985	4	NA	1099	171	1986	3	11	1986-03-02	1986-04-01	31	1	1986-03-02	1986-04-01	31	NA	NA	NA	NA	NA	NA	NA	0	0	NA	NA	NA	NA
77399	SEN	KOL	BAN	NA	CAP	MAMO	EPE	SNKOCA00343	GUI	F	NA	SNKOCA04456	2	587	2	2	1985-04-24	160	1985	4	NA	1100	172	1986	4	12	1986-04-02	1986-05-01	30	1	1986-04-02	1986-05-01	30	NA	NA	NA	NA	NA	NA	NA	0	0	NA	NA	NA	NA
77251	SEN	KOL	BAN	NA	CAP	MAMO	EPE	SNKOCA00343	GUI	F	NA	SNKOCA04456	2	587	2	2	1985-04-24	160	1985	4	NA	1101	173	1986	5	13	1986-05-02	1986-06-01	31	1	1986-05-02	1986-06-01	31	NA	NA	NA	NA	NA	NA	NA	0	0	NA	NA	NA	NA
77309	SEN	KOL	BAN	NA	CAP	MAMO	EPE	SNKOCA00343	GUI	F	NA	SNKOCA04456	2	587	2	2	1985-04-24	160	1985	4	NA	1102	174	1986	6	14	1986-06-02	1986-07-01	30	1	1986-06-02	1986-06-30	29	NA	NA	432	BAR	NA	NA	NA	0	0	NA	NA	NA	NA
77333	SEN	KOL	BAN	NA	CAP	MAMO	EPE	SNKOCA00344	GUI	M	NA	SNKOCA04456	2	587	2	2	1985-04-24	160	1985	4	NA	1103	160	1985	4	0	1985-04-02	1985-05-01	30	1	1985-04-24	1985-05-01	8	0	BIR	NA	NA	NA	NA	NA	0	0	NA	NA	NA	NA
77290	SEN	KOL	BAN	NA	CAP	MAMO	EPE	SNKOCA00344	GUI	M	NA	SNKOCA04456	2	587	2	2	1985-04-24	160	1985	4	NA	1104	161	1985	5	1	1985-05-02	1985-06-01	31	1	1985-05-02	1985-06-01	31	NA	NA	NA	NA	NA	NA	NA	0	0	NA	NA	NA	NA
78450	SEN	KOL	BAN	NA	CAP	MAMO	EPE	SNKOCA00344	GUI	M	NA	SNKOCA04456	2	587	2	2	1985-04-24	160	1985	4	NA	1105	162	1985	6	2	1985-06-02	1985-07-01	30	1	1985-06-02	1985-07-01	30	NA	NA	NA	NA	NA	NA	NA	0	0	NA	NA	NA	NA
78436	SEN	KOL	BAN	NA	CAP	MAMO	EPE	SNKOCA00344	GUI	M	NA	SNKOCA04456	2	587	2	2	1985-04-24	160	1985	4	NA	1106	163	1985	7	3	1985-07-02	1985-07-31	30	1	1985-07-02	1985-07-31	30	NA	NA	NA	NA	NA	NA	NA	0	0	NA	NA	NA	NA
78326	SEN	KOL	BAN	NA	CAP	MAMO	EPE	SNKOCA00344	GUI	M	NA	SNKOCA04456	2	587	2	2	1985-04-24	160	1985	4	NA	1107	164	1985	8	4	1985-08-01	1985-08-31	31	1	1985-08-01	1985-08-31	31	NA	NA	NA	NA	NA	NA	NA	0	0	NA	NA	NA	NA
78410	SEN	KOL	BAN	NA	CAP	MAMO	EPE	SNKOCA00344	GUI	M	NA	SNKOCA04456	2	587	2	2	1985-04-24	160	1985	4	NA	1108	165	1985	9	5	1985-09-01	1985-09-30	30	1	1985-09-01	1985-09-30	30	NA	NA	NA	NA	NA	NA	NA	0	0	NA	NA	NA	NA
78328	SEN	KOL	BAN	NA	CAP	MAMO	EPE	SNKOCA00344	GUI	M	NA	SNKOCA04456	2	587	2	2	1985-04-24	160	1985	4	NA	1109	166	1985	10	6	1985-10-01	1985-10-31	31	1	1985-10-01	1985-10-31	31	NA	NA	NA	NA	NA	NA	NA	0	0	NA	NA	NA	NA
78217	SEN	KOL	BAN	NA	CAP	MAMO	EPE	SNKOCA00344	GUI	M	NA	SNKOCA04456	2	587	2	2	1985-04-24	160	1985	4	NA	1110	167	1985	11	7	1985-11-01	1985-11-30	30	1	1985-11-01	1985-11-30	30	NA	NA	NA	NA	NA	NA	NA	0	0	NA	NA	NA	NA
78314	SEN	KOL	BAN	NA	CAP	MAMO	EPE	SNKOCA00344	GUI	M	NA	SNKOCA04456	2	587	2	2	1985-04-24	160	1985	4	NA	1111	168	1985	12	8	1985-12-01	1985-12-31	31	1	1985-12-01	1985-12-31	31	NA	NA	NA	NA	NA	NA	NA	0	0	NA	NA	NA	NA
78396	SEN	KOL	BAN	NA	CAP	MAMO	EPE	SNKOCA00344	GUI	M	NA	SNKOCA04456	2	587	2	2	1985-04-24	160	1985	4	NA	1112	169	1986	1	9	1986-01-01	1986-01-30	30	1	1986-01-01	1986-01-30	30	NA	NA	NA	NA	NA	NA	NA	0	0	NA	NA	NA	NA
78479	SEN	KOL	BAN	NA	CAP	MAMO	EPE	SNKOCA00344	GUI	M	NA	SNKOCA04456	2	587	2	2	1985-04-24	160	1985	4	NA	1113	170	1986	2	10	1986-01-31	1986-03-01	30	1	1986-01-31	1986-03-01	30	NA	NA	NA	NA	NA	NA	NA	0	0	NA	NA	NA	NA
78520	SEN	KOL	BAN	NA	CAP	MAMO	EPE	SNKOCA00344	GUI	M	NA	SNKOCA04456	2	587	2	2	1985-04-24	160	1985	4	NA	1114	171	1986	3	11	1986-03-02	1986-04-01	31	1	1986-03-02	1986-04-01	31	NA	NA	NA	NA	NA	NA	NA	0	0	NA	NA	NA	NA
78286	SEN	KOL	BAN	NA	CAP	MAMO	EPE	SNKOCA00344	GUI	M	NA	SNKOCA04456	2	587	2	2	1985-04-24	160	1985	4	NA	1115	172	1986	4	12	1986-04-02	1986-05-01	30	1	1986-04-02	1986-05-01	30	NA	NA	NA	NA	NA	NA	NA	0	0	NA	NA	NA	NA
77958	SEN	KOL	BAN	NA	CAP	MAMO	EPE	SNKOCA00344	GUI	M	NA	SNKOCA04456	2	587	2	2	1985-04-24	160	1985	4	NA	1116	173	1986	5	13	1986-05-02	1986-06-01	31	1	1986-05-02	1986-06-01	31	NA	NA	NA	NA	NA	NA	NA	0	0	NA	NA	NA	NA
78176	SEN	KOL	BAN	NA	CAP	MAMO	EPE	SNKOCA00344	GUI	M	NA	SNKOCA04456	2	587	2	2	1985-04-24	160	1985	4	NA	1117	174	1986	6	14	1986-06-02	1986-07-01	30	1	1986-06-02	1986-06-30	29	NA	NA	432	BAR	NA	NA	NA	0	0	NA	NA	NA	NA
77957	SEN	KOL	BAN	NA	CAP	MAMO	EPE	SNKOCA00345	GUI	F	NA	SNKOCA02462	NA	1064	NA	NA	1983-10-15	142	1983	10	NA	1118	144	1983	12	2	1983-12-01	1983-12-31	31	0	1983-12-01	1983-12-31	31	47	BEG	NA	NA	NA	NA	NA	0	0	NA	NA	NA	NA
77998	SEN	KOL	BAN	NA	CAP	MAMO	EPE	SNKOCA00345	GUI	F	NA	SNKOCA02462	NA	1064	NA	NA	1983-10-15	142	1983	10	NA	1119	145	1984	1	3	1984-01-01	1984-01-30	30	1	1984-01-01	1984-01-30	30	NA	NA	NA	NA	NA	NA	NA	0	0	NA	NA	NA	NA
78080	SEN	KOL	BAN	NA	CAP	MAMO	EPE	SNKOCA00345	GUI	F	NA	SNKOCA02462	NA	1064	NA	NA	1983-10-15	142	1983	10	NA	1120	146	1984	2	4	1984-01-31	1984-03-01	31	1	1984-01-31	1984-03-01	31	NA	NA	NA	NA	NA	NA	NA	0	0	NA	NA	NA	NA
78648	SEN	KOL	BAN	NA	CAP	MAMO	EPE	SNKOCA00345	GUI	F	NA	SNKOCA02462	NA	1064	NA	NA	1983-10-15	142	1983	10	NA	1121	147	1984	3	5	1984-03-02	1984-03-31	30	1	1984-03-02	1984-03-31	30	NA	NA	NA	NA	NA	NA	NA	0	0	NA	NA	NA	NA
78630	SEN	KOL	BAN	NA	CAP	MAMO	EPE	SNKOCA00345	GUI	F	NA	SNKOCA02462	NA	1064	NA	NA	1983-10-15	142	1983	10	NA	1122	148	1984	4	6	1984-04-01	1984-05-01	31	1	1984-04-01	1984-05-01	31	NA	NA	NA	NA	NA	NA	NA	0	0	NA	NA	NA	NA
78612	SEN	KOL	BAN	NA	CAP	MAMO	EPE	SNKOCA00345	GUI	F	NA	SNKOCA02462	NA	1064	NA	NA	1983-10-15	142	1983	10	NA	1123	149	1984	5	7	1984-05-02	1984-05-31	30	1	1984-05-02	1984-05-15	14	NA	NA	213	DEA	DIS	D90	NA	0	0	NA	NA	NA	NA
78596	SEN	KOL	BAN	NA	CAP	MAMO	EPE	SNKOCA00346	GUI	F	NA	SNKOCA02638	4	1230	2	2	1985-11-26	167	1985	11	NA	1124	167	1985	11	0	1985-11-01	1985-11-30	30	1	1985-11-26	1985-11-27	2	0	BIR	1	DEA	GRO	NA	NA	0	0	NA	NA	NA	NA
78550	SEN	KOL	BAN	NA	CAP	MAMO	EPE	SNKOCA00347	GUI	M	NA	SNKOCA04244	NA	1095	NA	NA	1983-10-15	142	1983	10	NA	1125	144	1983	12	2	1983-12-01	1983-12-31	31	0	1983-12-01	1983-12-31	31	47	BEG	NA	NA	NA	NA	NA	0	0	NA	NA	NA	NA
78611	SEN	KOL	BAN	NA	CAP	MAMO	EPE	SNKOCA00347	GUI	M	NA	SNKOCA04244	NA	1095	NA	NA	1983-10-15	142	1983	10	NA	1126	145	1984	1	3	1984-01-01	1984-01-30	30	1	1984-01-01	1984-01-30	30	NA	NA	NA	NA	NA	NA	NA	0	0	NA	NA	NA	NA
78583	SEN	KOL	BAN	NA	CAP	MAMO	EPE	SNKOCA00347	GUI	M	NA	SNKOCA04244	NA	1095	NA	NA	1983-10-15	142	1983	10	NA	1127	146	1984	2	4	1984-01-31	1984-03-01	31	1	1984-01-31	1984-03-01	31	NA	NA	NA	NA	NA	NA	NA	0	0	NA	NA	NA	NA
78220	SEN	KOL	BAN	NA	CAP	MAMO	EPE	SNKOCA00347	GUI	M	NA	SNKOCA04244	NA	1095	NA	NA	1983-10-15	142	1983	10	NA	1128	147	1984	3	5	1984-03-02	1984-03-31	30	1	1984-03-02	1984-03-31	30	NA	NA	NA	NA	NA	NA	NA	0	0	NA	NA	NA	NA
78425	SEN	KOL	BAN	NA	CAP	MAMO	EPE	SNKOCA00347	GUI	M	NA	SNKOCA04244	NA	1095	NA	NA	1983-10-15	142	1983	10	NA	1129	148	1984	4	6	1984-04-01	1984-05-01	31	1	1984-04-01	1984-05-01	31	NA	NA	NA	NA	NA	NA	NA	0	0	NA	NA	NA	NA
78302	SEN	KOL	BAN	NA	CAP	MAMO	EPE	SNKOCA00347	GUI	M	NA	SNKOCA04244	NA	1095	NA	NA	1983-10-15	142	1983	10	NA	1130	149	1984	5	7	1984-05-02	1984-05-31	30	1	1984-05-02	1984-05-31	30	NA	NA	NA	NA	NA	NA	NA	0	0	NA	NA	NA	NA
78398	SEN	KOL	BAN	NA	CAP	MAMO	EPE	SNKOCA00347	GUI	M	NA	SNKOCA04244	NA	1095	NA	NA	1983-10-15	142	1983	10	NA	1131	150	1984	6	8	1984-06-01	1984-07-01	31	1	1984-06-01	1984-06-30	30	NA	NA	259	DEA	DIS	D90	NA	0	0	NA	NA	NA	NA
78559	SEN	KOL	BAN	NA	CAP	MAMO	EPE	SNKOCA00348	GUI	F	NA	SNKOCA04244	NA	1095	NA	NA	1983-10-15	142	1983	10	NA	1132	144	1983	12	2	1983-12-01	1983-12-31	31	0	1983-12-01	1983-12-31	31	47	BEG	NA	NA	NA	NA	NA	0	0	NA	NA	NA	NA
78463	SEN	KOL	BAN	NA	CAP	MAMO	EPE	SNKOCA00348	GUI	F	NA	SNKOCA04244	NA	1095	NA	NA	1983-10-15	142	1983	10	NA	1133	145	1984	1	3	1984-01-01	1984-01-30	30	1	1984-01-01	1984-01-30	30	NA	NA	NA	NA	NA	NA	NA	0	0	NA	NA	NA	NA
78506	SEN	KOL	BAN	NA	CAP	MAMO	EPE	SNKOCA00348	GUI	F	NA	SNKOCA04244	NA	1095	NA	NA	1983-10-15	142	1983	10	NA	1134	146	1984	2	4	1984-01-31	1984-03-01	31	1	1984-01-31	1984-03-01	31	NA	NA	NA	NA	NA	NA	NA	0	0	NA	NA	NA	NA
78542	SEN	KOL	BAN	NA	CAP	MAMO	EPE	SNKOCA00348	GUI	F	NA	SNKOCA04244	NA	1095	NA	NA	1983-10-15	142	1983	10	NA	1135	147	1984	3	5	1984-03-02	1984-03-31	30	1	1984-03-02	1984-03-31	30	NA	NA	NA	NA	NA	NA	NA	0	0	NA	NA	NA	NA
78613	SEN	KOL	BAN	NA	CAP	MAMO	EPE	SNKOCA00348	GUI	F	NA	SNKOCA04244	NA	1095	NA	NA	1983-10-15	142	1983	10	NA	1136	148	1984	4	6	1984-04-01	1984-05-01	31	1	1984-04-01	1984-05-01	31	NA	NA	NA	NA	NA	NA	NA	0	0	NA	NA	NA	NA
78383	SEN	KOL	BAN	NA	CAP	MAMO	EPE	SNKOCA00348	GUI	F	NA	SNKOCA04244	NA	1095	NA	NA	1983-10-15	142	1983	10	NA	1137	149	1984	5	7	1984-05-02	1984-05-31	30	1	1984-05-02	1984-05-15	14	NA	NA	213	DEA	DIS	D90	NA	0	0	NA	NA	NA	NA
78545	SEN	KOL	BAN	NA	CAP	MAMO	EPE	SNKOCA00349	GUI	F	NA	SNKOCA04245	NA	1369	NA	NA	1983-10-15	142	1983	10	NA	1138	144	1983	12	2	1983-12-01	1983-12-31	31	0	1983-12-01	1983-12-31	31	47	BEG	NA	NA	NA	NA	NA	0	0	NA	NA	NA	NA
78274	SEN	KOL	BAN	NA	CAP	MAMO	EPE	SNKOCA00349	GUI	F	NA	SNKOCA04245	NA	1369	NA	NA	1983-10-15	142	1983	10	NA	1139	145	1984	1	3	1984-01-01	1984-01-30	30	1	1984-01-01	1984-01-30	30	NA	NA	NA	NA	NA	NA	NA	0	0	NA	NA	NA	NA
78284	SEN	KOL	BAN	NA	CAP	MAMO	EPE	SNKOCA00349	GUI	F	NA	SNKOCA04245	NA	1369	NA	NA	1983-10-15	142	1983	10	NA	1140	146	1984	2	4	1984-01-31	1984-03-01	31	1	1984-01-31	1984-03-01	31	NA	NA	NA	NA	NA	NA	NA	0	0	NA	NA	NA	NA
78233	SEN	KOL	BAN	NA	CAP	MAMO	EPE	SNKOCA00349	GUI	F	NA	SNKOCA04245	NA	1369	NA	NA	1983-10-15	142	1983	10	NA	1141	147	1984	3	5	1984-03-02	1984-03-31	30	1	1984-03-02	1984-03-31	30	NA	NA	NA	NA	NA	NA	NA	0	0	NA	NA	NA	NA
78363	SEN	KOL	BAN	NA	CAP	MAMO	EPE	SNKOCA00349	GUI	F	NA	SNKOCA04245	NA	1369	NA	NA	1983-10-15	142	1983	10	NA	1142	148	1984	4	6	1984-04-01	1984-05-01	31	1	1984-04-01	1984-04-15	15	NA	NA	183	DEA	DIS	D90	NA	0	0	NA	NA	NA	NA
78525	SEN	KOL	BAN	NA	CAP	MAMO	EPE	SNKOCA00350	GUI	F	NA	SNKOCA04241	1	515	1	1	1984-03-13	147	1984	3	NA	1143	147	1984	3	0	1984-03-02	1984-03-31	30	1	1984-03-13	1984-03-31	19	0	BIR	NA	NA	NA	NA	NA	0	0	NA	NA	NA	NA
78013	SEN	KOL	BAN	NA	CAP	MAMO	EPE	SNKOCA00350	GUI	F	NA	SNKOCA04241	1	515	1	1	1984-03-13	147	1984	3	NA	1144	148	1984	4	1	1984-04-01	1984-05-01	31	1	1984-04-01	1984-04-19	19	NA	NA	37	DEA	DIS	D90	NA	0	0	NA	NA	NA	NA
75508	SEN	KOL	BAN	NA	CAP	MAMA	EPE	SNKOCA00351	GUI	M	NA	SNKOCA04470	1	460	1	1	1985-09-09	165	1985	9	NA	1145	165	1985	9	0	1985-09-01	1985-09-30	30	1	1985-09-09	1985-09-15	7	0	BIR	6	DEA	GRO	NA	NA	0	0	NA	NA	NA	NA
74977	SEN	KOL	BAN	NA	CAP	MAMA	EPE	SNKOCA00352	GUI	M	NA	SNKOCA04471	1	467	1	1	1985-09-16	165	1985	9	NA	1146	165	1985	9	0	1985-09-01	1985-09-30	30	1	1985-09-16	1985-09-30	15	0	BIR	NA	NA	NA	NA	NA	0	0	NA	NA	NA	NA
75098	SEN	KOL	BAN	NA	CAP	MAMA	EPE	SNKOCA00352	GUI	M	NA	SNKOCA04471	1	467	1	1	1985-09-16	165	1985	9	NA	1147	166	1985	10	1	1985-10-01	1985-10-31	31	1	1985-10-01	1985-10-05	5	NA	NA	19	DEA	DIS	D30	NA	0	0	NA	NA	NA	NA
74854	SEN	KOL	BAN	NA	CAP	MAMA	EPE	SNKOCA00353	GUI	M	NA	SNKOCA04259	2	737	1	1	1984-02-22	146	1984	2	NA	1148	146	1984	2	0	1984-01-31	1984-03-01	31	1	1984-02-22	1984-03-01	9	0	BIR	NA	NA	NA	NA	NA	0	0	NA	NA	NA	NA
75018	SEN	KOL	BAN	NA	CAP	MAMA	EPE	SNKOCA00353	GUI	M	NA	SNKOCA04259	2	737	1	1	1984-02-22	146	1984	2	NA	1149	147	1984	3	1	1984-03-02	1984-03-31	30	1	1984-03-02	1984-03-31	30	NA	NA	NA	NA	NA	NA	NA	0	0	NA	NA	NA	NA
75285	SEN	KOL	BAN	NA	CAP	MAMA	EPE	SNKOCA00353	GUI	M	NA	SNKOCA04259	2	737	1	1	1984-02-22	146	1984	2	NA	1150	148	1984	4	2	1984-04-01	1984-05-01	31	1	1984-04-01	1984-04-15	15	NA	NA	53	DEA	DIS	D90	NA	0	0	NA	NA	NA	NA
75411	SEN	KOL	BAN	NA	CAP	MAMA	EPE	SNKOCA00354	GUI	M	NA	SNKOCA04262	4	1167	3	3	1984-09-24	153	1984	9	NA	1151	153	1984	9	0	1984-09-01	1984-09-30	30	1	1984-09-24	1984-09-30	7	0	BIR	NA	NA	NA	NA	NA	0	0	NA	NA	NA	NA
75121	SEN	KOL	BAN	NA	CAP	MAMA	EPE	SNKOCA00354	GUI	M	NA	SNKOCA04262	4	1167	3	3	1984-09-24	153	1984	9	NA	1152	154	1984	10	1	1984-10-01	1984-10-31	31	1	1984-10-01	1984-10-27	27	NA	NA	33	DEA	DIS	D90	NA	0	0	NA	NA	NA	NA
75205	SEN	KOL	BAN	NA	CAP	MAMA	EPE	SNKOCA00355	GUI	F	NA	SNKOCA04262	3	1008	2	2	1984-04-18	148	1984	4	NA	1153	148	1984	4	0	1984-04-01	1984-05-01	31	1	1984-04-18	1984-05-01	14	0	BIR	NA	NA	NA	NA	NA	0	0	NA	NA	NA	NA
75204	SEN	KOL	BAN	NA	CAP	MAMA	EPE	SNKOCA00355	GUI	F	NA	SNKOCA04262	3	1008	2	2	1984-04-18	148	1984	4	NA	1154	149	1984	5	1	1984-05-02	1984-05-31	30	1	1984-05-02	1984-05-15	14	NA	NA	27	DEA	DIS	D90	NA	0	0	NA	NA	NA	NA
75125	SEN	KOL	BAN	NA	CAP	MAMA	EPE	SNKOCA00356	GUI	M	NA	SNKOCA04478	2	623	2	2	1985-01-27	157	1985	1	NA	1155	157	1985	1	0	1985-01-01	1985-01-30	30	1	1985-01-27	1985-01-30	4	0	BIR	NA	NA	NA	NA	NA	0	0	NA	NA	NA	NA
75124	SEN	KOL	BAN	NA	CAP	MAMA	EPE	SNKOCA00356	GUI	M	NA	SNKOCA04478	2	623	2	2	1985-01-27	157	1985	1	NA	1156	158	1985	2	1	1985-01-31	1985-03-01	30	1	1985-01-31	1985-03-01	30	NA	NA	NA	NA	NA	NA	NA	0	0	NA	NA	NA	NA
74882	SEN	KOL	BAN	NA	CAP	MAMA	EPE	SNKOCA00356	GUI	M	NA	SNKOCA04478	2	623	2	2	1985-01-27	157	1985	1	NA	1157	159	1985	3	2	1985-03-02	1985-04-01	31	1	1985-03-02	1985-04-01	31	NA	NA	NA	NA	NA	NA	NA	0	0	NA	NA	NA	NA
75003	SEN	KOL	BAN	NA	CAP	MAMA	EPE	SNKOCA00356	GUI	M	NA	SNKOCA04478	2	623	2	2	1985-01-27	157	1985	1	NA	1158	160	1985	4	3	1985-04-02	1985-05-01	30	1	1985-04-02	1985-05-01	30	NA	NA	94	WIT	NA	NA	NA	0	0	NA	NA	NA	NA
11684	SEN	KOL	MAH	NA	CAP	ALIB	EPE	SNKOCA00357	GUI	M	NA	SNKOCA03176	NA	2303	NA	NA	1984-10-04	154	1984	10	NA	1159	154	1984	10	0	1984-10-01	1984-10-31	31	0	1984-10-04	1984-10-31	28	0	BEG	NA	NA	NA	NA	NA	0	0	NA	NA	NA	NA
11691	SEN	KOL	MAH	NA	CAP	ALIB	EPE	SNKOCA00357	GUI	M	NA	SNKOCA03176	NA	2303	NA	NA	1984-10-04	154	1984	10	NA	1160	155	1984	11	1	1984-11-01	1984-11-30	30	1	1984-11-01	1984-11-30	30	NA	NA	NA	NA	NA	NA	NA	0	0	NA	NA	NA	NA
11690	SEN	KOL	MAH	NA	CAP	ALIB	EPE	SNKOCA00357	GUI	M	NA	SNKOCA03176	NA	2303	NA	NA	1984-10-04	154	1984	10	NA	1161	156	1984	12	2	1984-12-01	1984-12-31	31	1	1984-12-01	1984-12-31	31	NA	NA	NA	NA	NA	NA	NA	0	0	NA	NA	NA	NA
11688	SEN	KOL	MAH	NA	CAP	ALIB	EPE	SNKOCA00357	GUI	M	NA	SNKOCA03176	NA	2303	NA	NA	1984-10-04	154	1984	10	NA	1162	157	1985	1	3	1985-01-01	1985-01-30	30	1	1985-01-01	1985-01-01	1	NA	NA	89	DEA	DIS	D20	NA	0	0	NA	NA	NA	NA
121325	SEN	KOL	BAN	NA	CAP	TIDI	EPE	SNKOCA00358	GUI	F	NA	SNKOCA04278	1	1158	1	1	1984-02-16	146	1984	2	NA	1163	146	1984	2	0	1984-01-31	1984-03-01	31	1	1984-02-16	1984-03-01	15	0	BIR	NA	NA	NA	NA	NA	0	0	NA	NA	NA	NA
121282	SEN	KOL	BAN	NA	CAP	TIDI	EPE	SNKOCA00358	GUI	F	NA	SNKOCA04278	1	1158	1	1	1984-02-16	146	1984	2	NA	1164	147	1984	3	1	1984-03-02	1984-03-31	30	1	1984-03-02	1984-03-31	30	NA	NA	NA	NA	NA	NA	NA	0	0	NA	NA	NA	NA
121283	SEN	KOL	BAN	NA	CAP	TIDI	EPE	SNKOCA00358	GUI	F	NA	SNKOCA04278	1	1158	1	1	1984-02-16	146	1984	2	NA	1165	148	1984	4	2	1984-04-01	1984-05-01	31	1	1984-04-01	1984-05-01	31	NA	NA	NA	NA	NA	NA	NA	0	0	NA	NA	NA	NA
121362	SEN	KOL	BAN	NA	CAP	TIDI	EPE	SNKOCA00358	GUI	F	NA	SNKOCA04278	1	1158	1	1	1984-02-16	146	1984	2	NA	1166	149	1984	5	3	1984-05-02	1984-05-31	30	1	1984-05-02	1984-05-31	30	NA	NA	NA	NA	NA	NA	NA	0	0	NA	NA	NA	NA
121161	SEN	KOL	BAN	NA	CAP	TIDI	EPE	SNKOCA00358	GUI	F	NA	SNKOCA04278	1	1158	1	1	1984-02-16	146	1984	2	NA	1167	150	1984	6	4	1984-06-01	1984-07-01	31	1	1984-06-01	1984-07-01	31	NA	NA	NA	NA	NA	NA	NA	0	0	NA	NA	NA	NA
121371	SEN	KOL	BAN	NA	CAP	TIDI	EPE	SNKOCA00358	GUI	F	NA	SNKOCA04278	1	1158	1	1	1984-02-16	146	1984	2	NA	1168	151	1984	7	5	1984-07-02	1984-07-31	30	1	1984-07-02	1984-07-31	30	NA	NA	NA	NA	NA	NA	NA	0	0	NA	NA	NA	NA
121250	SEN	KOL	BAN	NA	CAP	TIDI	EPE	SNKOCA00358	GUI	F	NA	SNKOCA04278	1	1158	1	1	1984-02-16	146	1984	2	NA	1169	152	1984	8	6	1984-08-01	1984-08-31	31	1	1984-08-01	1984-08-31	31	NA	NA	NA	NA	NA	NA	NA	0	0	NA	NA	NA	NA
121014	SEN	KOL	BAN	NA	CAP	TIDI	EPE	SNKOCA00358	GUI	F	NA	SNKOCA04278	1	1158	1	1	1984-02-16	146	1984	2	NA	1170	153	1984	9	7	1984-09-01	1984-09-30	30	1	1984-09-01	1984-09-30	30	NA	NA	NA	NA	NA	NA	NA	0	0	NA	NA	NA	NA
121038	SEN	KOL	BAN	NA	CAP	TIDI	EPE	SNKOCA00358	GUI	F	NA	SNKOCA04278	1	1158	1	1	1984-02-16	146	1984	2	NA	1171	154	1984	10	8	1984-10-01	1984-10-31	31	1	1984-10-01	1984-10-31	31	NA	NA	NA	NA	NA	NA	NA	0	0	NA	NA	NA	NA
121025	SEN	KOL	BAN	NA	CAP	TIDI	EPE	SNKOCA00358	GUI	F	NA	SNKOCA04278	1	1158	1	1	1984-02-16	146	1984	2	NA	1172	155	1984	11	9	1984-11-01	1984-11-30	30	1	1984-11-01	1984-11-30	30	NA	NA	NA	NA	NA	NA	NA	0	0	NA	NA	NA	NA
121252	SEN	KOL	BAN	NA	CAP	TIDI	EPE	SNKOCA00358	GUI	F	NA	SNKOCA04278	1	1158	1	1	1984-02-16	146	1984	2	NA	1173	156	1984	12	10	1984-12-01	1984-12-31	31	1	1984-12-01	1984-12-31	31	NA	NA	NA	NA	NA	NA	NA	0	0	NA	NA	NA	NA
121907	SEN	KOL	BAN	NA	CAP	TIDI	EPE	SNKOCA00358	GUI	F	NA	SNKOCA04278	1	1158	1	1	1984-02-16	146	1984	2	NA	1174	157	1985	1	11	1985-01-01	1985-01-30	30	1	1985-01-01	1985-01-30	30	NA	NA	NA	NA	NA	NA	NA	0	0	NA	NA	NA	NA
121826	SEN	KOL	BAN	NA	CAP	TIDI	EPE	SNKOCA00358	GUI	F	NA	SNKOCA04278	1	1158	1	1	1984-02-16	146	1984	2	NA	1175	158	1985	2	12	1985-01-31	1985-03-01	30	1	1985-01-31	1985-03-01	30	NA	NA	NA	NA	NA	NA	NA	0	0	NA	NA	NA	NA
121904	SEN	KOL	BAN	NA	CAP	TIDI	EPE	SNKOCA00358	GUI	F	NA	SNKOCA04278	1	1158	1	1	1984-02-16	146	1984	2	NA	1176	159	1985	3	13	1985-03-02	1985-04-01	31	1	1985-03-02	1985-04-01	31	NA	NA	NA	NA	NA	NA	NA	0	0	NA	NA	NA	NA
121741	SEN	KOL	BAN	NA	CAP	TIDI	EPE	SNKOCA00358	GUI	F	NA	SNKOCA04278	1	1158	1	1	1984-02-16	146	1984	2	NA	1177	160	1985	4	14	1985-04-02	1985-05-01	30	1	1985-04-02	1985-05-01	30	NA	NA	NA	NA	NA	NA	NA	0	0	NA	NA	NA	NA
121702	SEN	KOL	BAN	NA	CAP	TIDI	EPE	SNKOCA00358	GUI	F	NA	SNKOCA04278	1	1158	1	1	1984-02-16	146	1984	2	NA	1178	161	1985	5	15	1985-05-02	1985-06-01	31	1	1985-05-02	1985-06-01	31	NA	NA	NA	NA	NA	NA	NA	0	0	NA	NA	NA	NA
121261	SEN	KOL	BAN	NA	CAP	TIDI	EPE	SNKOCA00358	GUI	F	NA	SNKOCA04278	1	1158	1	1	1984-02-16	146	1984	2	NA	1179	162	1985	6	16	1985-06-02	1985-07-01	30	1	1985-06-02	1985-06-30	29	NA	NA	500	WIT	NA	NA	NA	0	0	NA	NA	NA	NA
108864	SEN	KOL	BAN	NA	CAP	SALI	EPE	SNKOCA00359	GUI	F	NA	SNKOCA04526	1	346	1	1	1985-08-27	164	1985	8	NA	1180	164	1985	8	0	1985-08-01	1985-08-31	31	1	1985-08-27	1985-08-31	5	0	BIR	NA	NA	NA	NA	NA	0	0	NA	NA	NA	NA
109028	SEN	KOL	BAN	NA	CAP	SALI	EPE	SNKOCA00359	GUI	F	NA	SNKOCA04526	1	346	1	1	1985-08-27	164	1985	8	NA	1181	165	1985	9	1	1985-09-01	1985-09-30	30	1	1985-09-01	1985-09-03	3	NA	NA	7	DEA	GRO	NA	NA	0	0	NA	NA	NA	NA
32602	SEN	KOL	BAN	NA	CAP	DEDI	EPE	SNKOCA00360	GUI	F	NA	SNKOCA04299	3	949	2	2	1984-02-04	146	1984	2	NA	1182	146	1984	2	0	1984-01-31	1984-03-01	31	1	1984-02-04	1984-03-01	27	0	BIR	NA	NA	NA	NA	NA	0	0	NA	NA	NA	NA
32665	SEN	KOL	BAN	NA	CAP	DEDI	EPE	SNKOCA00360	GUI	F	NA	SNKOCA04299	3	949	2	2	1984-02-04	146	1984	2	NA	1183	147	1984	3	1	1984-03-02	1984-03-31	30	1	1984-03-02	1984-03-09	8	NA	NA	34	DEA	DIS	D90	NA	0	0	NA	NA	NA	NA
33171	SEN	KOL	BAN	NA	CAP	DEDI	EPE	SNKOCA00361	GUI	F	NA	SNKOCA04299	3	949	2	2	1984-02-04	146	1984	2	NA	1184	146	1984	2	0	1984-01-31	1984-03-01	31	1	1984-02-04	1984-03-01	27	0	BIR	NA	NA	NA	NA	NA	0	0	NA	NA	NA	NA
33499	SEN	KOL	BAN	NA	CAP	DEDI	EPE	SNKOCA00361	GUI	F	NA	SNKOCA04299	3	949	2	2	1984-02-04	146	1984	2	NA	1185	147	1984	3	1	1984-03-02	1984-03-31	30	1	1984-03-02	1984-03-09	8	NA	NA	34	DEA	DIS	D90	NA	0	0	NA	NA	NA	NA
33458	SEN	KOL	BAN	NA	CAP	DEDI	EPE	SNKOCA00362	GUI	F	NA	SNKOCA04304	2	766	1	1	1984-02-20	146	1984	2	NA	1186	146	1984	2	0	1984-01-31	1984-03-01	31	1	1984-02-20	1984-03-01	11	0	BIR	NA	NA	NA	NA	NA	0	0	NA	NA	NA	NA
33422	SEN	KOL	BAN	NA	CAP	DEDI	EPE	SNKOCA00362	GUI	F	NA	SNKOCA04304	2	766	1	1	1984-02-20	146	1984	2	NA	1187	147	1984	3	1	1984-03-02	1984-03-31	30	1	1984-03-02	1984-03-09	8	NA	NA	18	DEA	DIS	D90	NA	0	0	NA	NA	NA	NA
33456	SEN	KOL	BAN	NA	CAP	DEDI	EPE	SNKOCA00363	GUI	M	NA	SNKOCA04309	4	1202	2	2	1984-01-30	145	1984	1	NA	1188	145	1984	1	0	1984-01-01	1984-01-30	30	1	1984-01-30	1984-01-30	1	0	BIR	NA	NA	NA	NA	NA	0	0	NA	NA	NA	NA
33511	SEN	KOL	BAN	NA	CAP	DEDI	EPE	SNKOCA00363	GUI	M	NA	SNKOCA04309	4	1202	2	2	1984-01-30	145	1984	1	NA	1189	146	1984	2	1	1984-01-31	1984-03-01	31	1	1984-01-31	1984-03-01	31	NA	NA	NA	NA	NA	NA	NA	0	0	NA	NA	NA	NA
33146	SEN	KOL	BAN	NA	CAP	DEDI	EPE	SNKOCA00363	GUI	M	NA	SNKOCA04309	4	1202	2	2	1984-01-30	145	1984	1	NA	1190	147	1984	3	2	1984-03-02	1984-03-31	30	1	1984-03-02	1984-03-09	8	NA	NA	39	DEA	DIS	D90	NA	0	0	NA	NA	NA	NA
33160	SEN	KOL	BAN	NA	CAP	DEDI	EPE	SNKOCA00364	GUI	M	NA	SNKOCA04309	4	1202	2	2	1984-01-30	145	1984	1	NA	1191	145	1984	1	0	1984-01-01	1984-01-30	30	1	1984-01-30	1984-01-30	1	0	BIR	NA	NA	NA	NA	NA	0	0	NA	NA	NA	NA
33314	SEN	KOL	BAN	NA	CAP	DEDI	EPE	SNKOCA00364	GUI	M	NA	SNKOCA04309	4	1202	2	2	1984-01-30	145	1984	1	NA	1192	146	1984	2	1	1984-01-31	1984-03-01	31	1	1984-01-31	1984-03-01	31	NA	NA	NA	NA	NA	NA	NA	0	0	NA	NA	NA	NA
33318	SEN	KOL	BAN	NA	CAP	DEDI	EPE	SNKOCA00364	GUI	M	NA	SNKOCA04309	4	1202	2	2	1984-01-30	145	1984	1	NA	1193	147	1984	3	2	1984-03-02	1984-03-31	30	1	1984-03-02	1984-03-09	8	NA	NA	39	DEA	DIS	D90	NA	0	0	NA	NA	NA	NA
82270	SEN	KOL	BAN	NA	CAP	MOUC	EPE	SNKOCA00365	GUI	M	NA	SNKOCA04320	NA	791	NA	NA	1983-11-15	143	1983	11	NA	1194	144	1983	12	1	1983-12-01	1983-12-31	31	0	1983-12-01	1983-12-31	31	16	BEG	NA	NA	NA	NA	NA	0	0	NA	NA	NA	NA
82341	SEN	KOL	BAN	NA	CAP	MOUC	EPE	SNKOCA00365	GUI	M	NA	SNKOCA04320	NA	791	NA	NA	1983-11-15	143	1983	11	NA	1195	145	1984	1	2	1984-01-01	1984-01-30	30	1	1984-01-01	1984-01-30	30	NA	NA	NA	NA	NA	NA	NA	0	0	NA	NA	NA	NA
82357	SEN	KOL	BAN	NA	CAP	MOUC	EPE	SNKOCA00365	GUI	M	NA	SNKOCA04320	NA	791	NA	NA	1983-11-15	143	1983	11	NA	1196	146	1984	2	3	1984-01-31	1984-03-01	31	1	1984-01-31	1984-03-01	31	NA	NA	NA	NA	NA	NA	NA	0	0	NA	NA	NA	NA
82259	SEN	KOL	BAN	NA	CAP	MOUC	EPE	SNKOCA00365	GUI	M	NA	SNKOCA04320	NA	791	NA	NA	1983-11-15	143	1983	11	NA	1197	147	1984	3	4	1984-03-02	1984-03-31	30	1	1984-03-02	1984-03-11	10	NA	NA	117	DEA	DIS	D90	NA	0	0	NA	NA	NA	NA
82354	SEN	KOL	BAN	NA	CAP	MOUC	EPE	SNKOCA00366	GUI	F	NA	SNKOCA04320	NA	791	NA	NA	1983-11-15	143	1983	11	NA	1198	144	1983	12	1	1983-12-01	1983-12-31	31	0	1983-12-01	1983-12-31	31	16	BEG	NA	NA	NA	NA	NA	0	0	NA	NA	NA	NA
82370	SEN	KOL	BAN	NA	CAP	MOUC	EPE	SNKOCA00366	GUI	F	NA	SNKOCA04320	NA	791	NA	NA	1983-11-15	143	1983	11	NA	1199	145	1984	1	2	1984-01-01	1984-01-30	30	1	1984-01-01	1984-01-30	30	NA	NA	NA	NA	NA	NA	NA	0	0	NA	NA	NA	NA
82379	SEN	KOL	BAN	NA	CAP	MOUC	EPE	SNKOCA00366	GUI	F	NA	SNKOCA04320	NA	791	NA	NA	1983-11-15	143	1983	11	NA	1200	146	1984	2	3	1984-01-31	1984-03-01	31	1	1984-01-31	1984-03-01	31	NA	NA	NA	NA	NA	NA	NA	0	0	NA	NA	NA	NA
82280	SEN	KOL	BAN	NA	CAP	MOUC	EPE	SNKOCA00366	GUI	F	NA	SNKOCA04320	NA	791	NA	NA	1983-11-15	143	1983	11	NA	1201	147	1984	3	4	1984-03-02	1984-03-31	30	1	1984-03-02	1984-03-11	10	NA	NA	117	DEA	DIS	D90	NA	0	0	NA	NA	NA	NA
82310	SEN	KOL	BAN	NA	CAP	MOUC	EPE	SNKOCA00367	GUI	F	NA	SNKOCA04322	NA	365	NA	NA	1983-10-15	142	1983	10	NA	1202	144	1983	12	2	1983-12-01	1983-12-31	31	0	1983-12-01	1983-12-31	31	47	BEG	NA	NA	NA	NA	NA	0	0	NA	NA	NA	NA
82392	SEN	KOL	BAN	NA	CAP	MOUC	EPE	SNKOCA00367	GUI	F	NA	SNKOCA04322	NA	365	NA	NA	1983-10-15	142	1983	10	NA	1203	145	1984	1	3	1984-01-01	1984-01-30	30	1	1984-01-01	1984-01-30	30	NA	NA	NA	NA	NA	NA	NA	0	0	NA	NA	NA	NA
82353	SEN	KOL	BAN	NA	CAP	MOUC	EPE	SNKOCA00367	GUI	F	NA	SNKOCA04322	NA	365	NA	NA	1983-10-15	142	1983	10	NA	1204	146	1984	2	4	1984-01-31	1984-03-01	31	1	1984-01-31	1984-03-01	31	NA	NA	NA	NA	NA	NA	NA	0	0	NA	NA	NA	NA
82281	SEN	KOL	BAN	NA	CAP	MOUC	EPE	SNKOCA00367	GUI	F	NA	SNKOCA04322	NA	365	NA	NA	1983-10-15	142	1983	10	NA	1205	147	1984	3	5	1984-03-02	1984-03-31	30	1	1984-03-02	1984-03-11	10	NA	NA	148	DEA	DIS	D90	NA	0	0	NA	NA	NA	NA
82256	SEN	KOL	BAN	NA	CAP	MOUC	EPE	SNKOCA00368	GUI	M	NA	SNKOCA04324	NA	365	NA	NA	1983-10-15	142	1983	10	NA	1206	144	1983	12	2	1983-12-01	1983-12-31	31	0	1983-12-01	1983-12-31	31	47	BEG	NA	NA	NA	NA	NA	0	0	NA	NA	NA	NA
82241	SEN	KOL	BAN	NA	CAP	MOUC	EPE	SNKOCA00368	GUI	M	NA	SNKOCA04324	NA	365	NA	NA	1983-10-15	142	1983	10	NA	1207	145	1984	1	3	1984-01-01	1984-01-30	30	1	1984-01-01	1984-01-30	30	NA	NA	NA	NA	NA	NA	NA	0	0	NA	NA	NA	NA
82267	SEN	KOL	BAN	NA	CAP	MOUC	EPE	SNKOCA00368	GUI	M	NA	SNKOCA04324	NA	365	NA	NA	1983-10-15	142	1983	10	NA	1208	146	1984	2	4	1984-01-31	1984-03-01	31	1	1984-01-31	1984-03-01	31	NA	NA	NA	NA	NA	NA	NA	0	0	NA	NA	NA	NA
82213	SEN	KOL	BAN	NA	CAP	MOUC	EPE	SNKOCA00368	GUI	M	NA	SNKOCA04324	NA	365	NA	NA	1983-10-15	142	1983	10	NA	1209	147	1984	3	5	1984-03-02	1984-03-31	30	1	1984-03-02	1984-03-11	10	NA	NA	148	DEA	DIS	D90	NA	0	0	NA	NA	NA	NA
82242	SEN	KOL	BAN	NA	CAP	MOUC	EPE	SNKOCA00369	GUI	F	NA	SNKOCA04330	1	479	1	1	1984-02-06	146	1984	2	NA	1210	146	1984	2	0	1984-01-31	1984-03-01	31	1	1984-02-06	1984-03-01	25	0	BIR	NA	NA	NA	NA	NA	0	0	NA	NA	NA	NA
82299	SEN	KOL	BAN	NA	CAP	MOUC	EPE	SNKOCA00369	GUI	F	NA	SNKOCA04330	1	479	1	1	1984-02-06	146	1984	2	NA	1211	147	1984	3	1	1984-03-02	1984-03-31	30	1	1984-03-02	1984-03-11	10	NA	NA	34	DEA	DIS	D90	NA	0	0	NA	NA	NA	NA
82212	SEN	KOL	BAN	NA	CAP	MOUC	EPE	SNKOCA00370	GUI	F	NA	SNKOCA04331	1	207	1	1	1984-02-07	146	1984	2	NA	1212	146	1984	2	0	1984-01-31	1984-03-01	31	1	1984-02-07	1984-03-01	24	0	BIR	NA	NA	NA	NA	NA	0	0	NA	NA	NA	NA
82020	SEN	KOL	BAN	NA	CAP	MOUC	EPE	SNKOCA00370	GUI	F	NA	SNKOCA04331	1	207	1	1	1984-02-07	146	1984	2	NA	1213	147	1984	3	1	1984-03-02	1984-03-31	30	1	1984-03-02	1984-03-31	30	NA	NA	NA	NA	NA	NA	NA	0	0	NA	NA	NA	NA
82016	SEN	KOL	BAN	NA	CAP	MOUC	EPE	SNKOCA00370	GUI	F	NA	SNKOCA04331	1	207	1	1	1984-02-07	146	1984	2	NA	1214	148	1984	4	2	1984-04-01	1984-05-01	31	1	1984-04-01	1984-04-15	15	NA	NA	68	DEA	DIS	D90	NA	0	0	NA	NA	NA	NA
82043	SEN	KOL	BAN	NA	CAP	MOUC	EPE	SNKOCA00371	GUI	M	NA	SNKOCA04333	1	948	1	1	1984-02-03	146	1984	2	NA	1215	146	1984	2	0	1984-01-31	1984-03-01	31	1	1984-02-03	1984-03-01	28	0	BIR	NA	NA	NA	NA	NA	0	0	NA	NA	NA	NA
82239	SEN	KOL	BAN	NA	CAP	MOUC	EPE	SNKOCA00371	GUI	M	NA	SNKOCA04333	1	948	1	1	1984-02-03	146	1984	2	NA	1216	147	1984	3	1	1984-03-02	1984-03-31	30	1	1984-03-02	1984-03-11	10	NA	NA	37	DEA	DIS	D90	NA	0	0	NA	NA	NA	NA
124535	SEN	KOL	BAN	NA	CAP	WAND	EPE	SNKOCA00372	GUI	M	NA	SNKOCA04337	1	366	2	2	1985-04-27	160	1985	4	NA	1217	160	1985	4	0	1985-04-02	1985-05-01	30	1	1985-04-27	1985-05-01	5	0	BIR	NA	NA	NA	NA	NA	0	0	NA	NA	NA	NA
124900	SEN	KOL	BAN	NA	CAP	WAND	EPE	SNKOCA00372	GUI	M	NA	SNKOCA04337	1	366	2	2	1985-04-27	160	1985	4	NA	1218	161	1985	5	1	1985-05-02	1985-06-01	31	1	1985-05-02	1985-06-01	31	NA	NA	NA	NA	NA	NA	NA	0	0	NA	NA	NA	NA
124658	SEN	KOL	BAN	NA	CAP	WAND	EPE	SNKOCA00372	GUI	M	NA	SNKOCA04337	1	366	2	2	1985-04-27	160	1985	4	NA	1219	162	1985	6	2	1985-06-02	1985-07-01	30	1	1985-06-02	1985-06-30	29	NA	NA	64	DEA	GRO	NA	NA	0	0	NA	NA	NA	NA
124864	SEN	KOL	BAN	NA	CAP	WAND	EPE	SNKOCA00373	GUI	M	NA	SNKOCA04497	3	818	2	2	1985-03-12	159	1985	3	NA	1220	159	1985	3	0	1985-03-02	1985-04-01	31	1	1985-03-12	1985-04-01	21	0	BIR	NA	NA	NA	NA	NA	0	0	NA	NA	NA	NA
124784	SEN	KOL	BAN	NA	CAP	WAND	EPE	SNKOCA00373	GUI	M	NA	SNKOCA04497	3	818	2	2	1985-03-12	159	1985	3	NA	1221	160	1985	4	1	1985-04-02	1985-05-01	30	1	1985-04-02	1985-05-01	30	NA	NA	NA	NA	NA	NA	NA	0	0	NA	NA	NA	NA
125312	SEN	KOL	BAN	NA	CAP	WAND	EPE	SNKOCA00373	GUI	M	NA	SNKOCA04497	3	818	2	2	1985-03-12	159	1985	3	NA	1222	161	1985	5	2	1985-05-02	1985-06-01	31	1	1985-05-02	1985-05-06	5	NA	NA	55	DEA	DIS	D30	NA	0	0	NA	NA	NA	NA
125232	SEN	KOL	BAN	NA	CAP	WAND	EPE	SNKOCA00374	GUI	F	NA	SNKOCA04348	1	1691	1	1	1984-09-01	153	1984	9	NA	1223	153	1984	9	0	1984-09-01	1984-09-30	30	1	1984-09-01	1984-09-02	2	0	BIR	1	DEA	GRO	NA	NA	0	0	NA	NA	NA	NA
125557	SEN	KOL	BAN	NA	CAP	WAND	EPE	SNKOCA00375	GUI	M	NA	SNKOCA04501	8	2477	3	3	1985-04-26	160	1985	4	NA	1224	160	1985	4	0	1985-04-02	1985-05-01	30	1	1985-04-26	1985-05-01	6	0	BIR	NA	NA	NA	NA	NA	0	0	NA	NA	NA	NA
125070	SEN	KOL	BAN	NA	CAP	WAND	EPE	SNKOCA00375	GUI	M	NA	SNKOCA04501	8	2477	3	3	1985-04-26	160	1985	4	NA	1225	161	1985	5	1	1985-05-02	1985-06-01	31	1	1985-05-02	1985-05-28	27	NA	NA	32	DEA	GRO	NA	NA	0	0	NA	NA	NA	NA
125435	SEN	KOL	BAN	NA	CAP	WAND	EPE	SNKOCA00376	GUI	M	NA	SNKOCA04501	7	2258	3	3	1984-09-19	153	1984	9	NA	1226	153	1984	9	0	1984-09-01	1984-09-30	30	1	1984-09-19	1984-09-30	12	0	BIR	NA	NA	NA	NA	NA	0	0	NA	NA	NA	NA
124786	SEN	KOL	BAN	NA	CAP	WAND	EPE	SNKOCA00376	GUI	M	NA	SNKOCA04501	7	2258	3	3	1984-09-19	153	1984	9	NA	1227	154	1984	10	1	1984-10-01	1984-10-31	31	1	1984-10-01	1984-10-18	18	NA	NA	29	DEA	GRO	NA	NA	0	0	NA	NA	NA	NA
124581	SEN	KOL	BAN	NA	CAP	WAND	EPE	SNKOCA00377	GUI	M	NA	SNKOCA04351	NA	1796	NA	NA	1983-11-15	143	1983	11	NA	1228	144	1983	12	1	1983-12-01	1983-12-31	31	0	1983-12-01	1983-12-31	31	16	BEG	NA	NA	NA	NA	NA	0	0	NA	NA	NA	NA
124461	SEN	KOL	BAN	NA	CAP	WAND	EPE	SNKOCA00377	GUI	M	NA	SNKOCA04351	NA	1796	NA	NA	1983-11-15	143	1983	11	NA	1229	145	1984	1	2	1984-01-01	1984-01-30	30	1	1984-01-01	1984-01-30	30	NA	NA	NA	NA	NA	NA	NA	0	0	NA	NA	NA	NA
124255	SEN	KOL	BAN	NA	CAP	WAND	EPE	SNKOCA00377	GUI	M	NA	SNKOCA04351	NA	1796	NA	NA	1983-11-15	143	1983	11	NA	1230	146	1984	2	3	1984-01-31	1984-03-01	31	1	1984-01-31	1984-02-15	16	NA	NA	92	DEA	DIS	D90	NA	0	0	NA	NA	NA	NA
125642	SEN	KOL	BAN	NA	CAP	WAND	EPE	SNKOCA00378	GUI	F	NA	SNKOCA04351	NA	1796	NA	NA	1983-11-15	143	1983	11	NA	1231	144	1983	12	1	1983-12-01	1983-12-31	31	0	1983-12-01	1983-12-31	31	16	BEG	NA	NA	NA	NA	NA	0	0	NA	NA	NA	NA
124910	SEN	KOL	BAN	NA	CAP	WAND	EPE	SNKOCA00378	GUI	F	NA	SNKOCA04351	NA	1796	NA	NA	1983-11-15	143	1983	11	NA	1232	145	1984	1	2	1984-01-01	1984-01-30	30	1	1984-01-01	1984-01-30	30	NA	NA	NA	NA	NA	NA	NA	0	0	NA	NA	NA	NA
125819	SEN	KOL	BAN	NA	CAP	WAND	EPE	SNKOCA00378	GUI	F	NA	SNKOCA04351	NA	1796	NA	NA	1983-11-15	143	1983	11	NA	1233	146	1984	2	3	1984-01-31	1984-03-01	31	1	1984-01-31	1984-02-15	16	NA	NA	92	DEA	DIS	D90	NA	0	0	NA	NA	NA	NA
125824	SEN	KOL	BAN	NA	CAP	WAND	EPE	SNKOCA00379	GUI	M	NA	SNKOCA04351	7	2106	2	2	1984-09-20	153	1984	9	NA	1234	153	1984	9	0	1984-09-01	1984-09-30	30	1	1984-09-20	1984-09-30	11	0	BIR	NA	NA	NA	NA	NA	0	0	NA	NA	NA	NA
125713	SEN	KOL	BAN	NA	CAP	WAND	EPE	SNKOCA00379	GUI	M	NA	SNKOCA04351	7	2106	2	2	1984-09-20	153	1984	9	NA	1235	154	1984	10	1	1984-10-01	1984-10-31	31	1	1984-10-01	1984-10-31	31	NA	NA	NA	NA	NA	NA	NA	0	0	NA	NA	NA	NA
125782	SEN	KOL	BAN	NA	CAP	WAND	EPE	SNKOCA00379	GUI	M	NA	SNKOCA04351	7	2106	2	2	1984-09-20	153	1984	9	NA	1236	155	1984	11	2	1984-11-01	1984-11-30	30	1	1984-11-01	1984-11-25	25	NA	NA	66	DEA	DIS	D20	NA	0	0	NA	NA	NA	NA
125646	SEN	KOL	BAN	NA	CAP	WAND	EPE	SNKOCA00380	GUI	M	NA	SNKOCA04355	6	2297	1	1	1984-04-30	148	1984	4	NA	1237	148	1984	4	0	1984-04-01	1984-05-01	31	1	1984-04-30	1984-05-01	2	0	BIR	NA	NA	NA	NA	NA	0	0	NA	NA	NA	NA
125566	SEN	KOL	BAN	NA	CAP	WAND	EPE	SNKOCA00380	GUI	M	NA	SNKOCA04355	6	2297	1	1	1984-04-30	148	1984	4	NA	1238	149	1984	5	1	1984-05-02	1984-05-31	30	1	1984-05-02	1984-05-31	30	NA	NA	NA	NA	NA	NA	NA	0	0	NA	NA	NA	NA
125484	SEN	KOL	BAN	NA	CAP	WAND	EPE	SNKOCA00380	GUI	M	NA	SNKOCA04355	6	2297	1	1	1984-04-30	148	1984	4	NA	1239	150	1984	6	2	1984-06-01	1984-07-01	31	1	1984-06-01	1984-06-10	10	NA	NA	41	DEA	DIS	D90	NA	0	0	NA	NA	NA	NA
75455	SEN	KOL	BAN	NA	CAP	MAMA	EPE	SNKOCA00381	GUI	F	NA	SNKOCA04477	4	1307	2	2	1987-01-12	181	1987	1	NA	1240	181	1987	1	0	1987-01-01	1987-01-30	30	1	1987-01-12	1987-01-30	19	0	BIR	NA	NA	NA	NA	NA	0	0	NA	NA	NA	NA
74359	SEN	KOL	BAN	NA	CAP	MAMA	EPE	SNKOCA00381	GUI	F	NA	SNKOCA04477	4	1307	2	2	1987-01-12	181	1987	1	NA	1241	182	1987	2	1	1987-01-31	1987-03-01	30	1	1987-01-31	1987-03-01	30	NA	NA	NA	NA	NA	NA	NA	0	0	NA	NA	NA	NA
75170	SEN	KOL	BAN	NA	CAP	MAMA	EPE	SNKOCA00381	GUI	F	NA	SNKOCA04477	4	1307	2	2	1987-01-12	181	1987	1	NA	1242	183	1987	3	2	1987-03-02	1987-04-01	31	1	1987-03-02	1987-03-20	19	NA	NA	67	BAR	NA	NA	NA	0	0	NA	NA	NA	NA
124878	SEN	KOL	BAN	NA	CAP	WAND	EPE	SNKOCA00382	GUI	F	NA	SNKOCA04370	1	827	1	1	1984-01-20	145	1984	1	NA	1243	145	1984	1	0	1984-01-01	1984-01-30	30	1	1984-01-20	1984-01-30	11	0	BIR	NA	NA	NA	NA	NA	0	0	NA	NA	NA	NA
125043	SEN	KOL	BAN	NA	CAP	WAND	EPE	SNKOCA00382	GUI	F	NA	SNKOCA04370	1	827	1	1	1984-01-20	145	1984	1	NA	1244	146	1984	2	1	1984-01-31	1984-03-01	31	1	1984-01-31	1984-02-15	16	NA	NA	26	DEA	DIS	D90	NA	0	0	NA	NA	NA	NA
125287	SEN	KOL	BAN	NA	CAP	WAND	EPE	SNKOCA00383	GUI	M	NA	SNKOCA04374	3	1145	2	2	1985-03-05	159	1985	3	NA	1245	159	1985	3	0	1985-03-02	1985-04-01	31	1	1985-03-05	1985-03-23	19	0	BIR	18	DEA	FEE	NA	NA	0	0	NA	NA	NA	NA
124961	SEN	KOL	BAN	NA	CAP	WAND	EPE	SNKOCA00384	GUI	M	NA	SNKOCA04374	3	1145	2	2	1985-03-05	159	1985	3	NA	1246	159	1985	3	0	1985-03-02	1985-04-01	31	1	1985-03-05	1985-03-11	7	0	BIR	6	DEA	ACC	NA	NA	0	0	NA	NA	NA	NA
65499	SEN	KOL	BOR	NA	CAP	KORY	EPE	SNKOCA00385	GUI	F	NA	SNKOCA04384	5	1449	2	2	1985-01-03	157	1985	1	NA	1247	157	1985	1	0	1985-01-01	1985-01-30	30	1	1985-01-03	1985-01-30	28	0	BIR	NA	NA	NA	NA	NA	0	0	NA	NA	NA	NA
65479	SEN	KOL	BOR	NA	CAP	KORY	EPE	SNKOCA00385	GUI	F	NA	SNKOCA04384	5	1449	2	2	1985-01-03	157	1985	1	NA	1248	158	1985	2	1	1985-01-31	1985-03-01	30	1	1985-01-31	1985-03-01	30	NA	NA	NA	NA	NA	NA	NA	0	0	NA	NA	NA	NA
65503	SEN	KOL	BOR	NA	CAP	KORY	EPE	SNKOCA00385	GUI	F	NA	SNKOCA04384	5	1449	2	2	1985-01-03	157	1985	1	NA	1249	159	1985	3	2	1985-03-02	1985-04-01	31	1	1985-03-02	1985-03-15	14	NA	NA	71	END	NA	NA	NA	0	0	NA	NA	NA	NA
65493	SEN	KOL	BOR	NA	CAP	KORY	EPE	SNKOCA00386	GUI	M	NA	SNKOCA04384	5	1449	2	2	1985-01-03	157	1985	1	NA	1250	157	1985	1	0	1985-01-01	1985-01-30	30	1	1985-01-03	1985-01-30	28	0	BIR	NA	NA	NA	NA	NA	0	0	NA	NA	NA	NA
65478	SEN	KOL	BOR	NA	CAP	KORY	EPE	SNKOCA00386	GUI	M	NA	SNKOCA04384	5	1449	2	2	1985-01-03	157	1985	1	NA	1251	158	1985	2	1	1985-01-31	1985-03-01	30	1	1985-01-31	1985-03-01	30	NA	NA	NA	NA	NA	NA	NA	0	0	NA	NA	NA	NA
65498	SEN	KOL	BOR	NA	CAP	KORY	EPE	SNKOCA00386	GUI	M	NA	SNKOCA04384	5	1449	2	2	1985-01-03	157	1985	1	NA	1252	159	1985	3	2	1985-03-02	1985-04-01	31	1	1985-03-02	1985-03-15	14	NA	NA	71	END	NA	NA	NA	0	0	NA	NA	NA	NA
22224	SEN	KOL	BOR	NA	CAP	BAMB	EPE	SNKOCA00387	GUI	M	NA	SNKOCA04385	NA	320	NA	NA	1985-01-29	157	1985	1	NA	1253	157	1985	1	0	1985-01-01	1985-01-30	30	0	1985-01-29	1985-01-30	2	0	BEG	NA	NA	NA	NA	NA	0	0	NA	NA	NA	NA
22222	SEN	KOL	BOR	NA	CAP	BAMB	EPE	SNKOCA00387	GUI	M	NA	SNKOCA04385	NA	320	NA	NA	1985-01-29	157	1985	1	NA	1254	158	1985	2	1	1985-01-31	1985-03-01	30	1	1985-01-31	1985-03-01	30	NA	NA	NA	NA	NA	NA	NA	0	0	NA	NA	NA	NA
22221	SEN	KOL	BOR	NA	CAP	BAMB	EPE	SNKOCA00387	GUI	M	NA	SNKOCA04385	NA	320	NA	NA	1985-01-29	157	1985	1	NA	1255	159	1985	3	2	1985-03-02	1985-04-01	31	1	1985-03-02	1985-04-01	31	NA	NA	NA	NA	NA	NA	NA	0	0	NA	NA	NA	NA
22231	SEN	KOL	BOR	NA	CAP	BAMB	EPE	SNKOCA00387	GUI	M	NA	SNKOCA04385	NA	320	NA	NA	1985-01-29	157	1985	1	NA	1256	160	1985	4	3	1985-04-02	1985-05-01	30	1	1985-04-02	1985-05-01	30	NA	NA	NA	NA	NA	NA	NA	0	0	NA	NA	NA	NA
22211	SEN	KOL	BOR	NA	CAP	BAMB	EPE	SNKOCA00387	GUI	M	NA	SNKOCA04385	NA	320	NA	NA	1985-01-29	157	1985	1	NA	1257	161	1985	5	4	1985-05-02	1985-06-01	31	1	1985-05-02	1985-05-10	9	NA	NA	101	END	NA	NA	NA	0	0	NA	NA	NA	NA
26112	SEN	KOL	BOR	NA	CAP	BRAB	EPE	SNKOCA00388	GUI	F	NA	SNKOCA04391	5	1813	1	1	1985-01-01	157	1985	1	NA	1258	157	1985	1	0	1985-01-01	1985-01-30	30	1	1985-01-01	1985-01-30	30	0	BIR	NA	NA	NA	NA	NA	0	0	NA	NA	NA	NA
26119	SEN	KOL	BOR	NA	CAP	BRAB	EPE	SNKOCA00388	GUI	F	NA	SNKOCA04391	5	1813	1	1	1985-01-01	157	1985	1	NA	1259	158	1985	2	1	1985-01-31	1985-03-01	30	1	1985-01-31	1985-03-01	30	NA	NA	NA	NA	NA	NA	NA	0	0	NA	NA	NA	NA
26111	SEN	KOL	BOR	NA	CAP	BRAB	EPE	SNKOCA00388	GUI	F	NA	SNKOCA04391	5	1813	1	1	1985-01-01	157	1985	1	NA	1260	159	1985	3	2	1985-03-02	1985-04-01	31	1	1985-03-02	1985-03-15	14	NA	NA	73	END	NA	NA	NA	0	0	NA	NA	NA	NA
101188	SEN	KOL	BAK	NA	CAP	PATH	EPE	SNKOCA00389	GUI	M	NA	SNKOCA04401	1	553	1	1	1984-01-04	145	1984	1	NA	1261	145	1984	1	0	1984-01-01	1984-01-30	30	1	1984-01-04	1984-01-30	27	0	BIR	NA	NA	NA	NA	NA	0	0	NA	NA	NA	NA
101178	SEN	KOL	BAK	NA	CAP	PATH	EPE	SNKOCA00389	GUI	M	NA	SNKOCA04401	1	553	1	1	1984-01-04	145	1984	1	NA	1262	146	1984	2	1	1984-01-31	1984-03-01	31	1	1984-01-31	1984-03-01	31	NA	NA	NA	NA	NA	NA	NA	0	0	NA	NA	NA	NA
101165	SEN	KOL	BAK	NA	CAP	PATH	EPE	SNKOCA00389	GUI	M	NA	SNKOCA04401	1	553	1	1	1984-01-04	145	1984	1	NA	1263	147	1984	3	2	1984-03-02	1984-03-31	30	1	1984-03-02	1984-03-31	30	NA	NA	NA	NA	NA	NA	NA	0	0	NA	NA	NA	NA
101198	SEN	KOL	BAK	NA	CAP	PATH	EPE	SNKOCA00389	GUI	M	NA	SNKOCA04401	1	553	1	1	1984-01-04	145	1984	1	NA	1264	148	1984	4	3	1984-04-01	1984-05-01	31	1	1984-04-01	1984-05-01	31	NA	NA	NA	NA	NA	NA	NA	0	0	NA	NA	NA	NA
101196	SEN	KOL	BAK	NA	CAP	PATH	EPE	SNKOCA00389	GUI	M	NA	SNKOCA04401	1	553	1	1	1984-01-04	145	1984	1	NA	1265	149	1984	5	4	1984-05-02	1984-05-31	30	1	1984-05-02	1984-05-31	30	NA	NA	NA	NA	NA	NA	NA	0	0	NA	NA	NA	NA
101194	SEN	KOL	BAK	NA	CAP	PATH	EPE	SNKOCA00389	GUI	M	NA	SNKOCA04401	1	553	1	1	1984-01-04	145	1984	1	NA	1266	150	1984	6	5	1984-06-01	1984-07-01	31	1	1984-06-01	1984-07-01	31	NA	NA	NA	NA	NA	NA	NA	0	0	NA	NA	NA	NA
101181	SEN	KOL	BAK	NA	CAP	PATH	EPE	SNKOCA00389	GUI	M	NA	SNKOCA04401	1	553	1	1	1984-01-04	145	1984	1	NA	1267	151	1984	7	6	1984-07-02	1984-07-31	30	1	1984-07-02	1984-07-31	30	NA	NA	NA	NA	NA	NA	NA	0	0	NA	NA	NA	NA
101168	SEN	KOL	BAK	NA	CAP	PATH	EPE	SNKOCA00389	GUI	M	NA	SNKOCA04401	1	553	1	1	1984-01-04	145	1984	1	NA	1268	152	1984	8	7	1984-08-01	1984-08-31	31	1	1984-08-01	1984-08-31	31	NA	NA	NA	NA	NA	NA	NA	0	0	NA	NA	NA	NA
101193	SEN	KOL	BAK	NA	CAP	PATH	EPE	SNKOCA00389	GUI	M	NA	SNKOCA04401	1	553	1	1	1984-01-04	145	1984	1	NA	1269	153	1984	9	8	1984-09-01	1984-09-30	30	1	1984-09-01	1984-09-30	30	NA	NA	NA	NA	NA	NA	NA	0	0	NA	NA	NA	NA
101162	SEN	KOL	BAK	NA	CAP	PATH	EPE	SNKOCA00389	GUI	M	NA	SNKOCA04401	1	553	1	1	1984-01-04	145	1984	1	NA	1270	154	1984	10	9	1984-10-01	1984-10-31	31	1	1984-10-01	1984-10-31	31	NA	NA	NA	NA	NA	NA	NA	0	0	NA	NA	NA	NA
101154	SEN	KOL	BAK	NA	CAP	PATH	EPE	SNKOCA00389	GUI	M	NA	SNKOCA04401	1	553	1	1	1984-01-04	145	1984	1	NA	1271	155	1984	11	10	1984-11-01	1984-11-30	30	1	1984-11-01	1984-11-30	30	NA	NA	NA	NA	NA	NA	NA	0	0	NA	NA	NA	NA
101183	SEN	KOL	BAK	NA	CAP	PATH	EPE	SNKOCA00389	GUI	M	NA	SNKOCA04401	1	553	1	1	1984-01-04	145	1984	1	NA	1272	156	1984	12	11	1984-12-01	1984-12-31	31	1	1984-12-01	1984-12-15	15	NA	NA	346	END	NA	NA	NA	0	0	NA	NA	NA	NA
64869	SEN	KOL	BAK	NA	CAP	KABA	EPE	SNKOCA00390	GUI	F	NA	SNKOCA04415	NA	365	NA	NA	1983-11-15	143	1983	11	NA	1273	145	1984	1	2	1984-01-01	1984-01-30	30	0	1984-01-01	1984-01-30	30	47	BEG	NA	NA	NA	NA	NA	0	0	NA	NA	NA	NA
64882	SEN	KOL	BAK	NA	CAP	KABA	EPE	SNKOCA00390	GUI	F	NA	SNKOCA04415	NA	365	NA	NA	1983-11-15	143	1983	11	NA	1274	146	1984	2	3	1984-01-31	1984-03-01	31	1	1984-01-31	1984-03-01	31	NA	NA	NA	NA	NA	NA	NA	0	0	NA	NA	NA	NA
64866	SEN	KOL	BAK	NA	CAP	KABA	EPE	SNKOCA00390	GUI	F	NA	SNKOCA04415	NA	365	NA	NA	1983-11-15	143	1983	11	NA	1275	147	1984	3	4	1984-03-02	1984-03-31	30	1	1984-03-02	1984-03-31	30	NA	NA	NA	NA	NA	NA	NA	0	0	NA	NA	NA	NA
64861	SEN	KOL	BAK	NA	CAP	KABA	EPE	SNKOCA00390	GUI	F	NA	SNKOCA04415	NA	365	NA	NA	1983-11-15	143	1983	11	NA	1276	148	1984	4	5	1984-04-01	1984-05-01	31	1	1984-04-01	1984-05-01	31	NA	NA	NA	NA	NA	NA	NA	0	0	NA	NA	NA	NA
64817	SEN	KOL	BAK	NA	CAP	KABA	EPE	SNKOCA00390	GUI	F	NA	SNKOCA04415	NA	365	NA	NA	1983-11-15	143	1983	11	NA	1277	149	1984	5	6	1984-05-02	1984-05-31	30	1	1984-05-02	1984-05-31	30	NA	NA	NA	NA	NA	NA	NA	0	0	NA	NA	NA	NA
64800	SEN	KOL	BAK	NA	CAP	KABA	EPE	SNKOCA00390	GUI	F	NA	SNKOCA04415	NA	365	NA	NA	1983-11-15	143	1983	11	NA	1278	150	1984	6	7	1984-06-01	1984-07-01	31	1	1984-06-01	1984-07-01	31	NA	NA	NA	NA	NA	NA	NA	0	0	NA	NA	NA	NA
64862	SEN	KOL	BAK	NA	CAP	KABA	EPE	SNKOCA00390	GUI	F	NA	SNKOCA04415	NA	365	NA	NA	1983-11-15	143	1983	11	NA	1279	151	1984	7	8	1984-07-02	1984-07-31	30	1	1984-07-02	1984-07-31	30	NA	NA	NA	NA	NA	NA	NA	0	0	NA	NA	NA	NA
64855	SEN	KOL	BAK	NA	CAP	KABA	EPE	SNKOCA00390	GUI	F	NA	SNKOCA04415	NA	365	NA	NA	1983-11-15	143	1983	11	NA	1280	152	1984	8	9	1984-08-01	1984-08-31	31	1	1984-08-01	1984-08-31	31	NA	NA	NA	NA	NA	NA	NA	0	0	NA	NA	NA	NA
64829	SEN	KOL	BAK	NA	CAP	KABA	EPE	SNKOCA00390	GUI	F	NA	SNKOCA04415	NA	365	NA	NA	1983-11-15	143	1983	11	NA	1281	153	1984	9	10	1984-09-01	1984-09-30	30	1	1984-09-01	1984-09-30	30	NA	NA	NA	NA	NA	NA	NA	0	0	NA	NA	NA	NA
64854	SEN	KOL	BAK	NA	CAP	KABA	EPE	SNKOCA00390	GUI	F	NA	SNKOCA04415	NA	365	NA	NA	1983-11-15	143	1983	11	NA	1282	154	1984	10	11	1984-10-01	1984-10-31	31	1	1984-10-01	1984-10-31	31	NA	NA	NA	NA	NA	NA	NA	0	0	NA	NA	NA	NA
64872	SEN	KOL	BAK	NA	CAP	KABA	EPE	SNKOCA00390	GUI	F	NA	SNKOCA04415	NA	365	NA	NA	1983-11-15	143	1983	11	NA	1283	155	1984	11	12	1984-11-01	1984-11-30	30	1	1984-11-01	1984-11-30	30	NA	NA	NA	NA	NA	NA	NA	0	0	NA	NA	NA	NA
64816	SEN	KOL	BAK	NA	CAP	KABA	EPE	SNKOCA00390	GUI	F	NA	SNKOCA04415	NA	365	NA	NA	1983-11-15	143	1983	11	NA	1284	156	1984	12	13	1984-12-01	1984-12-31	31	1	1984-12-01	1984-12-15	15	NA	NA	396	END	NA	NA	NA	0	0	NA	NA	NA	NA
64853	SEN	KOL	BAK	NA	CAP	KABA	EPE	SNKOCA00391	GUI	M	NA	SNKOCA04407	NA	NA	NA	NA	1984-05-15	149	1984	5	NA	1285	149	1984	5	0	1984-05-02	1984-05-31	30	0	1984-05-15	1984-05-31	17	0	BEG	NA	NA	NA	NA	NA	0	0	NA	NA	NA	NA
64828	SEN	KOL	BAK	NA	CAP	KABA	EPE	SNKOCA00391	GUI	M	NA	SNKOCA04407	NA	NA	NA	NA	1984-05-15	149	1984	5	NA	1286	150	1984	6	1	1984-06-01	1984-07-01	31	1	1984-06-01	1984-07-01	31	NA	NA	NA	NA	NA	NA	NA	0	0	NA	NA	NA	NA
64845	SEN	KOL	BAK	NA	CAP	KABA	EPE	SNKOCA00391	GUI	M	NA	SNKOCA04407	NA	NA	NA	NA	1984-05-15	149	1984	5	NA	1287	151	1984	7	2	1984-07-02	1984-07-31	30	1	1984-07-02	1984-07-31	30	NA	NA	NA	NA	NA	NA	NA	0	0	NA	NA	NA	NA
64849	SEN	KOL	BAK	NA	CAP	KABA	EPE	SNKOCA00391	GUI	M	NA	SNKOCA04407	NA	NA	NA	NA	1984-05-15	149	1984	5	NA	1288	152	1984	8	3	1984-08-01	1984-08-31	31	1	1984-08-01	1984-08-31	31	NA	NA	NA	NA	NA	NA	NA	0	0	NA	NA	NA	NA
64857	SEN	KOL	BAK	NA	CAP	KABA	EPE	SNKOCA00391	GUI	M	NA	SNKOCA04407	NA	NA	NA	NA	1984-05-15	149	1984	5	NA	1289	153	1984	9	4	1984-09-01	1984-09-30	30	1	1984-09-01	1984-09-30	30	NA	NA	NA	NA	NA	NA	NA	0	0	NA	NA	NA	NA
64874	SEN	KOL	BAK	NA	CAP	KABA	EPE	SNKOCA00391	GUI	M	NA	SNKOCA04407	NA	NA	NA	NA	1984-05-15	149	1984	5	NA	1290	154	1984	10	5	1984-10-01	1984-10-31	31	1	1984-10-01	1984-10-31	31	NA	NA	NA	NA	NA	NA	NA	0	0	NA	NA	NA	NA
64863	SEN	KOL	BAK	NA	CAP	KABA	EPE	SNKOCA00391	GUI	M	NA	SNKOCA04407	NA	NA	NA	NA	1984-05-15	149	1984	5	NA	1291	155	1984	11	6	1984-11-01	1984-11-30	30	1	1984-11-01	1984-11-30	30	NA	NA	NA	NA	NA	NA	NA	0	0	NA	NA	NA	NA
64700	SEN	KOL	BAK	NA	CAP	KABA	EPE	SNKOCA00391	GUI	M	NA	SNKOCA04407	NA	NA	NA	NA	1984-05-15	149	1984	5	NA	1292	156	1984	12	7	1984-12-01	1984-12-31	31	1	1984-12-01	1984-12-15	15	NA	NA	214	END	NA	NA	NA	0	0	NA	NA	NA	NA
64743	SEN	KOL	BAK	NA	CAP	KABA	EPE	SNKOCA00392	GUI	F	NA	SNKOCA04414	1	564	2	2	1984-07-01	150	1984	6	NA	1293	150	1984	6	0	1984-06-01	1984-07-01	31	1	1984-07-01	1984-07-01	1	0	BIR	NA	NA	NA	NA	NA	0	0	NA	NA	NA	NA
64702	SEN	KOL	BAK	NA	CAP	KABA	EPE	SNKOCA00392	GUI	F	NA	SNKOCA04414	1	564	2	2	1984-07-01	150	1984	6	NA	1294	151	1984	7	1	1984-07-02	1984-07-31	30	1	1984-07-02	1984-07-31	30	NA	NA	NA	NA	NA	NA	NA	0	0	NA	NA	NA	NA
64799	SEN	KOL	BAK	NA	CAP	KABA	EPE	SNKOCA00392	GUI	F	NA	SNKOCA04414	1	564	2	2	1984-07-01	150	1984	6	NA	1295	152	1984	8	2	1984-08-01	1984-08-31	31	1	1984-08-01	1984-08-31	31	NA	NA	NA	NA	NA	NA	NA	0	0	NA	NA	NA	NA
64784	SEN	KOL	BAK	NA	CAP	KABA	EPE	SNKOCA00392	GUI	F	NA	SNKOCA04414	1	564	2	2	1984-07-01	150	1984	6	NA	1296	153	1984	9	3	1984-09-01	1984-09-30	30	1	1984-09-01	1984-09-30	30	NA	NA	NA	NA	NA	NA	NA	0	0	NA	NA	NA	NA
64722	SEN	KOL	BAK	NA	CAP	KABA	EPE	SNKOCA00392	GUI	F	NA	SNKOCA04414	1	564	2	2	1984-07-01	150	1984	6	NA	1297	154	1984	10	4	1984-10-01	1984-10-31	31	1	1984-10-01	1984-10-31	31	NA	NA	NA	NA	NA	NA	NA	0	0	NA	NA	NA	NA
64604	SEN	KOL	BAK	NA	CAP	KABA	EPE	SNKOCA00392	GUI	F	NA	SNKOCA04414	1	564	2	2	1984-07-01	150	1984	6	NA	1298	155	1984	11	5	1984-11-01	1984-11-30	30	1	1984-11-01	1984-11-30	30	NA	NA	NA	NA	NA	NA	NA	0	0	NA	NA	NA	NA
64545	SEN	KOL	BAK	NA	CAP	KABA	EPE	SNKOCA00392	GUI	F	NA	SNKOCA04414	1	564	2	2	1984-07-01	150	1984	6	NA	1299	156	1984	12	6	1984-12-01	1984-12-31	31	1	1984-12-01	1984-12-15	15	NA	NA	167	END	NA	NA	NA	0	0	NA	NA	NA	NA
64572	SEN	KOL	BAK	NA	CAP	KABA	EPE	SNKOCA00393	GUI	F	NA	SNKOCA04414	1	564	2	2	1984-07-01	150	1984	6	NA	1300	150	1984	6	0	1984-06-01	1984-07-01	31	1	1984-07-01	1984-07-01	1	0	BIR	NA	NA	NA	NA	NA	0	0	NA	NA	NA	NA
64559	SEN	KOL	BAK	NA	CAP	KABA	EPE	SNKOCA00393	GUI	F	NA	SNKOCA04414	1	564	2	2	1984-07-01	150	1984	6	NA	1301	151	1984	7	1	1984-07-02	1984-07-31	30	1	1984-07-02	1984-07-31	30	NA	NA	NA	NA	NA	NA	NA	0	0	NA	NA	NA	NA
64585	SEN	KOL	BAK	NA	CAP	KABA	EPE	SNKOCA00393	GUI	F	NA	SNKOCA04414	1	564	2	2	1984-07-01	150	1984	6	NA	1302	152	1984	8	2	1984-08-01	1984-08-31	31	1	1984-08-01	1984-08-31	31	NA	NA	NA	NA	NA	NA	NA	0	0	NA	NA	NA	NA
64627	SEN	KOL	BAK	NA	CAP	KABA	EPE	SNKOCA00393	GUI	F	NA	SNKOCA04414	1	564	2	2	1984-07-01	150	1984	6	NA	1303	153	1984	9	3	1984-09-01	1984-09-30	30	1	1984-09-01	1984-09-30	30	NA	NA	NA	NA	NA	NA	NA	0	0	NA	NA	NA	NA
64575	SEN	KOL	BAK	NA	CAP	KABA	EPE	SNKOCA00393	GUI	F	NA	SNKOCA04414	1	564	2	2	1984-07-01	150	1984	6	NA	1304	154	1984	10	4	1984-10-01	1984-10-31	31	1	1984-10-01	1984-10-31	31	NA	NA	NA	NA	NA	NA	NA	0	0	NA	NA	NA	NA
64613	SEN	KOL	BAK	NA	CAP	KABA	EPE	SNKOCA00393	GUI	F	NA	SNKOCA04414	1	564	2	2	1984-07-01	150	1984	6	NA	1305	155	1984	11	5	1984-11-01	1984-11-30	30	1	1984-11-01	1984-11-30	30	NA	NA	NA	NA	NA	NA	NA	0	0	NA	NA	NA	NA
64573	SEN	KOL	BAK	NA	CAP	KABA	EPE	SNKOCA00393	GUI	F	NA	SNKOCA04414	1	564	2	2	1984-07-01	150	1984	6	NA	1306	156	1984	12	6	1984-12-01	1984-12-31	31	1	1984-12-01	1984-12-15	15	NA	NA	167	END	NA	NA	NA	0	0	NA	NA	NA	NA
64654	SEN	KOL	BAK	NA	CAP	KABA	EPE	SNKOCA00394	GUI	F	NA	SNKOCA04413	1	486	1	1	1984-04-14	148	1984	4	NA	1307	148	1984	4	0	1984-04-01	1984-05-01	31	1	1984-04-14	1984-05-01	18	0	BIR	NA	NA	NA	NA	NA	0	0	NA	NA	NA	NA
64587	SEN	KOL	BAK	NA	CAP	KABA	EPE	SNKOCA00394	GUI	F	NA	SNKOCA04413	1	486	1	1	1984-04-14	148	1984	4	NA	1308	149	1984	5	1	1984-05-02	1984-05-31	30	1	1984-05-02	1984-05-31	30	NA	NA	NA	NA	NA	NA	NA	0	0	NA	NA	NA	NA
64625	SEN	KOL	BAK	NA	CAP	KABA	EPE	SNKOCA00394	GUI	F	NA	SNKOCA04413	1	486	1	1	1984-04-14	148	1984	4	NA	1309	150	1984	6	2	1984-06-01	1984-07-01	31	1	1984-06-01	1984-07-01	31	NA	NA	NA	NA	NA	NA	NA	0	0	NA	NA	NA	NA
64549	SEN	KOL	BAK	NA	CAP	KABA	EPE	SNKOCA00394	GUI	F	NA	SNKOCA04413	1	486	1	1	1984-04-14	148	1984	4	NA	1310	151	1984	7	3	1984-07-02	1984-07-31	30	1	1984-07-02	1984-07-31	30	NA	NA	NA	NA	NA	NA	NA	0	0	NA	NA	NA	NA
64601	SEN	KOL	BAK	NA	CAP	KABA	EPE	SNKOCA00394	GUI	F	NA	SNKOCA04413	1	486	1	1	1984-04-14	148	1984	4	NA	1311	152	1984	8	4	1984-08-01	1984-08-31	31	1	1984-08-01	1984-08-31	31	NA	NA	NA	NA	NA	NA	NA	0	0	NA	NA	NA	NA
64616	SEN	KOL	BAK	NA	CAP	KABA	EPE	SNKOCA00394	GUI	F	NA	SNKOCA04413	1	486	1	1	1984-04-14	148	1984	4	NA	1312	153	1984	9	5	1984-09-01	1984-09-30	30	1	1984-09-01	1984-09-30	30	NA	NA	NA	NA	NA	NA	NA	0	0	NA	NA	NA	NA
64618	SEN	KOL	BAK	NA	CAP	KABA	EPE	SNKOCA00394	GUI	F	NA	SNKOCA04413	1	486	1	1	1984-04-14	148	1984	4	NA	1313	154	1984	10	6	1984-10-01	1984-10-31	31	1	1984-10-01	1984-10-31	31	NA	NA	NA	NA	NA	NA	NA	0	0	NA	NA	NA	NA
64600	SEN	KOL	BAK	NA	CAP	KABA	EPE	SNKOCA00394	GUI	F	NA	SNKOCA04413	1	486	1	1	1984-04-14	148	1984	4	NA	1314	155	1984	11	7	1984-11-01	1984-11-30	30	1	1984-11-01	1984-11-30	30	NA	NA	NA	NA	NA	NA	NA	0	0	NA	NA	NA	NA
64560	SEN	KOL	BAK	NA	CAP	KABA	EPE	SNKOCA00394	GUI	F	NA	SNKOCA04413	1	486	1	1	1984-04-14	148	1984	4	NA	1315	156	1984	12	8	1984-12-01	1984-12-31	31	1	1984-12-01	1984-12-15	15	NA	NA	245	END	NA	NA	NA	0	0	NA	NA	NA	NA
64596	SEN	KOL	BAK	NA	CAP	KABA	EPE	SNKOCA00395	GUI	F	NA	SNKOCA04418	1	527	2	2	1984-02-24	146	1984	2	NA	1316	146	1984	2	0	1984-01-31	1984-03-01	31	1	1984-02-24	1984-03-01	7	0	BIR	NA	NA	NA	NA	NA	0	0	NA	NA	NA	NA
64578	SEN	KOL	BAK	NA	CAP	KABA	EPE	SNKOCA00395	GUI	F	NA	SNKOCA04418	1	527	2	2	1984-02-24	146	1984	2	NA	1317	147	1984	3	1	1984-03-02	1984-03-31	30	1	1984-03-02	1984-03-31	30	NA	NA	NA	NA	NA	NA	NA	0	0	NA	NA	NA	NA
64563	SEN	KOL	BAK	NA	CAP	KABA	EPE	SNKOCA00395	GUI	F	NA	SNKOCA04418	1	527	2	2	1984-02-24	146	1984	2	NA	1318	148	1984	4	2	1984-04-01	1984-05-01	31	1	1984-04-01	1984-05-01	31	NA	NA	NA	NA	NA	NA	NA	0	0	NA	NA	NA	NA
64676	SEN	KOL	BAK	NA	CAP	KABA	EPE	SNKOCA00395	GUI	F	NA	SNKOCA04418	1	527	2	2	1984-02-24	146	1984	2	NA	1319	149	1984	5	3	1984-05-02	1984-05-31	30	1	1984-05-02	1984-05-31	30	NA	NA	NA	NA	NA	NA	NA	0	0	NA	NA	NA	NA
64818	SEN	KOL	BAK	NA	CAP	KABA	EPE	SNKOCA00395	GUI	F	NA	SNKOCA04418	1	527	2	2	1984-02-24	146	1984	2	NA	1320	150	1984	6	4	1984-06-01	1984-07-01	31	1	1984-06-01	1984-07-01	31	NA	NA	NA	NA	NA	NA	NA	0	0	NA	NA	NA	NA
64725	SEN	KOL	BAK	NA	CAP	KABA	EPE	SNKOCA00395	GUI	F	NA	SNKOCA04418	1	527	2	2	1984-02-24	146	1984	2	NA	1321	151	1984	7	5	1984-07-02	1984-07-31	30	1	1984-07-02	1984-07-31	30	NA	NA	NA	NA	NA	NA	NA	0	0	NA	NA	NA	NA
64805	SEN	KOL	BAK	NA	CAP	KABA	EPE	SNKOCA00395	GUI	F	NA	SNKOCA04418	1	527	2	2	1984-02-24	146	1984	2	NA	1322	152	1984	8	6	1984-08-01	1984-08-31	31	1	1984-08-01	1984-08-31	31	NA	NA	NA	NA	NA	NA	NA	0	0	NA	NA	NA	NA
64748	SEN	KOL	BAK	NA	CAP	KABA	EPE	SNKOCA00395	GUI	F	NA	SNKOCA04418	1	527	2	2	1984-02-24	146	1984	2	NA	1323	153	1984	9	7	1984-09-01	1984-09-30	30	1	1984-09-01	1984-09-30	30	NA	NA	NA	NA	NA	NA	NA	0	0	NA	NA	NA	NA
64793	SEN	KOL	BAK	NA	CAP	KABA	EPE	SNKOCA00395	GUI	F	NA	SNKOCA04418	1	527	2	2	1984-02-24	146	1984	2	NA	1324	154	1984	10	8	1984-10-01	1984-10-31	31	1	1984-10-01	1984-10-31	31	NA	NA	NA	NA	NA	NA	NA	0	0	NA	NA	NA	NA
64720	SEN	KOL	BAK	NA	CAP	KABA	EPE	SNKOCA00395	GUI	F	NA	SNKOCA04418	1	527	2	2	1984-02-24	146	1984	2	NA	1325	155	1984	11	9	1984-11-01	1984-11-30	30	1	1984-11-01	1984-11-30	30	NA	NA	NA	NA	NA	NA	NA	0	0	NA	NA	NA	NA
64679	SEN	KOL	BAK	NA	CAP	KABA	EPE	SNKOCA00395	GUI	F	NA	SNKOCA04418	1	527	2	2	1984-02-24	146	1984	2	NA	1326	156	1984	12	10	1984-12-01	1984-12-31	31	1	1984-12-01	1984-12-15	15	NA	NA	295	END	NA	NA	NA	0	0	NA	NA	NA	NA
64760	SEN	KOL	BAK	NA	CAP	KABA	EPE	SNKOCA00396	GUI	F	NA	SNKOCA04418	1	527	2	2	1984-02-24	146	1984	2	NA	1327	146	1984	2	0	1984-01-31	1984-03-01	31	1	1984-02-24	1984-03-01	7	0	BIR	NA	NA	NA	NA	NA	0	0	NA	NA	NA	NA
64802	SEN	KOL	BAK	NA	CAP	KABA	EPE	SNKOCA00396	GUI	F	NA	SNKOCA04418	1	527	2	2	1984-02-24	146	1984	2	NA	1328	147	1984	3	1	1984-03-02	1984-03-31	30	1	1984-03-02	1984-03-31	30	NA	NA	NA	NA	NA	NA	NA	0	0	NA	NA	NA	NA
64763	SEN	KOL	BAK	NA	CAP	KABA	EPE	SNKOCA00396	GUI	F	NA	SNKOCA04418	1	527	2	2	1984-02-24	146	1984	2	NA	1329	148	1984	4	2	1984-04-01	1984-05-01	31	1	1984-04-01	1984-05-01	31	NA	NA	NA	NA	NA	NA	NA	0	0	NA	NA	NA	NA
64774	SEN	KOL	BAK	NA	CAP	KABA	EPE	SNKOCA00396	GUI	F	NA	SNKOCA04418	1	527	2	2	1984-02-24	146	1984	2	NA	1330	149	1984	5	3	1984-05-02	1984-05-31	30	1	1984-05-02	1984-05-31	30	NA	NA	NA	NA	NA	NA	NA	0	0	NA	NA	NA	NA
64706	SEN	KOL	BAK	NA	CAP	KABA	EPE	SNKOCA00396	GUI	F	NA	SNKOCA04418	1	527	2	2	1984-02-24	146	1984	2	NA	1331	150	1984	6	4	1984-06-01	1984-07-01	31	1	1984-06-01	1984-07-01	31	NA	NA	NA	NA	NA	NA	NA	0	0	NA	NA	NA	NA
64747	SEN	KOL	BAK	NA	CAP	KABA	EPE	SNKOCA00396	GUI	F	NA	SNKOCA04418	1	527	2	2	1984-02-24	146	1984	2	NA	1332	151	1984	7	5	1984-07-02	1984-07-31	30	1	1984-07-02	1984-07-31	30	NA	NA	NA	NA	NA	NA	NA	0	0	NA	NA	NA	NA
64779	SEN	KOL	BAK	NA	CAP	KABA	EPE	SNKOCA00396	GUI	F	NA	SNKOCA04418	1	527	2	2	1984-02-24	146	1984	2	NA	1333	152	1984	8	6	1984-08-01	1984-08-31	31	1	1984-08-01	1984-08-31	31	NA	NA	NA	NA	NA	NA	NA	0	0	NA	NA	NA	NA
64664	SEN	KOL	BAK	NA	CAP	KABA	EPE	SNKOCA00396	GUI	F	NA	SNKOCA04418	1	527	2	2	1984-02-24	146	1984	2	NA	1334	153	1984	9	7	1984-09-01	1984-09-30	30	1	1984-09-01	1984-09-30	30	NA	NA	NA	NA	NA	NA	NA	0	0	NA	NA	NA	NA
64566	SEN	KOL	BAK	NA	CAP	KABA	EPE	SNKOCA00396	GUI	F	NA	SNKOCA04418	1	527	2	2	1984-02-24	146	1984	2	NA	1335	154	1984	10	8	1984-10-01	1984-10-31	31	1	1984-10-01	1984-10-31	31	NA	NA	NA	NA	NA	NA	NA	0	0	NA	NA	NA	NA
64556	SEN	KOL	BAK	NA	CAP	KABA	EPE	SNKOCA00396	GUI	F	NA	SNKOCA04418	1	527	2	2	1984-02-24	146	1984	2	NA	1336	155	1984	11	9	1984-11-01	1984-11-30	30	1	1984-11-01	1984-11-30	30	NA	NA	NA	NA	NA	NA	NA	0	0	NA	NA	NA	NA
64611	SEN	KOL	BAK	NA	CAP	KABA	EPE	SNKOCA00396	GUI	F	NA	SNKOCA04418	1	527	2	2	1984-02-24	146	1984	2	NA	1337	156	1984	12	10	1984-12-01	1984-12-31	31	1	1984-12-01	1984-12-15	15	NA	NA	295	END	NA	NA	NA	0	0	NA	NA	NA	NA
64571	SEN	KOL	BAK	NA	CAP	KABA	EPE	SNKOCA00397	GUI	M	NA	SNKOCA04407	NA	NA	NA	NA	1984-05-15	149	1984	5	NA	1338	149	1984	5	0	1984-05-02	1984-05-31	30	0	1984-05-15	1984-05-31	17	0	BEG	NA	NA	NA	NA	NA	0	0	NA	NA	NA	NA
64583	SEN	KOL	BAK	NA	CAP	KABA	EPE	SNKOCA00397	GUI	M	NA	SNKOCA04407	NA	NA	NA	NA	1984-05-15	149	1984	5	NA	1339	150	1984	6	1	1984-06-01	1984-07-01	31	1	1984-06-01	1984-07-01	31	NA	NA	NA	NA	NA	NA	NA	0	0	NA	NA	NA	NA
64567	SEN	KOL	BAK	NA	CAP	KABA	EPE	SNKOCA00397	GUI	M	NA	SNKOCA04407	NA	NA	NA	NA	1984-05-15	149	1984	5	NA	1340	151	1984	7	2	1984-07-02	1984-07-31	30	1	1984-07-02	1984-07-31	30	NA	NA	NA	NA	NA	NA	NA	0	0	NA	NA	NA	NA
64750	SEN	KOL	BAK	NA	CAP	KABA	EPE	SNKOCA00397	GUI	M	NA	SNKOCA04407	NA	NA	NA	NA	1984-05-15	149	1984	5	NA	1341	152	1984	8	3	1984-08-01	1984-08-31	31	1	1984-08-01	1984-08-31	31	NA	NA	NA	NA	NA	NA	NA	0	0	NA	NA	NA	NA
64694	SEN	KOL	BAK	NA	CAP	KABA	EPE	SNKOCA00397	GUI	M	NA	SNKOCA04407	NA	NA	NA	NA	1984-05-15	149	1984	5	NA	1342	153	1984	9	4	1984-09-01	1984-09-30	30	1	1984-09-01	1984-09-30	30	NA	NA	NA	NA	NA	NA	NA	0	0	NA	NA	NA	NA
64632	SEN	KOL	BAK	NA	CAP	KABA	EPE	SNKOCA00397	GUI	M	NA	SNKOCA04407	NA	NA	NA	NA	1984-05-15	149	1984	5	NA	1343	154	1984	10	5	1984-10-01	1984-10-31	31	1	1984-10-01	1984-10-31	31	NA	NA	NA	NA	NA	NA	NA	0	0	NA	NA	NA	NA
64574	SEN	KOL	BAK	NA	CAP	KABA	EPE	SNKOCA00397	GUI	M	NA	SNKOCA04407	NA	NA	NA	NA	1984-05-15	149	1984	5	NA	1344	155	1984	11	6	1984-11-01	1984-11-30	30	1	1984-11-01	1984-11-30	30	NA	NA	NA	NA	NA	NA	NA	0	0	NA	NA	NA	NA
64603	SEN	KOL	BAK	NA	CAP	KABA	EPE	SNKOCA00397	GUI	M	NA	SNKOCA04407	NA	NA	NA	NA	1984-05-15	149	1984	5	NA	1345	156	1984	12	7	1984-12-01	1984-12-31	31	1	1984-12-01	1984-12-15	15	NA	NA	214	END	NA	NA	NA	0	0	NA	NA	NA	NA
64876	SEN	KOL	BAK	NA	CAP	KABA	EPE	SNKOCA00398	GUI	M	NA	SNKOCA04410	NA	1431	NA	NA	1983-11-15	143	1983	11	NA	1346	145	1984	1	2	1984-01-01	1984-01-30	30	0	1984-01-01	1984-01-30	30	47	BEG	NA	NA	NA	NA	NA	0	0	NA	NA	NA	NA
64770	SEN	KOL	BAK	NA	CAP	KABA	EPE	SNKOCA00398	GUI	M	NA	SNKOCA04410	NA	1431	NA	NA	1983-11-15	143	1983	11	NA	1347	146	1984	2	3	1984-01-31	1984-03-01	31	1	1984-01-31	1984-02-15	16	NA	NA	92	DEA	DIS	D20	NA	0	0	NA	NA	NA	NA
64823	SEN	KOL	BAK	NA	CAP	KABA	EPE	SNKOCA00399	GUI	M	NA	SNKOCA04407	NA	NA	NA	NA	1983-11-15	143	1983	11	NA	1348	145	1984	1	2	1984-01-01	1984-01-30	30	0	1984-01-01	1984-01-30	30	47	BEG	NA	NA	NA	NA	NA	0	0	NA	NA	NA	NA
64831	SEN	KOL	BAK	NA	CAP	KABA	EPE	SNKOCA00399	GUI	M	NA	SNKOCA04407	NA	NA	NA	NA	1983-11-15	143	1983	11	NA	1349	146	1984	2	3	1984-01-31	1984-03-01	31	1	1984-01-31	1984-03-01	31	NA	NA	NA	NA	NA	NA	NA	0	0	NA	NA	NA	NA
64848	SEN	KOL	BAK	NA	CAP	KABA	EPE	SNKOCA00399	GUI	M	NA	SNKOCA04407	NA	NA	NA	NA	1983-11-15	143	1983	11	NA	1350	147	1984	3	4	1984-03-02	1984-03-31	30	1	1984-03-02	1984-03-31	30	NA	NA	NA	NA	NA	NA	NA	0	0	NA	NA	NA	NA
64850	SEN	KOL	BAK	NA	CAP	KABA	EPE	SNKOCA00399	GUI	M	NA	SNKOCA04407	NA	NA	NA	NA	1983-11-15	143	1983	11	NA	1351	148	1984	4	5	1984-04-01	1984-05-01	31	1	1984-04-01	1984-05-01	31	NA	NA	NA	NA	NA	NA	NA	0	0	NA	NA	NA	NA
64847	SEN	KOL	BAK	NA	CAP	KABA	EPE	SNKOCA00399	GUI	M	NA	SNKOCA04407	NA	NA	NA	NA	1983-11-15	143	1983	11	NA	1352	149	1984	5	6	1984-05-02	1984-05-31	30	1	1984-05-02	1984-05-31	30	NA	NA	NA	NA	NA	NA	NA	0	0	NA	NA	NA	NA
64859	SEN	KOL	BAK	NA	CAP	KABA	EPE	SNKOCA00399	GUI	M	NA	SNKOCA04407	NA	NA	NA	NA	1983-11-15	143	1983	11	NA	1353	150	1984	6	7	1984-06-01	1984-07-01	31	1	1984-06-01	1984-06-18	18	NA	NA	216	DEA	DIS	D90	NA	0	0	NA	NA	NA	NA
64883	SEN	KOL	BAK	NA	CAP	KABA	EPE	SNKOCA00400	GUI	M	NA	SNKOCA04409	2	698	2	2	1984-07-13	151	1984	7	NA	1354	151	1984	7	0	1984-07-02	1984-07-31	30	1	1984-07-13	1984-07-31	19	0	BIR	NA	NA	NA	NA	NA	0	0	NA	NA	NA	NA
64846	SEN	KOL	BAK	NA	CAP	KABA	EPE	SNKOCA00400	GUI	M	NA	SNKOCA04409	2	698	2	2	1984-07-13	151	1984	7	NA	1355	152	1984	8	1	1984-08-01	1984-08-31	31	1	1984-08-01	1984-08-31	31	NA	NA	NA	NA	NA	NA	NA	0	0	NA	NA	NA	NA
64878	SEN	KOL	BAK	NA	CAP	KABA	EPE	SNKOCA00400	GUI	M	NA	SNKOCA04409	2	698	2	2	1984-07-13	151	1984	7	NA	1356	153	1984	9	2	1984-09-01	1984-09-30	30	1	1984-09-01	1984-09-30	30	NA	NA	NA	NA	NA	NA	NA	0	0	NA	NA	NA	NA
64844	SEN	KOL	BAK	NA	CAP	KABA	EPE	SNKOCA00400	GUI	M	NA	SNKOCA04409	2	698	2	2	1984-07-13	151	1984	7	NA	1357	154	1984	10	3	1984-10-01	1984-10-31	31	1	1984-10-01	1984-10-31	31	NA	NA	NA	NA	NA	NA	NA	0	0	NA	NA	NA	NA
64834	SEN	KOL	BAK	NA	CAP	KABA	EPE	SNKOCA00400	GUI	M	NA	SNKOCA04409	2	698	2	2	1984-07-13	151	1984	7	NA	1358	155	1984	11	4	1984-11-01	1984-11-30	30	1	1984-11-01	1984-11-30	30	NA	NA	NA	NA	NA	NA	NA	0	0	NA	NA	NA	NA
64621	SEN	KOL	BAK	NA	CAP	KABA	EPE	SNKOCA00400	GUI	M	NA	SNKOCA04409	2	698	2	2	1984-07-13	151	1984	7	NA	1359	156	1984	12	5	1984-12-01	1984-12-31	31	1	1984-12-01	1984-12-15	15	NA	NA	155	END	NA	NA	NA	0	0	NA	NA	NA	NA
64646	SEN	KOL	BAK	NA	CAP	KABA	EPE	SNKOCA00401	GUI	M	NA	SNKOCA04409	2	698	2	2	1984-07-13	151	1984	7	NA	1360	151	1984	7	0	1984-07-02	1984-07-31	30	1	1984-07-13	1984-07-31	19	0	BIR	NA	NA	NA	NA	NA	0	0	NA	NA	NA	NA
64671	SEN	KOL	BAK	NA	CAP	KABA	EPE	SNKOCA00401	GUI	M	NA	SNKOCA04409	2	698	2	2	1984-07-13	151	1984	7	NA	1361	152	1984	8	1	1984-08-01	1984-08-31	31	1	1984-08-01	1984-08-31	31	NA	NA	NA	NA	NA	NA	NA	0	0	NA	NA	NA	NA
64648	SEN	KOL	BAK	NA	CAP	KABA	EPE	SNKOCA00401	GUI	M	NA	SNKOCA04409	2	698	2	2	1984-07-13	151	1984	7	NA	1362	153	1984	9	2	1984-09-01	1984-09-30	30	1	1984-09-01	1984-09-30	30	NA	NA	NA	NA	NA	NA	NA	0	0	NA	NA	NA	NA
64864	SEN	KOL	BAK	NA	CAP	KABA	EPE	SNKOCA00401	GUI	M	NA	SNKOCA04409	2	698	2	2	1984-07-13	151	1984	7	NA	1363	154	1984	10	3	1984-10-01	1984-10-31	31	1	1984-10-01	1984-10-31	31	NA	NA	NA	NA	NA	NA	NA	0	0	NA	NA	NA	NA
64731	SEN	KOL	BAK	NA	CAP	KABA	EPE	SNKOCA00401	GUI	M	NA	SNKOCA04409	2	698	2	2	1984-07-13	151	1984	7	NA	1364	155	1984	11	4	1984-11-01	1984-11-30	30	1	1984-11-01	1984-11-30	30	NA	NA	NA	NA	NA	NA	NA	0	0	NA	NA	NA	NA
64659	SEN	KOL	BAK	NA	CAP	KABA	EPE	SNKOCA00401	GUI	M	NA	SNKOCA04409	2	698	2	2	1984-07-13	151	1984	7	NA	1365	156	1984	12	5	1984-12-01	1984-12-31	31	1	1984-12-01	1984-12-15	15	NA	NA	155	END	NA	NA	NA	0	0	NA	NA	NA	NA
64628	SEN	KOL	BAK	NA	CAP	KABA	EPE	SNKOCA00402	GUI	M	NA	SNKOCA04426	NA	438	NA	NA	1983-12-27	144	1983	12	NA	1366	145	1984	1	1	1984-01-01	1984-01-30	30	0	1984-01-01	1984-01-30	30	5	PUR	NA	NA	NA	NA	NA	0	0	NA	NA	NA	NA
64642	SEN	KOL	BAK	NA	CAP	KABA	EPE	SNKOCA00402	GUI	M	NA	SNKOCA04426	NA	438	NA	NA	1983-12-27	144	1983	12	NA	1367	146	1984	2	2	1984-01-31	1984-03-01	31	1	1984-01-31	1984-03-01	31	NA	NA	NA	NA	NA	NA	NA	0	0	NA	NA	NA	NA
64682	SEN	KOL	BAK	NA	CAP	KABA	EPE	SNKOCA00402	GUI	M	NA	SNKOCA04426	NA	438	NA	NA	1983-12-27	144	1983	12	NA	1368	147	1984	3	3	1984-03-02	1984-03-31	30	1	1984-03-02	1984-03-27	26	NA	NA	91	DEA	DIS	D90	NA	0	0	NA	NA	NA	NA
64669	SEN	KOL	BAK	NA	CAP	KABA	EPE	SNKOCA00403	GUI	F	NA	SNKOCA04426	NA	438	NA	NA	1983-12-27	144	1983	12	NA	1369	145	1984	1	1	1984-01-01	1984-01-30	30	0	1984-01-01	1984-01-30	30	5	PUR	NA	NA	NA	NA	NA	0	0	NA	NA	NA	NA
64670	SEN	KOL	BAK	NA	CAP	KABA	EPE	SNKOCA00403	GUI	F	NA	SNKOCA04426	NA	438	NA	NA	1983-12-27	144	1983	12	NA	1370	146	1984	2	2	1984-01-31	1984-03-01	31	1	1984-01-31	1984-03-01	31	NA	NA	NA	NA	NA	NA	NA	0	0	NA	NA	NA	NA
64697	SEN	KOL	BAK	NA	CAP	KABA	EPE	SNKOCA00403	GUI	F	NA	SNKOCA04426	NA	438	NA	NA	1983-12-27	144	1983	12	NA	1371	147	1984	3	3	1984-03-02	1984-03-31	30	1	1984-03-02	1984-03-27	26	NA	NA	91	DEA	DIS	D90	NA	0	0	NA	NA	NA	NA
48919	SEN	KOL	SAG	NA	CAP	DIKA	EPE	SNKOCA00404	GUI	M	NA	SNKOCA02452	4	1444	3	3	1984-02-27	146	1984	2	NA	1372	146	1984	2	0	1984-01-31	1984-03-01	31	1	1984-02-27	1984-03-01	4	0	BIR	NA	NA	NA	NA	NA	0	0	NA	NA	NA	NA
48927	SEN	KOL	SAG	NA	CAP	DIKA	EPE	SNKOCA00404	GUI	M	NA	SNKOCA02452	4	1444	3	3	1984-02-27	146	1984	2	NA	1373	147	1984	3	1	1984-03-02	1984-03-31	30	1	1984-03-02	1984-03-31	30	NA	NA	NA	NA	NA	NA	NA	0	0	NA	NA	NA	NA
48269	SEN	KOL	SAG	NA	CAP	DIKA	EPE	SNKOCA00404	GUI	M	NA	SNKOCA02452	4	1444	3	3	1984-02-27	146	1984	2	NA	1374	148	1984	4	2	1984-04-01	1984-05-01	31	1	1984-04-01	1984-05-01	31	NA	NA	NA	NA	NA	NA	NA	0	0	NA	NA	NA	NA
48349	SEN	KOL	SAG	NA	CAP	DIKA	EPE	SNKOCA00404	GUI	M	NA	SNKOCA02452	4	1444	3	3	1984-02-27	146	1984	2	NA	1375	149	1984	5	3	1984-05-02	1984-05-31	30	1	1984-05-02	1984-05-31	30	NA	NA	NA	NA	NA	NA	NA	0	0	NA	NA	NA	NA
48429	SEN	KOL	SAG	NA	CAP	DIKA	EPE	SNKOCA00404	GUI	M	NA	SNKOCA02452	4	1444	3	3	1984-02-27	146	1984	2	NA	1376	150	1984	6	4	1984-06-01	1984-07-01	31	1	1984-06-01	1984-06-27	27	NA	NA	121	SAL	NA	NA	NA	0	0	NA	NA	NA	NA
125182	SEN	KOL	BAN	NA	CAP	WAND	EPE	SNKOCA00405	GUI	M	NA	SNKOCA04497	2	642	2	2	1984-09-17	153	1984	9	NA	1377	153	1984	9	0	1984-09-01	1984-09-30	30	1	1984-09-17	1984-09-19	3	0	BIR	2	DEA	GRO	NA	NA	0	0	NA	NA	NA	NA
26590	SEN	KOL	BOR	NA	CAP	CELL	EPE	SNKOCA00406	GUI	F	NA	SNKOCA04397	1	366	1	1	1985-01-15	157	1985	1	NA	1378	157	1985	1	0	1985-01-01	1985-01-30	30	1	1985-01-15	1985-01-30	16	0	BIR	NA	NA	NA	NA	NA	0	0	NA	NA	NA	NA
26572	SEN	KOL	BOR	NA	CAP	CELL	EPE	SNKOCA00406	GUI	F	NA	SNKOCA04397	1	366	1	1	1985-01-15	157	1985	1	NA	1379	158	1985	2	1	1985-01-31	1985-03-01	30	1	1985-01-31	1985-03-01	30	NA	NA	NA	NA	NA	NA	NA	0	0	NA	NA	NA	NA
26593	SEN	KOL	BOR	NA	CAP	CELL	EPE	SNKOCA00406	GUI	F	NA	SNKOCA04397	1	366	1	1	1985-01-15	157	1985	1	NA	1380	159	1985	3	2	1985-03-02	1985-04-01	31	1	1985-03-02	1985-03-15	14	NA	NA	59	END	NA	NA	NA	0	0	NA	NA	NA	NA
108019	SEN	KOL	MAF	NA	CAP	SAKA	EPE	SNKOCA00407	GUI	F	NA	SNKOCA04725	1	309	1	1	1986-03-12	171	1986	3	NA	1381	171	1986	3	0	1986-03-02	1986-04-01	31	1	1986-03-12	1986-03-14	3	0	BIR	2	DEA	ACC	NA	NA	0	0	NA	NA	NA	NA
115184	SEN	KOL	SAM	NA	CAP	SECO	EMD	SNKOCA00408	GUI	M	NA	SNKOCA02431	11	3001	2	2	1986-03-04	171	1986	3	NA	1382	171	1986	3	0	1986-03-02	1986-04-01	31	1	1986-03-04	1986-03-09	6	0	BIR	5	DEA	UNK	NA	NA	0	0	NA	NA	NA	NA
114982	SEN	KOL	SAM	NA	CAP	SECO	EMD	SNKOCA00409	GUI	F	NA	SNKOCA02431	11	3001	2	2	1986-03-04	171	1986	3	NA	1383	171	1986	3	0	1986-03-02	1986-04-01	31	1	1986-03-04	1986-03-10	7	0	BIR	6	DEA	UNK	NA	NA	0	0	NA	NA	NA	NA
123126	SEN	KOL	SAM	NA	CAP	TOUM	EPE	SNKOCA00410	GUI	M	NA	SNKOCA03514	2	718	1	1	1986-03-03	171	1986	3	NA	1384	171	1986	3	0	1986-03-02	1986-04-01	31	1	1986-03-03	1986-03-03	1	0	BIR	0	DEA	ACC	NA	NA	0	0	NA	NA	NA	NA
115103	SEN	KOL	SAM	NA	CAP	SECO	EMD	SNKOCA00411	GUI	F	NA	SNKOCA02527	1	362	1	1	1986-02-11	170	1986	2	NA	1385	170	1986	2	0	1986-01-31	1986-03-01	30	1	1986-02-11	1986-02-21	11	0	BIR	10	DEA	GRO	NA	NA	0	0	NA	NA	NA	NA
51749	SEN	KOL	BOU	NA	CAP	FADY	EPE	SNKOCA00412	GUI	F	NA	SNKOCA04557	4	1340	1	1	1986-03-16	171	1986	3	NA	1386	171	1986	3	0	1986-03-02	1986-04-01	31	1	1986-03-16	1986-03-26	11	0	BIR	10	DPC	NA	NA	NA	0	0	NA	NA	NA	NA
18801	SEN	KOL	BIJ	NA	CAP	ASET	EPE	SNKOCA00413	GUI	F	NA	SNKOCA03400	1	585	2	2	1985-11-21	167	1985	11	NA	1387	167	1985	11	0	1985-11-01	1985-11-30	30	1	1985-11-21	1985-11-30	10	0	BIR	NA	NA	NA	NA	NA	0	0	NA	NA	NA	NA
18798	SEN	KOL	BIJ	NA	CAP	ASET	EPE	SNKOCA00413	GUI	F	NA	SNKOCA03400	1	585	2	2	1985-11-21	167	1985	11	NA	1388	168	1985	12	1	1985-12-01	1985-12-31	31	1	1985-12-01	1985-12-31	31	NA	NA	NA	NA	NA	NA	NA	0	0	NA	NA	NA	NA
18800	SEN	KOL	BIJ	NA	CAP	ASET	EPE	SNKOCA00413	GUI	F	NA	SNKOCA03400	1	585	2	2	1985-11-21	167	1985	11	NA	1389	169	1986	1	2	1986-01-01	1986-01-30	30	1	1986-01-01	1986-01-30	30	NA	NA	NA	NA	NA	NA	NA	0	0	NA	NA	NA	NA
18806	SEN	KOL	BIJ	NA	CAP	ASET	EPE	SNKOCA00413	GUI	F	NA	SNKOCA03400	1	585	2	2	1985-11-21	167	1985	11	NA	1390	170	1986	2	3	1986-01-31	1986-03-01	30	1	1986-01-31	1986-03-01	30	NA	NA	NA	NA	NA	NA	NA	0	0	NA	NA	NA	NA
18814	SEN	KOL	BIJ	NA	CAP	ASET	EPE	SNKOCA00413	GUI	F	NA	SNKOCA03400	1	585	2	2	1985-11-21	167	1985	11	NA	1391	171	1986	3	4	1986-03-02	1986-04-01	31	1	1986-03-02	1986-03-06	5	NA	NA	105	END	NA	NA	NA	0	0	NA	NA	NA	NA
18797	SEN	KOL	BIJ	NA	CAP	ASET	EPE	SNKOCA00414	GUI	F	NA	SNKOCA03400	1	585	2	2	1985-11-21	167	1985	11	NA	1392	167	1985	11	0	1985-11-01	1985-11-30	30	1	1985-11-21	1985-11-30	10	0	BIR	NA	NA	NA	NA	NA	0	0	NA	NA	NA	NA
18794	SEN	KOL	BIJ	NA	CAP	ASET	EPE	SNKOCA00414	GUI	F	NA	SNKOCA03400	1	585	2	2	1985-11-21	167	1985	11	NA	1393	168	1985	12	1	1985-12-01	1985-12-31	31	1	1985-12-01	1985-12-31	31	NA	NA	NA	NA	NA	NA	NA	0	0	NA	NA	NA	NA
18786	SEN	KOL	BIJ	NA	CAP	ASET	EPE	SNKOCA00414	GUI	F	NA	SNKOCA03400	1	585	2	2	1985-11-21	167	1985	11	NA	1394	169	1986	1	2	1986-01-01	1986-01-30	30	1	1986-01-01	1986-01-30	30	NA	NA	NA	NA	NA	NA	NA	0	0	NA	NA	NA	NA
18795	SEN	KOL	BIJ	NA	CAP	ASET	EPE	SNKOCA00414	GUI	F	NA	SNKOCA03400	1	585	2	2	1985-11-21	167	1985	11	NA	1395	170	1986	2	3	1986-01-31	1986-03-01	30	1	1986-01-31	1986-03-01	30	NA	NA	NA	NA	NA	NA	NA	0	0	NA	NA	NA	NA
18778	SEN	KOL	BIJ	NA	CAP	ASET	EPE	SNKOCA00414	GUI	F	NA	SNKOCA03400	1	585	2	2	1985-11-21	167	1985	11	NA	1396	171	1986	3	4	1986-03-02	1986-04-01	31	1	1986-03-02	1986-03-06	5	NA	NA	105	END	NA	NA	NA	0	0	NA	NA	NA	NA
21836	SEN	KOL	BIJ	NA	CAP	BABA	EPE	SNKOCA00415	GUI	F	NA	SNKOCA03404	1	391	1	1	1985-11-20	167	1985	11	NA	1397	167	1985	11	0	1985-11-01	1985-11-30	30	1	1985-11-20	1985-11-30	11	0	BIR	NA	NA	NA	NA	NA	0	0	NA	NA	NA	NA
21834	SEN	KOL	BIJ	NA	CAP	BABA	EPE	SNKOCA00415	GUI	F	NA	SNKOCA03404	1	391	1	1	1985-11-20	167	1985	11	NA	1398	168	1985	12	1	1985-12-01	1985-12-31	31	1	1985-12-01	1985-12-31	31	NA	NA	NA	NA	NA	NA	NA	0	0	NA	NA	NA	NA
21860	SEN	KOL	BIJ	NA	CAP	BABA	EPE	SNKOCA00415	GUI	F	NA	SNKOCA03404	1	391	1	1	1985-11-20	167	1985	11	NA	1399	169	1986	1	2	1986-01-01	1986-01-30	30	1	1986-01-01	1986-01-30	30	NA	NA	NA	NA	NA	NA	NA	0	0	NA	NA	NA	NA
21847	SEN	KOL	BIJ	NA	CAP	BABA	EPE	SNKOCA00415	GUI	F	NA	SNKOCA03404	1	391	1	1	1985-11-20	167	1985	11	NA	1400	170	1986	2	3	1986-01-31	1986-03-01	30	1	1986-01-31	1986-03-01	30	NA	NA	NA	NA	NA	NA	NA	0	0	NA	NA	NA	NA
21842	SEN	KOL	BIJ	NA	CAP	BABA	EPE	SNKOCA00415	GUI	F	NA	SNKOCA03404	1	391	1	1	1985-11-20	167	1985	11	NA	1401	171	1986	3	4	1986-03-02	1986-04-01	31	1	1986-03-02	1986-03-06	5	NA	NA	106	END	NA	NA	NA	0	0	NA	NA	NA	NA
115497	SEN	KOL	SAM	NA	CAP	SECO	EMD	SNKOCA00416	GUI	F	NA	SNKOCA02423	4	1017	2	2	1985-11-28	167	1985	11	NA	1402	167	1985	11	0	1985-11-01	1985-11-30	30	1	1985-11-28	1985-11-30	3	0	BIR	NA	NA	NA	NA	NA	0	0	NA	NA	NA	NA
115334	SEN	KOL	SAM	NA	CAP	SECO	EMD	SNKOCA00416	GUI	F	NA	SNKOCA02423	4	1017	2	2	1985-11-28	167	1985	11	NA	1403	168	1985	12	1	1985-12-01	1985-12-31	31	1	1985-12-01	1985-12-31	31	NA	NA	NA	NA	NA	NA	NA	0	0	NA	NA	NA	NA
115253	SEN	KOL	SAM	NA	CAP	SECO	EMD	SNKOCA00416	GUI	F	NA	SNKOCA02423	4	1017	2	2	1985-11-28	167	1985	11	NA	1404	169	1986	1	2	1986-01-01	1986-01-30	30	1	1986-01-01	1986-01-30	30	NA	NA	NA	NA	NA	NA	NA	0	0	NA	NA	NA	NA
115291	SEN	KOL	SAM	NA	CAP	SECO	EMD	SNKOCA00416	GUI	F	NA	SNKOCA02423	4	1017	2	2	1985-11-28	167	1985	11	NA	1405	170	1986	2	3	1986-01-31	1986-03-01	30	1	1986-01-31	1986-02-28	29	NA	NA	92	DEA	DIS	D90	NA	0	0	NA	NA	NA	NA
70505	SEN	KOL	SOU	NA	CAP	MALL	EPE	SNKOCA00417	GUI	M	NA	SNKOCA02428	8	2765	3	3	1986-01-09	169	1986	1	NA	1406	169	1986	1	0	1986-01-01	1986-01-30	30	1	1986-01-09	1986-01-30	22	0	BIR	NA	NA	NA	NA	NA	0	0	NA	NA	NA	NA
70626	SEN	KOL	SOU	NA	CAP	MALL	EPE	SNKOCA00417	GUI	M	NA	SNKOCA02428	8	2765	3	3	1986-01-09	169	1986	1	NA	1407	170	1986	2	1	1986-01-31	1986-03-01	30	1	1986-01-31	1986-02-15	16	NA	NA	37	DEA	GRO	NA	NA	0	0	NA	NA	NA	NA
106103	SEN	KOL	SAM	NA	CAP	SAID	EPE	SNKOCA00418	GUI	M	NA	SNKOCA03542	NA	732	NA	NA	1985-12-16	168	1985	12	NA	1408	168	1985	12	0	1985-12-01	1985-12-31	31	0	1985-12-16	1985-12-31	16	0	BEG	NA	NA	NA	NA	NA	0	0	NA	NA	NA	NA
106349	SEN	KOL	SAM	NA	CAP	SAID	EPE	SNKOCA00418	GUI	M	NA	SNKOCA03542	NA	732	NA	NA	1985-12-16	168	1985	12	NA	1409	169	1986	1	1	1986-01-01	1986-01-30	30	1	1986-01-01	1986-01-30	30	NA	NA	NA	NA	NA	NA	NA	0	0	NA	NA	NA	NA
106102	SEN	KOL	SAM	NA	CAP	SAID	EPE	SNKOCA00418	GUI	M	NA	SNKOCA03542	NA	732	NA	NA	1985-12-16	168	1985	12	NA	1410	170	1986	2	2	1986-01-31	1986-03-01	30	1	1986-01-31	1986-03-01	30	NA	NA	NA	NA	NA	NA	NA	0	0	NA	NA	NA	NA
105493	SEN	KOL	SAM	NA	CAP	SAID	EPE	SNKOCA00418	GUI	M	NA	SNKOCA03542	NA	732	NA	NA	1985-12-16	168	1985	12	NA	1411	171	1986	3	3	1986-03-02	1986-04-01	31	1	1986-03-02	1986-03-06	5	NA	NA	80	DEA	GRO	NA	NA	0	0	NA	NA	NA	NA
115007	SEN	KOL	SAM	NA	CAP	SECO	EMD	SNKOCA00419	GUI	M	NA	SNKOCA02536	1	271	1	1	1986-02-26	170	1986	2	NA	1412	170	1986	2	0	1986-01-31	1986-03-01	30	1	1986-02-26	1986-03-01	4	0	BIR	NA	NA	NA	NA	NA	0	0	NA	NA	NA	NA
114776	SEN	KOL	SAM	NA	CAP	SECO	EMD	SNKOCA00419	GUI	M	NA	SNKOCA02536	1	271	1	1	1986-02-26	170	1986	2	NA	1413	171	1986	3	1	1986-03-02	1986-04-01	31	1	1986-03-02	1986-03-16	15	NA	NA	18	DEA	GRO	NA	NA	0	0	NA	NA	NA	NA
85177	SEN	KOL	BAN	NA	CAP	MOUS	EPE	SNKOCA00420	GUI	F	NA	SNKOCA04445	6	1750	3	3	1985-09-30	165	1985	9	NA	1414	165	1985	9	0	1985-09-01	1985-09-30	30	1	1985-09-30	1985-09-30	1	0	BIR	NA	NA	NA	NA	NA	0	0	NA	NA	NA	NA
85582	SEN	KOL	BAN	NA	CAP	MOUS	EPE	SNKOCA00420	GUI	F	NA	SNKOCA04445	6	1750	3	3	1985-09-30	165	1985	9	NA	1415	166	1985	10	1	1985-10-01	1985-10-31	31	1	1985-10-01	1985-10-31	31	NA	NA	NA	NA	NA	NA	NA	0	0	NA	NA	NA	NA
85211	SEN	KOL	BAN	NA	CAP	MOUS	EPE	SNKOCA00420	GUI	F	NA	SNKOCA04445	6	1750	3	3	1985-09-30	165	1985	9	NA	1416	167	1985	11	2	1985-11-01	1985-11-30	30	1	1985-11-01	1985-11-30	30	NA	NA	NA	NA	NA	NA	NA	0	0	NA	NA	NA	NA
85254	SEN	KOL	BAN	NA	CAP	MOUS	EPE	SNKOCA00420	GUI	F	NA	SNKOCA04445	6	1750	3	3	1985-09-30	165	1985	9	NA	1417	168	1985	12	3	1985-12-01	1985-12-31	31	1	1985-12-01	1985-12-31	31	NA	NA	NA	NA	NA	NA	NA	0	0	NA	NA	NA	NA
85881	SEN	KOL	BAN	NA	CAP	MOUS	EPE	SNKOCA00420	GUI	F	NA	SNKOCA04445	6	1750	3	3	1985-09-30	165	1985	9	NA	1418	169	1986	1	4	1986-01-01	1986-01-30	30	1	1986-01-01	1986-01-30	30	NA	NA	NA	NA	NA	NA	NA	0	0	NA	NA	NA	NA
85934	SEN	KOL	BAN	NA	CAP	MOUS	EPE	SNKOCA00420	GUI	F	NA	SNKOCA04445	6	1750	3	3	1985-09-30	165	1985	9	NA	1419	170	1986	2	5	1986-01-31	1986-03-01	30	1	1986-01-31	1986-03-01	30	NA	NA	NA	NA	NA	NA	NA	0	0	NA	NA	NA	NA
86013	SEN	KOL	BAN	NA	CAP	MOUS	EPE	SNKOCA00420	GUI	F	NA	SNKOCA04445	6	1750	3	3	1985-09-30	165	1985	9	NA	1420	171	1986	3	6	1986-03-02	1986-04-01	31	1	1986-03-02	1986-03-22	21	NA	NA	173	DEA	ACC	NA	NA	0	0	NA	NA	NA	NA
109022	SEN	KOL	BAN	NA	CAP	SALI	EPE	SNKOCA00421	GUI	M	NA	SNKOCA04530	6	1583	2	2	1986-01-15	169	1986	1	NA	1421	169	1986	1	0	1986-01-01	1986-01-30	30	1	1986-01-15	1986-01-30	16	0	BIR	NA	NA	NA	NA	NA	0	0	NA	NA	NA	NA
108857	SEN	KOL	BAN	NA	CAP	SALI	EPE	SNKOCA00421	GUI	M	NA	SNKOCA04530	6	1583	2	2	1986-01-15	169	1986	1	NA	1422	170	1986	2	1	1986-01-31	1986-03-01	30	1	1986-01-31	1986-03-01	30	NA	NA	NA	NA	NA	NA	NA	0	0	NA	NA	NA	NA
109175	SEN	KOL	BAN	NA	CAP	SALI	EPE	SNKOCA00421	GUI	M	NA	SNKOCA04530	6	1583	2	2	1986-01-15	169	1986	1	NA	1423	171	1986	3	2	1986-03-02	1986-04-01	31	1	1986-03-02	1986-03-12	11	NA	NA	56	WIT	NA	NA	NA	0	0	NA	NA	NA	NA
42858	SEN	KOL	HAM	NA	CAP	DIAM	EPE	SNKOCA00422	GUI	M	NA	SNKOCA04644	4	1422	1	1	1986-03-07	171	1986	3	NA	1424	171	1986	3	0	1986-03-02	1986-04-01	31	1	1986-03-07	1986-03-19	13	0	BIR	12	DEA	ACC	NA	NA	0	0	NA	NA	NA	NA
40358	SEN	KOL	MED	NA	CAP	DIAL	EPE	SNKOCA00423	GUI	M	NA	SNKOCA03674	1	449	1	1	1986-04-12	172	1986	4	NA	1425	172	1986	4	0	1986-04-02	1986-05-01	30	1	1986-04-12	1986-04-14	3	0	BIR	2	DEA	GRO	NA	NA	0	0	NA	NA	NA	NA
7262	SEN	KOL	BYD	NA	CAP	ADIA	EPE	SNKOCA00424	GUI	M	NA	SNKOCA04716	11	2666	2	2	1986-04-03	172	1986	4	NA	1426	172	1986	4	0	1986-04-02	1986-05-01	30	1	1986-04-03	1986-04-06	4	0	BIR	3	DEA	GRO	NA	NA	0	0	NA	NA	NA	NA
7263	SEN	KOL	BYD	NA	CAP	ADIA	EPE	SNKOCA00425	GUI	M	NA	SNKOCA04072	1	310	1	1	1986-03-26	171	1986	3	NA	1427	171	1986	3	0	1986-03-02	1986-04-01	31	1	1986-03-26	1986-03-26	1	0	BIR	0	DEA	ACC	NA	NA	0	0	NA	NA	NA	NA
1741	SEN	KOL	DEM	NA	CAP	ABLA	EPE	SNKOCA00426	GUI	F	NA	SNKOCA04675	1	271	2	2	1985-11-17	167	1985	11	NA	1428	167	1985	11	0	1985-11-01	1985-11-30	30	1	1985-11-17	1985-11-30	14	0	BIR	NA	NA	NA	NA	NA	0	0	NA	NA	NA	NA
1715	SEN	KOL	DEM	NA	CAP	ABLA	EPE	SNKOCA00426	GUI	F	NA	SNKOCA04675	1	271	2	2	1985-11-17	167	1985	11	NA	1429	168	1985	12	1	1985-12-01	1985-12-31	31	1	1985-12-01	1985-12-31	31	NA	NA	NA	NA	NA	NA	NA	0	0	NA	NA	NA	NA
1742	SEN	KOL	DEM	NA	CAP	ABLA	EPE	SNKOCA00426	GUI	F	NA	SNKOCA04675	1	271	2	2	1985-11-17	167	1985	11	NA	1430	169	1986	1	2	1986-01-01	1986-01-30	30	1	1986-01-01	1986-01-30	30	NA	NA	NA	NA	NA	NA	NA	0	0	NA	NA	NA	NA
1716	SEN	KOL	DEM	NA	CAP	ABLA	EPE	SNKOCA00426	GUI	F	NA	SNKOCA04675	1	271	2	2	1985-11-17	167	1985	11	NA	1431	170	1986	2	3	1986-01-31	1986-03-01	30	1	1986-01-31	1986-03-01	30	NA	NA	NA	NA	NA	NA	NA	0	0	NA	NA	NA	NA
1743	SEN	KOL	DEM	NA	CAP	ABLA	EPE	SNKOCA00426	GUI	F	NA	SNKOCA04675	1	271	2	2	1985-11-17	167	1985	11	NA	1432	171	1986	3	4	1986-03-02	1986-04-01	31	1	1986-03-02	1986-04-01	31	NA	NA	NA	NA	NA	NA	NA	0	0	NA	NA	NA	NA
1767	SEN	KOL	DEM	NA	CAP	ABLA	EPE	SNKOCA00426	GUI	F	NA	SNKOCA04675	1	271	2	2	1985-11-17	167	1985	11	NA	1433	172	1986	4	5	1986-04-02	1986-05-01	30	1	1986-04-02	1986-04-19	18	NA	NA	153	END	NA	NA	NA	0	0	NA	NA	NA	NA
1793	SEN	KOL	DEM	NA	CAP	ABLA	EPE	SNKOCA00427	GUI	M	NA	SNKOCA04675	1	271	2	2	1985-11-17	167	1985	11	NA	1434	167	1985	11	0	1985-11-01	1985-11-30	30	1	1985-11-17	1985-11-30	14	0	BIR	NA	NA	NA	NA	NA	0	0	NA	NA	NA	NA
1794	SEN	KOL	DEM	NA	CAP	ABLA	EPE	SNKOCA00427	GUI	M	NA	SNKOCA04675	1	271	2	2	1985-11-17	167	1985	11	NA	1435	168	1985	12	1	1985-12-01	1985-12-31	31	1	1985-12-01	1985-12-31	31	NA	NA	NA	NA	NA	NA	NA	0	0	NA	NA	NA	NA
1830	SEN	KOL	DEM	NA	CAP	ABLA	EPE	SNKOCA00427	GUI	M	NA	SNKOCA04675	1	271	2	2	1985-11-17	167	1985	11	NA	1436	169	1986	1	2	1986-01-01	1986-01-30	30	1	1986-01-01	1986-01-30	30	NA	NA	NA	NA	NA	NA	NA	0	0	NA	NA	NA	NA
1829	SEN	KOL	DEM	NA	CAP	ABLA	EPE	SNKOCA00427	GUI	M	NA	SNKOCA04675	1	271	2	2	1985-11-17	167	1985	11	NA	1437	170	1986	2	3	1986-01-31	1986-03-01	30	1	1986-01-31	1986-03-01	30	NA	NA	NA	NA	NA	NA	NA	0	0	NA	NA	NA	NA
1752	SEN	KOL	DEM	NA	CAP	ABLA	EPE	SNKOCA00427	GUI	M	NA	SNKOCA04675	1	271	2	2	1985-11-17	167	1985	11	NA	1438	171	1986	3	4	1986-03-02	1986-04-01	31	1	1986-03-02	1986-04-01	31	NA	NA	NA	NA	NA	NA	NA	0	0	NA	NA	NA	NA
1725	SEN	KOL	DEM	NA	CAP	ABLA	EPE	SNKOCA00427	GUI	M	NA	SNKOCA04675	1	271	2	2	1985-11-17	167	1985	11	NA	1439	172	1986	4	5	1986-04-02	1986-05-01	30	1	1986-04-02	1986-04-19	18	NA	NA	153	END	NA	NA	NA	0	0	NA	NA	NA	NA
101720	SEN	KOL	MAH	NA	CAP	SADI	EPE	SNKOCA00428	GUI	M	NA	SNKOCA03697	4	1171	3	3	1986-02-28	170	1986	2	NA	1440	170	1986	2	0	1986-01-31	1986-03-01	30	1	1986-02-28	1986-03-01	2	0	BIR	NA	NA	NA	NA	NA	0	0	NA	NA	NA	NA
101719	SEN	KOL	MAH	NA	CAP	SADI	EPE	SNKOCA00428	GUI	M	NA	SNKOCA03697	4	1171	3	3	1986-02-28	170	1986	2	NA	1441	171	1986	3	1	1986-03-02	1986-04-01	31	1	1986-03-02	1986-03-29	28	NA	NA	29	DEA	ACC	NA	NA	0	0	NA	NA	NA	NA
95082	SEN	KOL	MAH	NA	CAP	ODIA	EPE	SNKOCA00429	GUI	M	NA	SNKOCA03714	1	315	2	2	1986-03-11	171	1986	3	NA	1442	171	1986	3	0	1986-03-02	1986-04-01	31	1	1986-03-11	1986-03-18	8	0	BIR	7	DEA	GRO	NA	NA	0	0	NA	NA	NA	NA
7283	SEN	KOL	BYD	NA	CAP	ADIA	EPE	SNKOCA00430	GUI	F	NA	SNKOCA04719	1	285	1	1	1986-03-18	171	1986	3	NA	1443	171	1986	3	0	1986-03-02	1986-04-01	31	1	1986-03-18	1986-04-01	15	0	BIR	NA	NA	NA	NA	NA	0	0	NA	NA	NA	NA
7648	SEN	KOL	BYD	NA	CAP	ADIA	EPE	SNKOCA00430	GUI	F	NA	SNKOCA04719	1	285	1	1	1986-03-18	171	1986	3	NA	1444	172	1986	4	1	1986-04-02	1986-05-01	30	1	1986-04-02	1986-04-13	12	NA	NA	26	DEA	GRO	NA	NA	0	0	NA	NA	NA	NA
102655	SEN	KOL	BIJ	NA	CAP	SAIB	EPE	SNKOCA00431	GUI	M	NA	SNKOCA03420	4	1538	2	2	1986-04-02	172	1986	4	NA	1445	172	1986	4	0	1986-04-02	1986-05-01	30	1	1986-04-02	1986-04-06	5	0	BIR	4	DEA	GRO	NA	NA	0	0	NA	NA	NA	NA
102898	SEN	KOL	BIJ	NA	CAP	SAIB	EPE	SNKOCA00432	GUI	F	NA	SNKOCA03420	4	1538	2	2	1986-04-02	172	1986	4	NA	1446	172	1986	4	0	1986-04-02	1986-05-01	30	1	1986-04-02	1986-04-06	5	0	BIR	4	DEA	GRO	NA	NA	0	0	NA	NA	NA	NA
80058	SEN	KOL	SAM	NA	CAP	MOKA	EPE	SNKOCA00433	GUI	F	NA	SNKOCA03553	1	447	1	1	1986-05-02	173	1986	5	NA	1447	173	1986	5	0	1986-05-02	1986-06-01	31	1	1986-05-02	1986-05-03	2	0	BIR	1	DEA	ACC	NA	NA	0	0	NA	NA	NA	NA
52441	SEN	KOL	SAN	NA	CAP	FALL	EPE	SNKOCA00434	GUI	M	NA	SNKOCA04603	7	1958	2	2	1986-04-26	172	1986	4	NA	1448	172	1986	4	0	1986-04-02	1986-05-01	30	1	1986-04-26	1986-04-28	3	0	BIR	2	DEA	UNK	NA	NA	0	0	NA	NA	NA	NA
88844	SEN	KOL	LAY	NA	CAP	NIAM	EPE	SNKOCA00435	GUI	M	NA	SNKOCA03478	2	873	1	1	1986-02-04	170	1986	2	NA	1449	170	1986	2	0	1986-01-31	1986-03-01	30	1	1986-02-04	1986-03-01	26	0	BIR	NA	NA	NA	NA	NA	0	0	NA	NA	NA	NA
88967	SEN	KOL	LAY	NA	CAP	NIAM	EPE	SNKOCA00435	GUI	M	NA	SNKOCA03478	2	873	1	1	1986-02-04	170	1986	2	NA	1450	171	1986	3	1	1986-03-02	1986-04-01	31	1	1986-03-02	1986-04-01	31	NA	NA	NA	NA	NA	NA	NA	0	0	NA	NA	NA	NA
89171	SEN	KOL	LAY	NA	CAP	NIAM	EPE	SNKOCA00435	GUI	M	NA	SNKOCA03478	2	873	1	1	1986-02-04	170	1986	2	NA	1451	172	1986	4	2	1986-04-02	1986-05-01	30	1	1986-04-02	1986-04-23	22	NA	NA	78	DEA	DIS	D90	NA	0	0	NA	NA	NA	NA
57756	SEN	KOL	SOU	NA	CAP	FODI	EPE	SNKOCA00436	GUI	F	NA	SNKOCA02790	9	2164	2	2	1992-10-18	250	1992	10	NA	1452	250	1992	10	0	1992-10-01	1992-10-31	31	1	1992-10-18	1992-10-31	14	0	BIR	NA	NA	NA	NA	NA	0	0	NA	NA	NA	NA
57914	SEN	KOL	SOU	NA	CAP	FODI	EPE	SNKOCA00436	GUI	F	NA	SNKOCA02790	9	2164	2	2	1992-10-18	250	1992	10	NA	1453	251	1992	11	1	1992-11-01	1992-11-30	30	1	1992-11-01	1992-11-19	19	NA	NA	32	DEA	DIS	D90	NA	0	0	NA	NA	NA	NA
122942	SEN	KOL	SAM	NA	CAP	TOUM	EPE	SNKOCA00437	GUI	F	NA	SNKOCA03516	1	305	1	1	1986-05-20	173	1986	5	NA	1454	173	1986	5	0	1986-05-02	1986-06-01	31	1	1986-05-20	1986-05-24	5	0	BIR	4	DEA	GRO	NA	NA	0	0	NA	NA	NA	NA
65057	SEN	KOL	BIJ	NA	CAP	KADI	EPE	SNKOCA00438	GUI	M	NA	SNKOCA04611	1	328	2	2	1986-05-19	173	1986	5	NA	1455	173	1986	5	0	1986-05-02	1986-06-01	31	1	1986-05-19	1986-05-21	3	0	BIR	2	DEA	GRO	NA	NA	0	0	NA	NA	NA	NA
129757	SEN	KOL	BIJ	NA	CAP	YOMB	EPE	SNKOCA00439	GUI	M	NA	SNKOCA03389	4	1029	2	2	1986-04-09	172	1986	4	NA	1456	172	1986	4	0	1986-04-02	1986-05-01	30	1	1986-04-09	1986-05-01	23	0	BIR	NA	NA	NA	NA	NA	0	0	NA	NA	NA	NA
129758	SEN	KOL	BIJ	NA	CAP	YOMB	EPE	SNKOCA00439	GUI	M	NA	SNKOCA03389	4	1029	2	2	1986-04-09	172	1986	4	NA	1457	173	1986	5	1	1986-05-02	1986-06-01	31	1	1986-05-02	1986-05-22	21	NA	NA	43	SBC	NA	NA	NA	0	0	NA	NA	NA	NA
129880	SEN	KOL	BIJ	NA	CAP	YOMB	EPE	SNKOCA00440	GUI	M	NA	SNKOCA03389	4	1029	2	2	1986-04-09	172	1986	4	NA	1458	172	1986	4	0	1986-04-02	1986-05-01	30	1	1986-04-09	1986-05-01	23	0	BIR	NA	NA	NA	NA	NA	0	0	NA	NA	NA	NA
129638	SEN	KOL	BIJ	NA	CAP	YOMB	EPE	SNKOCA00440	GUI	M	NA	SNKOCA03389	4	1029	2	2	1986-04-09	172	1986	4	NA	1459	173	1986	5	1	1986-05-02	1986-06-01	31	1	1986-05-02	1986-05-22	21	NA	NA	43	SBC	NA	NA	NA	0	0	NA	NA	NA	NA
129639	SEN	KOL	BIJ	NA	CAP	YOMB	EPE	SNKOCA00441	GUI	F	NA	SNKOCA03388	2	509	2	2	1986-04-02	172	1986	4	NA	1460	172	1986	4	0	1986-04-02	1986-05-01	30	1	1986-04-02	1986-05-01	30	0	BIR	NA	NA	NA	NA	NA	0	0	NA	NA	NA	NA
129519	SEN	KOL	BIJ	NA	CAP	YOMB	EPE	SNKOCA00441	GUI	F	NA	SNKOCA03388	2	509	2	2	1986-04-02	172	1986	4	NA	1461	173	1986	5	1	1986-05-02	1986-06-01	31	1	1986-05-02	1986-05-22	21	NA	NA	50	SBC	NA	NA	NA	0	0	NA	NA	NA	NA
129520	SEN	KOL	BIJ	NA	CAP	YOMB	EPE	SNKOCA00442	GUI	M	NA	SNKOCA03388	2	509	2	2	1986-04-02	172	1986	4	NA	1462	172	1986	4	0	1986-04-02	1986-05-01	30	1	1986-04-02	1986-05-01	30	0	BIR	NA	NA	NA	NA	NA	0	0	NA	NA	NA	NA
129521	SEN	KOL	BIJ	NA	CAP	YOMB	EPE	SNKOCA00442	GUI	M	NA	SNKOCA03388	2	509	2	2	1986-04-02	172	1986	4	NA	1463	173	1986	5	1	1986-05-02	1986-06-01	31	1	1986-05-02	1986-05-22	21	NA	NA	50	SBC	NA	NA	NA	0	0	NA	NA	NA	NA
129522	SEN	KOL	BIJ	NA	CAP	YOMB	EPE	SNKOCA00443	GUI	M	NA	SNKOCA03387	4	1214	3	3	1986-04-12	172	1986	4	NA	1464	172	1986	4	0	1986-04-02	1986-05-01	30	1	1986-04-12	1986-05-01	20	0	BIR	NA	NA	NA	NA	NA	0	0	NA	NA	NA	NA
129523	SEN	KOL	BIJ	NA	CAP	YOMB	EPE	SNKOCA00443	GUI	M	NA	SNKOCA03387	4	1214	3	3	1986-04-12	172	1986	4	NA	1465	173	1986	5	1	1986-05-02	1986-06-01	31	1	1986-05-02	1986-05-15	14	NA	NA	33	DEA	GRO	NA	NA	0	0	NA	NA	NA	NA
69271	SEN	KOL	SAM	NA	CAP	MAHD	EPE	SNKOCA00444	GUI	F	NA	SNKOCA03566	3	969	2	2	1986-05-11	173	1986	5	NA	1466	173	1986	5	0	1986-05-02	1986-06-01	31	1	1986-05-11	1986-05-19	9	0	BIR	8	DEA	GRO	NA	NA	0	0	NA	NA	NA	NA
52019	SEN	KOL	BOU	NA	CAP	FADY	EPE	SNKOCA00445	GUI	M	NA	SNKOCA04555	3	778	1	1	1986-04-03	172	1986	4	NA	1467	172	1986	4	0	1986-04-02	1986-05-01	30	1	1986-04-03	1986-05-01	29	0	BIR	NA	NA	NA	NA	NA	0	0	NA	NA	NA	NA
52056	SEN	KOL	BOU	NA	CAP	FADY	EPE	SNKOCA00445	GUI	M	NA	SNKOCA04555	3	778	1	1	1986-04-03	172	1986	4	NA	1468	173	1986	5	1	1986-05-02	1986-06-01	31	1	1986-05-02	1986-05-12	11	NA	NA	39	WIT	NA	NA	NA	0	0	NA	NA	NA	NA
82305	SEN	KOL	BAN	NA	CAP	MOUC	EPE	SNKOCA00446	GUI	F	NA	SNKOCA04541	1	325	1	1	1986-04-10	172	1986	4	NA	1469	172	1986	4	0	1986-04-02	1986-05-01	30	1	1986-04-10	1986-05-01	22	0	BIR	NA	NA	NA	NA	NA	0	0	NA	NA	NA	NA
82101	SEN	KOL	BAN	NA	CAP	MOUC	EPE	SNKOCA00446	GUI	F	NA	SNKOCA04541	1	325	1	1	1986-04-10	172	1986	4	NA	1470	173	1986	5	1	1986-05-02	1986-06-01	31	1	1986-05-02	1986-05-30	29	NA	NA	50	DEA	GRO	NA	NA	0	0	NA	NA	NA	NA
32235	SEN	KOL	SAN	NA	CAP	DARO	EPE	SNKOCA00447	GUI	F	NA	SNKOCA04615	4	1259	2	2	1986-03-27	171	1986	3	NA	1471	171	1986	3	0	1986-03-02	1986-04-01	31	1	1986-03-27	1986-04-01	6	0	BIR	NA	NA	NA	NA	NA	0	0	NA	NA	NA	NA
32212	SEN	KOL	SAN	NA	CAP	DARO	EPE	SNKOCA00447	GUI	F	NA	SNKOCA04615	4	1259	2	2	1986-03-27	171	1986	3	NA	1472	172	1986	4	1	1986-04-02	1986-05-01	30	1	1986-04-02	1986-05-01	30	NA	NA	NA	NA	NA	NA	NA	0	0	NA	NA	NA	NA
32148	SEN	KOL	SAN	NA	CAP	DARO	EPE	SNKOCA00447	GUI	F	NA	SNKOCA04615	4	1259	2	2	1986-03-27	171	1986	3	NA	1473	173	1986	5	2	1986-05-02	1986-06-01	31	1	1986-05-02	1986-05-26	25	NA	NA	60	WIT	NA	NA	NA	0	0	NA	NA	NA	NA
72739	SEN	KOL	BAN	NA	CAP	MAMA	EPE	SNKOCA00448	GUI	F	NA	SNKOCA04478	4	1071	2	2	1986-04-20	172	1986	4	NA	1474	172	1986	4	0	1986-04-02	1986-05-01	30	1	1986-04-20	1986-05-01	12	0	BIR	NA	NA	NA	NA	NA	0	0	NA	NA	NA	NA
72742	SEN	KOL	BAN	NA	CAP	MAMA	EPE	SNKOCA00448	GUI	F	NA	SNKOCA04478	4	1071	2	2	1986-04-20	172	1986	4	NA	1475	173	1986	5	1	1986-05-02	1986-06-01	31	1	1986-05-02	1986-05-30	29	NA	NA	40	DEA	ACC	NA	NA	0	0	NA	NA	NA	NA
49397	SEN	KOL	BIJ	NA	CAP	DIOU	EPE	SNKOCA00449	GUI	F	NA	SNKOCA03445	1	349	1	1	1986-05-01	172	1986	4	NA	1476	172	1986	4	0	1986-04-02	1986-05-01	30	1	1986-05-01	1986-05-01	1	0	BIR	NA	NA	NA	NA	NA	0	0	NA	NA	NA	NA
49243	SEN	KOL	BIJ	NA	CAP	DIOU	EPE	SNKOCA00449	GUI	F	NA	SNKOCA03445	1	349	1	1	1986-05-01	172	1986	4	NA	1477	173	1986	5	1	1986-05-02	1986-06-01	31	1	1986-05-02	1986-05-29	28	NA	NA	28	DEA	GRO	NA	NA	0	0	NA	NA	NA	NA
24255	SEN	KOL	SAM	NA	CAP	BOCA	EMD	SNKOCA00450	GUI	M	NA	SNKOCA02435	2	585	1	1	1986-05-10	173	1986	5	NA	1478	173	1986	5	0	1986-05-02	1986-06-01	31	1	1986-05-10	1986-06-01	23	0	BIR	NA	NA	NA	NA	NA	0	0	NA	NA	NA	NA
24285	SEN	KOL	SAM	NA	CAP	BOCA	EMD	SNKOCA00450	GUI	M	NA	SNKOCA02435	2	585	1	1	1986-05-10	173	1986	5	NA	1479	174	1986	6	1	1986-06-02	1986-07-01	30	1	1986-06-02	1986-06-16	15	NA	NA	37	SAL	NA	NA	NA	0	0	NA	NA	NA	NA
123661	SEN	KOL	SAM	NA	CAP	TOUM	EPE	SNKOCA00450	GUI	M	NA	SNKOCA02435	2	585	1	1	1986-05-10	173	1986	5	NA	1480	174	1986	6	1	1986-06-02	1986-07-01	30	0	1986-06-23	1986-07-01	9	44	PUR	NA	NA	NA	NA	NA	0	0	NA	NA	NA	NA
123686	SEN	KOL	SAM	NA	CAP	TOUM	EPE	SNKOCA00450	GUI	M	NA	SNKOCA02435	2	585	1	1	1986-05-10	173	1986	5	NA	1481	175	1986	7	2	1986-07-02	1986-07-31	30	1	1986-07-02	1986-07-31	30	NA	NA	NA	NA	NA	NA	NA	0	0	NA	NA	NA	NA
123687	SEN	KOL	SAM	NA	CAP	TOUM	EPE	SNKOCA00450	GUI	M	NA	SNKOCA02435	2	585	1	1	1986-05-10	173	1986	5	NA	1482	176	1986	8	3	1986-08-01	1986-08-31	31	1	1986-08-01	1986-08-15	15	NA	NA	97	DEA	DIS	NA	NA	0	0	NA	NA	NA	NA
18403	SEN	KOL	SAM	NA	CAP	ARDI	EPE	SNKOCA00451	GUI	M	NA	SNKOCA03590	2	694	2	2	1986-04-09	172	1986	4	NA	1483	172	1986	4	0	1986-04-02	1986-05-01	30	1	1986-04-09	1986-05-01	23	0	BIR	NA	NA	NA	NA	NA	0	0	NA	NA	NA	NA
18343	SEN	KOL	SAM	NA	CAP	ARDI	EPE	SNKOCA00451	GUI	M	NA	SNKOCA03590	2	694	2	2	1986-04-09	172	1986	4	NA	1484	173	1986	5	1	1986-05-02	1986-06-01	31	1	1986-05-02	1986-06-01	31	NA	NA	NA	NA	NA	NA	NA	0	0	NA	NA	NA	NA
18364	SEN	KOL	SAM	NA	CAP	ARDI	EPE	SNKOCA00451	GUI	M	NA	SNKOCA03590	2	694	2	2	1986-04-09	172	1986	4	NA	1485	174	1986	6	2	1986-06-02	1986-07-01	30	1	1986-06-02	1986-06-24	23	NA	NA	76	BAR	NA	NA	NA	0	0	NA	NA	NA	NA
119629	SEN	KOL	DIA	NA	CAP	TAMB	EPE	SNKOCA00452	GUI	M	NA	SNKOCA02440	5	1519	3	3	1986-04-14	172	1986	4	NA	1486	172	1986	4	0	1986-04-02	1986-05-01	30	1	1986-04-14	1986-05-01	18	0	BIR	NA	NA	NA	NA	NA	0	0	NA	NA	NA	NA
119507	SEN	KOL	DIA	NA	CAP	TAMB	EPE	SNKOCA00452	GUI	M	NA	SNKOCA02440	5	1519	3	3	1986-04-14	172	1986	4	NA	1487	173	1986	5	1	1986-05-02	1986-06-01	31	1	1986-05-02	1986-06-01	31	NA	NA	NA	NA	NA	NA	NA	0	0	NA	NA	NA	NA
81838	SEN	KOL	SAM	NA	CAP	MOSA	EPE	SNKOCA00452	GUI	M	NA	SNKOCA02440	5	1519	3	3	1986-04-14	172	1986	4	NA	1488	174	1986	6	2	1986-06-02	1986-07-01	30	0	1986-06-30	1986-07-01	2	77	ARC	NA	NA	NA	NA	NA	0	0	NA	NA	NA	NA
119770	SEN	KOL	DIA	NA	CAP	TAMB	EPE	SNKOCA00452	GUI	M	NA	SNKOCA02440	5	1519	3	3	1986-04-14	172	1986	4	NA	1489	174	1986	6	2	1986-06-02	1986-07-01	30	1	1986-06-02	1986-06-20	19	NA	NA	67	SBC	NA	NA	NA	0	0	NA	NA	NA	NA
81875	SEN	KOL	SAM	NA	CAP	MOSA	EPE	SNKOCA00452	GUI	M	NA	SNKOCA02440	5	1519	3	3	1986-04-14	172	1986	4	NA	1490	175	1986	7	3	1986-07-02	1986-07-31	30	1	1986-07-02	1986-07-31	30	NA	NA	NA	NA	NA	NA	NA	0	0	NA	NA	NA	NA
81658	SEN	KOL	SAM	NA	CAP	MOSA	EPE	SNKOCA00452	GUI	M	NA	SNKOCA02440	5	1519	3	3	1986-04-14	172	1986	4	NA	1491	176	1986	8	4	1986-08-01	1986-08-31	31	1	1986-08-01	1986-08-17	17	NA	NA	125	DEA	DIS	NA	NA	0	0	NA	NA	NA	NA
119690	SEN	KOL	DIA	NA	CAP	TAMB	EPE	SNKOCA00453	GUI	M	NA	SNKOCA02440	5	1519	3	3	1986-04-14	172	1986	4	NA	1492	172	1986	4	0	1986-04-02	1986-05-01	30	1	1986-04-14	1986-05-01	18	0	BIR	NA	NA	NA	NA	NA	0	0	NA	NA	NA	NA
119724	SEN	KOL	DIA	NA	CAP	TAMB	EPE	SNKOCA00453	GUI	M	NA	SNKOCA02440	5	1519	3	3	1986-04-14	172	1986	4	NA	1493	173	1986	5	1	1986-05-02	1986-06-01	31	1	1986-05-02	1986-06-01	31	NA	NA	NA	NA	NA	NA	NA	0	0	NA	NA	NA	NA
81590	SEN	KOL	SAM	NA	CAP	MOSA	EPE	SNKOCA00453	GUI	M	NA	SNKOCA02440	5	1519	3	3	1986-04-14	172	1986	4	NA	1494	174	1986	6	2	1986-06-02	1986-07-01	30	0	1986-06-30	1986-07-01	2	77	ARC	NA	NA	NA	NA	NA	0	0	NA	NA	NA	NA
119606	SEN	KOL	DIA	NA	CAP	TAMB	EPE	SNKOCA00453	GUI	M	NA	SNKOCA02440	5	1519	3	3	1986-04-14	172	1986	4	NA	1495	174	1986	6	2	1986-06-02	1986-07-01	30	1	1986-06-02	1986-06-20	19	NA	NA	67	SBC	NA	NA	NA	0	0	NA	NA	NA	NA
81521	SEN	KOL	SAM	NA	CAP	MOSA	EPE	SNKOCA00453	GUI	M	NA	SNKOCA02440	5	1519	3	3	1986-04-14	172	1986	4	NA	1496	175	1986	7	3	1986-07-02	1986-07-31	30	1	1986-07-02	1986-07-31	30	NA	NA	NA	NA	NA	NA	NA	0	0	NA	NA	NA	NA
81513	SEN	KOL	SAM	NA	CAP	MOSA	EPE	SNKOCA00453	GUI	M	NA	SNKOCA02440	5	1519	3	3	1986-04-14	172	1986	4	NA	1497	176	1986	8	4	1986-08-01	1986-08-31	31	1	1986-08-01	1986-08-15	15	NA	NA	123	DEA	DIS	NA	NA	0	0	NA	NA	NA	NA
119162	SEN	KOL	DIA	NA	CAP	TAMB	EPE	SNKOCA00454	GUI	F	NA	SNKOCA03685	3	1098	2	2	1986-04-17	172	1986	4	NA	1498	172	1986	4	0	1986-04-02	1986-05-01	30	1	1986-04-17	1986-05-01	15	0	BIR	NA	NA	NA	NA	NA	0	0	NA	NA	NA	NA
118999	SEN	KOL	DIA	NA	CAP	TAMB	EPE	SNKOCA00454	GUI	F	NA	SNKOCA03685	3	1098	2	2	1986-04-17	172	1986	4	NA	1499	173	1986	5	1	1986-05-02	1986-06-01	31	1	1986-05-02	1986-06-01	31	NA	NA	NA	NA	NA	NA	NA	0	0	NA	NA	NA	NA
119442	SEN	KOL	DIA	NA	CAP	TAMB	EPE	SNKOCA00454	GUI	F	NA	SNKOCA03685	3	1098	2	2	1986-04-17	172	1986	4	NA	1500	174	1986	6	2	1986-06-02	1986-07-01	30	1	1986-06-02	1986-06-13	12	NA	NA	57	BAR	NA	NA	NA	0	0	NA	NA	NA	NA
119522	SEN	KOL	DIA	NA	CAP	TAMB	EPE	SNKOCA00455	GUI	F	NA	SNKOCA03685	3	1098	2	2	1986-04-17	172	1986	4	NA	1501	172	1986	4	0	1986-04-02	1986-05-01	30	1	1986-04-17	1986-05-01	15	0	BIR	NA	NA	NA	NA	NA	0	0	NA	NA	NA	NA
119603	SEN	KOL	DIA	NA	CAP	TAMB	EPE	SNKOCA00455	GUI	F	NA	SNKOCA03685	3	1098	2	2	1986-04-17	172	1986	4	NA	1502	173	1986	5	1	1986-05-02	1986-06-01	31	1	1986-05-02	1986-06-01	31	NA	NA	NA	NA	NA	NA	NA	0	0	NA	NA	NA	NA
119601	SEN	KOL	DIA	NA	CAP	TAMB	EPE	SNKOCA00455	GUI	F	NA	SNKOCA03685	3	1098	2	2	1986-04-17	172	1986	4	NA	1503	174	1986	6	2	1986-06-02	1986-07-01	30	1	1986-06-02	1986-06-13	12	NA	NA	57	BAR	NA	NA	NA	0	0	NA	NA	NA	NA
127453	SEN	KOL	DIA	NA	CAP	YAMA	EPE	SNKOCA00456	GUI	F	NA	SNKOCA03680	1	357	1	1	1986-04-07	172	1986	4	NA	1504	172	1986	4	0	1986-04-02	1986-05-01	30	1	1986-04-07	1986-05-01	25	0	BIR	NA	NA	NA	NA	NA	0	0	NA	NA	NA	NA
127553	SEN	KOL	DIA	NA	CAP	YAMA	EPE	SNKOCA00456	GUI	F	NA	SNKOCA03680	1	357	1	1	1986-04-07	172	1986	4	NA	1505	173	1986	5	1	1986-05-02	1986-06-01	31	1	1986-05-02	1986-06-01	31	NA	NA	NA	NA	NA	NA	NA	0	0	NA	NA	NA	NA
127526	SEN	KOL	DIA	NA	CAP	YAMA	EPE	SNKOCA00456	GUI	F	NA	SNKOCA03680	1	357	1	1	1986-04-07	172	1986	4	NA	1506	174	1986	6	2	1986-06-02	1986-07-01	30	1	1986-06-02	1986-06-06	5	NA	NA	60	SAL	NA	NA	NA	0	0	NA	NA	NA	NA
8000	SEN	KOL	BYD	NA	CAP	ADIA	EPE	SNKOCA00457	GUI	M	NA	SNKOCA05162	1	474	1	1	1986-10-02	178	1986	10	NA	1507	178	1986	10	0	1986-10-01	1986-10-31	31	1	1986-10-02	1986-10-05	4	0	BIR	3	DEA	GRO	NA	NA	0	0	NA	NA	NA	NA
72278	SEN	KOL	BIJ	NA	CAP	MALO	EPE	SNKOCA00458	GUI	M	NA	SNKOCA03397	3	1180	2	2	1986-04-09	172	1986	4	NA	1508	172	1986	4	0	1986-04-02	1986-05-01	30	1	1986-04-09	1986-05-01	23	0	BIR	NA	NA	NA	NA	NA	0	0	NA	NA	NA	NA
72262	SEN	KOL	BIJ	NA	CAP	MALO	EPE	SNKOCA00458	GUI	M	NA	SNKOCA03397	3	1180	2	2	1986-04-09	172	1986	4	NA	1509	173	1986	5	1	1986-05-02	1986-06-01	31	1	1986-05-02	1986-06-01	31	NA	NA	NA	NA	NA	NA	NA	0	0	NA	NA	NA	NA
72315	SEN	KOL	BIJ	NA	CAP	MALO	EPE	SNKOCA00458	GUI	M	NA	SNKOCA03397	3	1180	2	2	1986-04-09	172	1986	4	NA	1510	174	1986	6	2	1986-06-02	1986-07-01	30	1	1986-06-02	1986-06-10	9	NA	NA	62	DEA	GRO	NA	NA	0	0	NA	NA	NA	NA
72198	SEN	KOL	BIJ	NA	CAP	MALO	EPE	SNKOCA00459	GUI	F	NA	SNKOCA03397	3	1180	2	2	1986-04-09	172	1986	4	NA	1511	172	1986	4	0	1986-04-02	1986-05-01	30	1	1986-04-09	1986-05-01	23	0	BIR	NA	NA	NA	NA	NA	0	0	NA	NA	NA	NA
72432	SEN	KOL	BIJ	NA	CAP	MALO	EPE	SNKOCA00459	GUI	F	NA	SNKOCA03397	3	1180	2	2	1986-04-09	172	1986	4	NA	1512	173	1986	5	1	1986-05-02	1986-06-01	31	1	1986-05-02	1986-06-01	31	NA	NA	NA	NA	NA	NA	NA	0	0	NA	NA	NA	NA
72393	SEN	KOL	BIJ	NA	CAP	MALO	EPE	SNKOCA00459	GUI	F	NA	SNKOCA03397	3	1180	2	2	1986-04-09	172	1986	4	NA	1513	174	1986	6	2	1986-06-02	1986-07-01	30	1	1986-06-02	1986-06-13	12	NA	NA	65	DEA	GRO	NA	NA	0	0	NA	NA	NA	NA
103217	SEN	KOL	BIJ	NA	CAP	SAIB	EPE	SNKOCA00460	GUI	M	NA	SNKOCA03419	2	587	2	2	1986-03-25	171	1986	3	NA	1514	171	1986	3	0	1986-03-02	1986-04-01	31	1	1986-03-25	1986-04-01	8	0	BIR	NA	NA	NA	NA	NA	0	0	NA	NA	NA	NA
103370	SEN	KOL	BIJ	NA	CAP	SAIB	EPE	SNKOCA00460	GUI	M	NA	SNKOCA03419	2	587	2	2	1986-03-25	171	1986	3	NA	1515	172	1986	4	1	1986-04-02	1986-05-01	30	1	1986-04-02	1986-05-01	30	NA	NA	NA	NA	NA	NA	NA	0	0	NA	NA	NA	NA
103290	SEN	KOL	BIJ	NA	CAP	SAIB	EPE	SNKOCA00460	GUI	M	NA	SNKOCA03419	2	587	2	2	1986-03-25	171	1986	3	NA	1516	173	1986	5	2	1986-05-02	1986-06-01	31	1	1986-05-02	1986-06-01	31	NA	NA	NA	NA	NA	NA	NA	0	0	NA	NA	NA	NA
103690	SEN	KOL	BIJ	NA	CAP	SAIB	EPE	SNKOCA00460	GUI	M	NA	SNKOCA03419	2	587	2	2	1986-03-25	171	1986	3	NA	1517	174	1986	6	3	1986-06-02	1986-07-01	30	1	1986-06-02	1986-06-15	14	NA	NA	82	DEA	GRO	NA	NA	0	0	NA	NA	NA	NA
105601	SEN	KOL	SAM	NA	CAP	SAID	EPE	SNKOCA00461	GUI	M	NA	SNKOCA03531	4	1095	3	3	1986-03-14	171	1986	3	NA	1518	171	1986	3	0	1986-03-02	1986-04-01	31	1	1986-03-14	1986-04-01	19	0	BIR	NA	NA	NA	NA	NA	0	0	NA	NA	NA	NA
105638	SEN	KOL	SAM	NA	CAP	SAID	EPE	SNKOCA00461	GUI	M	NA	SNKOCA03531	4	1095	3	3	1986-03-14	171	1986	3	NA	1519	172	1986	4	1	1986-04-02	1986-05-01	30	1	1986-04-02	1986-05-01	30	NA	NA	NA	NA	NA	NA	NA	0	0	NA	NA	NA	NA
105635	SEN	KOL	SAM	NA	CAP	SAID	EPE	SNKOCA00461	GUI	M	NA	SNKOCA03531	4	1095	3	3	1986-03-14	171	1986	3	NA	1520	173	1986	5	2	1986-05-02	1986-06-01	31	1	1986-05-02	1986-06-01	31	NA	NA	NA	NA	NA	NA	NA	0	0	NA	NA	NA	NA
105362	SEN	KOL	SAM	NA	CAP	SAID	EPE	SNKOCA00461	GUI	M	NA	SNKOCA03531	4	1095	3	3	1986-03-14	171	1986	3	NA	1521	174	1986	6	3	1986-06-02	1986-07-01	30	1	1986-06-02	1986-06-03	2	NA	NA	81	DEA	DIS	D90	NA	0	0	NA	NA	NA	NA
51477	SEN	KOL	BOU	NA	CAP	FADY	EPE	SNKOCA00462	GUI	M	NA	SNKOCA04556	5	1488	3	3	1986-02-11	170	1986	2	NA	1522	170	1986	2	0	1986-01-31	1986-03-01	30	1	1986-02-11	1986-03-01	19	0	BIR	NA	NA	NA	NA	NA	0	0	NA	NA	NA	NA
51423	SEN	KOL	BOU	NA	CAP	FADY	EPE	SNKOCA00462	GUI	M	NA	SNKOCA04556	5	1488	3	3	1986-02-11	170	1986	2	NA	1523	171	1986	3	1	1986-03-02	1986-04-01	31	1	1986-03-02	1986-04-01	31	NA	NA	NA	NA	NA	NA	NA	0	0	NA	NA	NA	NA
51523	SEN	KOL	BOU	NA	CAP	FADY	EPE	SNKOCA00462	GUI	M	NA	SNKOCA04556	5	1488	3	3	1986-02-11	170	1986	2	NA	1524	172	1986	4	2	1986-04-02	1986-05-01	30	1	1986-04-02	1986-05-01	30	NA	NA	NA	NA	NA	NA	NA	0	0	NA	NA	NA	NA
51313	SEN	KOL	BOU	NA	CAP	FADY	EPE	SNKOCA00462	GUI	M	NA	SNKOCA04556	5	1488	3	3	1986-02-11	170	1986	2	NA	1525	173	1986	5	3	1986-05-02	1986-06-01	31	1	1986-05-02	1986-06-01	31	NA	NA	110	DEA	ACC	NA	NA	0	0	NA	NA	NA	NA
51183	SEN	KOL	BOU	NA	CAP	FADY	EPE	SNKOCA00463	GUI	M	NA	SNKOCA04559	3	991	2	1	1986-06-02	174	1986	6	NA	1526	174	1986	6	0	1986-06-02	1986-07-01	30	1	1986-06-02	1986-06-12	11	0	BIR	10	DEA	GRO	NA	NA	0	0	NA	NA	NA	NA
119917	SEN	KOL	HAM	NA	CAP	TARO	EPE	SNKOCA00464	GUI	M	NA	SNKOCA04659	6	1619	2	2	1986-05-22	173	1986	5	NA	1527	173	1986	5	0	1986-05-02	1986-06-01	31	1	1986-05-22	1986-06-01	11	0	BIR	NA	NA	NA	NA	NA	0	0	NA	NA	NA	NA
119931	SEN	KOL	HAM	NA	CAP	TARO	EPE	SNKOCA00464	GUI	M	NA	SNKOCA04659	6	1619	2	2	1986-05-22	173	1986	5	NA	1528	174	1986	6	1	1986-06-02	1986-07-01	30	1	1986-06-02	1986-06-15	14	NA	NA	24	WIT	NA	NA	NA	0	0	NA	NA	NA	NA
69737	SEN	KOL	SAM	NA	CAP	MAKA	EPE	SNKOCA00465	GUI	M	NA	SNKOCA03581	2	473	1	1	1986-05-03	173	1986	5	NA	1529	173	1986	5	0	1986-05-02	1986-06-01	31	1	1986-05-03	1986-06-01	30	0	BIR	NA	NA	NA	NA	NA	0	0	NA	NA	NA	NA
69707	SEN	KOL	SAM	NA	CAP	MAKA	EPE	SNKOCA00465	GUI	M	NA	SNKOCA03581	2	473	1	1	1986-05-03	173	1986	5	NA	1530	174	1986	6	1	1986-06-02	1986-07-01	30	1	1986-06-02	1986-06-17	16	NA	NA	45	SBC	NA	NA	NA	0	0	NA	NA	NA	NA
64082	SEN	KOL	SAM	NA	CAP	IDAK	EMD	SNKOCA00466	GUI	M	NA	SNKOCA03608	4	1233	2	2	1986-07-02	175	1986	7	NA	1531	175	1986	7	0	1986-07-02	1986-07-31	30	1	1986-07-02	1986-07-03	2	0	BIR	1	DEA	ACC	NA	NA	0	0	NA	NA	NA	NA
44910	SEN	KOL	BAM	NA	CAP	DIAR	EPE	SNKOCA00467	GUI	M	NA	SNKOCA04738	2	482	2	2	1986-03-13	171	1986	3	NA	1532	171	1986	3	0	1986-03-02	1986-04-01	31	1	1986-03-13	1986-04-01	20	0	BIR	NA	NA	NA	NA	NA	0	0	NA	NA	NA	NA
45028	SEN	KOL	BAM	NA	CAP	DIAR	EPE	SNKOCA00467	GUI	M	NA	SNKOCA04738	2	482	2	2	1986-03-13	171	1986	3	NA	1533	172	1986	4	1	1986-04-02	1986-05-01	30	1	1986-04-02	1986-05-01	30	NA	NA	NA	NA	NA	NA	NA	0	0	NA	NA	NA	NA
44784	SEN	KOL	BAM	NA	CAP	DIAR	EPE	SNKOCA00467	GUI	M	NA	SNKOCA04738	2	482	2	2	1986-03-13	171	1986	3	NA	1534	173	1986	5	2	1986-05-02	1986-06-01	31	1	1986-05-02	1986-06-01	31	NA	NA	NA	NA	NA	NA	NA	0	0	NA	NA	NA	NA
44825	SEN	KOL	BAM	NA	CAP	DIAR	EPE	SNKOCA00467	GUI	M	NA	SNKOCA04738	2	482	2	2	1986-03-13	171	1986	3	NA	1535	174	1986	6	3	1986-06-02	1986-07-01	30	1	1986-06-02	1986-06-28	27	NA	NA	107	BAR	NA	NA	NA	0	0	NA	NA	NA	NA
44742	SEN	KOL	BAM	NA	CAP	DIAR	EPE	SNKOCA00468	GUI	M	NA	SNKOCA04738	2	482	2	2	1986-03-13	171	1986	3	NA	1536	171	1986	3	0	1986-03-02	1986-04-01	31	1	1986-03-13	1986-04-01	20	0	BIR	NA	NA	NA	NA	NA	0	0	NA	NA	NA	NA
44828	SEN	KOL	BAM	NA	CAP	DIAR	EPE	SNKOCA00468	GUI	M	NA	SNKOCA04738	2	482	2	2	1986-03-13	171	1986	3	NA	1537	172	1986	4	1	1986-04-02	1986-05-01	30	1	1986-04-02	1986-05-01	30	NA	NA	NA	NA	NA	NA	NA	0	0	NA	NA	NA	NA
44459	SEN	KOL	BAM	NA	CAP	DIAR	EPE	SNKOCA00468	GUI	M	NA	SNKOCA04738	2	482	2	2	1986-03-13	171	1986	3	NA	1538	173	1986	5	2	1986-05-02	1986-06-01	31	1	1986-05-02	1986-06-01	31	NA	NA	NA	NA	NA	NA	NA	0	0	NA	NA	NA	NA
44501	SEN	KOL	BAM	NA	CAP	DIAR	EPE	SNKOCA00468	GUI	M	NA	SNKOCA04738	2	482	2	2	1986-03-13	171	1986	3	NA	1539	174	1986	6	3	1986-06-02	1986-07-01	30	1	1986-06-02	1986-06-28	27	NA	NA	107	BAR	NA	NA	NA	0	0	NA	NA	NA	NA
44598	SEN	KOL	BAM	NA	CAP	DIAR	EPE	SNKOCA00469	GUI	F	NA	SNKOCA04744	1	285	1	1	1986-06-22	174	1986	6	NA	1540	174	1986	6	0	1986-06-02	1986-07-01	30	1	1986-06-22	1986-06-28	7	0	BIR	6	BAR	NA	NA	NA	0	0	NA	NA	NA	NA
43546	SEN	KOL	DEM	NA	CAP	DIAO	EPE	SNKOCA00470	GUI	M	NA	SNKOCA04667	4	901	2	2	1986-03-04	171	1986	3	NA	1541	171	1986	3	0	1986-03-02	1986-04-01	31	1	1986-03-04	1986-04-01	29	0	BIR	NA	NA	NA	NA	NA	0	0	NA	NA	NA	NA
43585	SEN	KOL	DEM	NA	CAP	DIAO	EPE	SNKOCA00470	GUI	M	NA	SNKOCA04667	4	901	2	2	1986-03-04	171	1986	3	NA	1542	172	1986	4	1	1986-04-02	1986-05-01	30	1	1986-04-02	1986-05-01	30	NA	NA	NA	NA	NA	NA	NA	0	0	NA	NA	NA	NA
43655	SEN	KOL	DEM	NA	CAP	DIAO	EPE	SNKOCA00470	GUI	M	NA	SNKOCA04667	4	901	2	2	1986-03-04	171	1986	3	NA	1543	173	1986	5	2	1986-05-02	1986-06-01	31	1	1986-05-02	1986-06-01	31	NA	NA	NA	NA	NA	NA	NA	0	0	NA	NA	NA	NA
43573	SEN	KOL	DEM	NA	CAP	DIAO	EPE	SNKOCA00470	GUI	M	NA	SNKOCA04667	4	901	2	2	1986-03-04	171	1986	3	NA	1544	174	1986	6	3	1986-06-02	1986-07-01	30	1	1986-06-02	1986-07-01	30	NA	NA	119	SAL	NA	NA	NA	0	0	NA	NA	NA	NA
16956	SEN	KOL	SAM	NA	CAP	AMDI	EPE	SNKOCA00471	GUI	M	NA	SNKOCA02532	3	694	1	1	1986-03-30	171	1986	3	NA	1545	171	1986	3	0	1986-03-02	1986-04-01	31	1	1986-03-30	1986-04-01	3	0	BIR	NA	NA	NA	NA	NA	0	0	NA	NA	NA	NA
17025	SEN	KOL	SAM	NA	CAP	AMDI	EPE	SNKOCA00471	GUI	M	NA	SNKOCA02532	3	694	1	1	1986-03-30	171	1986	3	NA	1546	172	1986	4	1	1986-04-02	1986-05-01	30	1	1986-04-02	1986-05-01	30	NA	NA	NA	NA	NA	NA	NA	0	0	NA	NA	NA	NA
16875	SEN	KOL	SAM	NA	CAP	AMDI	EPE	SNKOCA00471	GUI	M	NA	SNKOCA02532	3	694	1	1	1986-03-30	171	1986	3	NA	1547	173	1986	5	2	1986-05-02	1986-06-01	31	1	1986-05-02	1986-06-01	31	NA	NA	NA	NA	NA	NA	NA	0	0	NA	NA	NA	NA
16735	SEN	KOL	SAM	NA	CAP	AMDI	EPE	SNKOCA00471	GUI	M	NA	SNKOCA02532	3	694	1	1	1986-03-30	171	1986	3	NA	1548	174	1986	6	3	1986-06-02	1986-07-01	30	1	1986-06-02	1986-07-01	30	NA	NA	NA	NA	NA	NA	NA	0	0	NA	NA	NA	NA
16802	SEN	KOL	SAM	NA	CAP	AMDI	EPE	SNKOCA00471	GUI	M	NA	SNKOCA02532	3	694	1	1	1986-03-30	171	1986	3	NA	1549	175	1986	7	4	1986-07-02	1986-07-31	30	1	1986-07-02	1986-07-03	2	NA	NA	95	DPC	NA	NA	NA	0	0	NA	NA	NA	NA
109630	SEN	KOL	LAY	NA	CAP	SAMB	EPE	SNKOCA00472	GUI	M	NA	SNKOCA03460	1	273	1	1	1986-04-13	172	1986	4	NA	1550	172	1986	4	0	1986-04-02	1986-05-01	30	1	1986-04-13	1986-05-01	19	0	BIR	NA	NA	NA	NA	NA	0	0	NA	NA	NA	NA
109505	SEN	KOL	LAY	NA	CAP	SAMB	EPE	SNKOCA00472	GUI	M	NA	SNKOCA03460	1	273	1	1	1986-04-13	172	1986	4	NA	1551	173	1986	5	1	1986-05-02	1986-06-01	31	1	1986-05-02	1986-06-01	31	NA	NA	NA	NA	NA	NA	NA	0	0	NA	NA	NA	NA
109632	SEN	KOL	LAY	NA	CAP	SAMB	EPE	SNKOCA00472	GUI	M	NA	SNKOCA03460	1	273	1	1	1986-04-13	172	1986	4	NA	1552	174	1986	6	2	1986-06-02	1986-07-01	30	1	1986-06-02	1986-06-27	26	NA	NA	75	DPC	NA	NA	NA	0	0	NA	NA	NA	NA
31092	SEN	KOL	BIJ	NA	CAP	CISS	EBL	SNKOCA00473	GUI	F	NA	SNKOCA03434	2	630	1	1	1986-03-07	171	1986	3	NA	1553	171	1986	3	0	1986-03-02	1986-04-01	31	1	1986-03-07	1986-04-01	26	0	BIR	NA	NA	NA	NA	NA	0	0	NA	NA	NA	NA
30766	SEN	KOL	BIJ	NA	CAP	CISS	EBL	SNKOCA00473	GUI	F	NA	SNKOCA03434	2	630	1	1	1986-03-07	171	1986	3	NA	1554	172	1986	4	1	1986-04-02	1986-05-01	30	1	1986-04-02	1986-05-01	30	NA	NA	NA	NA	NA	NA	NA	0	0	NA	NA	NA	NA
30932	SEN	KOL	BIJ	NA	CAP	CISS	EBL	SNKOCA00473	GUI	F	NA	SNKOCA03434	2	630	1	1	1986-03-07	171	1986	3	NA	1555	173	1986	5	2	1986-05-02	1986-06-01	31	1	1986-05-02	1986-06-01	31	NA	NA	NA	NA	NA	NA	NA	0	0	NA	NA	NA	NA
30118	SEN	KOL	BIJ	NA	CAP	CISS	EBL	SNKOCA00473	GUI	F	NA	SNKOCA03434	2	630	1	1	1986-03-07	171	1986	3	NA	1556	174	1986	6	3	1986-06-02	1986-07-01	30	1	1986-06-02	1986-06-27	26	NA	NA	112	SBC	NA	NA	NA	0	0	NA	NA	NA	NA
128119	SEN	KOL	SOU	NA	CAP	YOBA	EPE	SNKOCA00474	GUI	M	NA	SNKOCA03645	2	672	1	1	1986-03-15	171	1986	3	NA	1557	171	1986	3	0	1986-03-02	1986-04-01	31	1	1986-03-15	1986-04-01	18	0	BIR	NA	NA	NA	NA	NA	0	0	NA	NA	NA	NA
128120	SEN	KOL	SOU	NA	CAP	YOBA	EPE	SNKOCA00474	GUI	M	NA	SNKOCA03645	2	672	1	1	1986-03-15	171	1986	3	NA	1558	172	1986	4	1	1986-04-02	1986-05-01	30	1	1986-04-02	1986-05-01	30	NA	NA	NA	NA	NA	NA	NA	0	0	NA	NA	NA	NA
128121	SEN	KOL	SOU	NA	CAP	YOBA	EPE	SNKOCA00474	GUI	M	NA	SNKOCA03645	2	672	1	1	1986-03-15	171	1986	3	NA	1559	173	1986	5	2	1986-05-02	1986-06-01	31	1	1986-05-02	1986-06-01	31	NA	NA	NA	NA	NA	NA	NA	0	0	NA	NA	NA	NA
128285	SEN	KOL	SOU	NA	CAP	YOBA	EPE	SNKOCA00474	GUI	M	NA	SNKOCA03645	2	672	1	1	1986-03-15	171	1986	3	NA	1560	174	1986	6	3	1986-06-02	1986-07-01	30	1	1986-06-02	1986-06-10	9	NA	NA	87	WIT	NA	NA	NA	0	0	NA	NA	NA	NA
25123	SEN	KOL	SAM	NA	CAP	BOSA	EPE	SNKOCA00475	GUI	F	NA	SNKOCA03599	1	314	1	1	1986-05-12	173	1986	5	NA	1561	173	1986	5	0	1986-05-02	1986-06-01	31	1	1986-05-12	1986-06-01	21	0	BIR	NA	NA	NA	NA	NA	0	0	NA	NA	NA	NA
25122	SEN	KOL	SAM	NA	CAP	BOSA	EPE	SNKOCA00475	GUI	F	NA	SNKOCA03599	1	314	1	1	1986-05-12	173	1986	5	NA	1562	174	1986	6	1	1986-06-02	1986-07-01	30	1	1986-06-02	1986-07-01	30	NA	NA	50	DEA	ACC	NA	NA	0	0	NA	NA	NA	NA
82272	SEN	KOL	BAN	NA	CAP	MOUC	EPE	SNKOCA00476	GUI	M	NA	SNKOCA02553	2	554	1	1	1986-04-22	172	1986	4	NA	1563	172	1986	4	0	1986-04-02	1986-05-01	30	1	1986-04-22	1986-05-01	10	0	BIR	NA	NA	NA	NA	NA	0	0	NA	NA	NA	NA
82297	SEN	KOL	BAN	NA	CAP	MOUC	EPE	SNKOCA00476	GUI	M	NA	SNKOCA02553	2	554	1	1	1986-04-22	172	1986	4	NA	1564	173	1986	5	1	1986-05-02	1986-06-01	31	1	1986-05-02	1986-06-01	31	NA	NA	NA	NA	NA	NA	NA	0	0	NA	NA	NA	NA
82285	SEN	KOL	BAN	NA	CAP	MOUC	EPE	SNKOCA00476	GUI	M	NA	SNKOCA02553	2	554	1	1	1986-04-22	172	1986	4	NA	1565	174	1986	6	2	1986-06-02	1986-07-01	30	1	1986-06-02	1986-06-29	28	NA	NA	68	DEA	DIS	D30	NA	0	0	NA	NA	NA	NA
82312	SEN	KOL	BAN	NA	CAP	MOUC	EPE	SNKOCA00477	GUI	M	NA	SNKOCA02551	1	359	1	1	1986-02-28	170	1986	2	NA	1566	170	1986	2	0	1986-01-31	1986-03-01	30	1	1986-02-28	1986-03-01	2	0	BIR	NA	NA	NA	NA	NA	0	0	NA	NA	NA	NA
82289	SEN	KOL	BAN	NA	CAP	MOUC	EPE	SNKOCA00477	GUI	M	NA	SNKOCA02551	1	359	1	1	1986-02-28	170	1986	2	NA	1567	171	1986	3	1	1986-03-02	1986-04-01	31	1	1986-03-02	1986-04-01	31	NA	NA	NA	NA	NA	NA	NA	0	0	NA	NA	NA	NA
82326	SEN	KOL	BAN	NA	CAP	MOUC	EPE	SNKOCA00477	GUI	M	NA	SNKOCA02551	1	359	1	1	1986-02-28	170	1986	2	NA	1568	172	1986	4	2	1986-04-02	1986-05-01	30	1	1986-04-02	1986-05-01	30	NA	NA	NA	NA	NA	NA	NA	0	0	NA	NA	NA	NA
82369	SEN	KOL	BAN	NA	CAP	MOUC	EPE	SNKOCA00477	GUI	M	NA	SNKOCA02551	1	359	1	1	1986-02-28	170	1986	2	NA	1569	173	1986	5	3	1986-05-02	1986-06-01	31	1	1986-05-02	1986-06-01	31	NA	NA	NA	NA	NA	NA	NA	0	0	NA	NA	NA	NA
82405	SEN	KOL	BAN	NA	CAP	MOUC	EPE	SNKOCA00477	GUI	M	NA	SNKOCA02551	1	359	1	1	1986-02-28	170	1986	2	NA	1570	174	1986	6	4	1986-06-02	1986-07-01	30	1	1986-06-02	1986-06-29	28	NA	NA	121	DEA	DIS	D30	NA	0	0	NA	NA	NA	NA
50072	SEN	KOL	SAN	NA	CAP	DOUL	EPE	SNKOCA00478	GUI	M	NA	SNKOCA04628	3	727	1	1	1986-03-17	171	1986	3	NA	1571	171	1986	3	0	1986-03-02	1986-04-01	31	1	1986-03-17	1986-04-01	16	0	BIR	NA	NA	NA	NA	NA	0	0	NA	NA	NA	NA
50069	SEN	KOL	SAN	NA	CAP	DOUL	EPE	SNKOCA00478	GUI	M	NA	SNKOCA04628	3	727	1	1	1986-03-17	171	1986	3	NA	1572	172	1986	4	1	1986-04-02	1986-05-01	30	1	1986-04-02	1986-05-01	30	NA	NA	NA	NA	NA	NA	NA	0	0	NA	NA	NA	NA
50133	SEN	KOL	SAN	NA	CAP	DOUL	EPE	SNKOCA00478	GUI	M	NA	SNKOCA04628	3	727	1	1	1986-03-17	171	1986	3	NA	1573	173	1986	5	2	1986-05-02	1986-06-01	31	1	1986-05-02	1986-06-01	31	NA	NA	NA	NA	NA	NA	NA	0	0	NA	NA	NA	NA
50173	SEN	KOL	SAN	NA	CAP	DOUL	EPE	SNKOCA00478	GUI	M	NA	SNKOCA04628	3	727	1	1	1986-03-17	171	1986	3	NA	1574	174	1986	6	3	1986-06-02	1986-07-01	30	1	1986-06-02	1986-06-25	24	NA	NA	100	DEA	FEE	NA	NA	0	0	NA	NA	NA	NA
63094	SEN	KOL	SAN	NA	CAP	IBDE	EPE	SNKOCA00479	GUI	F	NA	SNKOCA05155	1	573	1	1	1986-09-11	177	1986	9	NA	1575	177	1986	9	0	1986-09-01	1986-09-30	30	1	1986-09-11	1986-09-13	3	0	BIR	2	DEA	GRO	NA	NA	0	0	NA	NA	NA	NA
18490	SEN	KOL	SAM	NA	CAP	ARDI	EPE	SNKOCA00480	GUI	F	NA	SNKOCA03594	1	413	1	1	1986-07-02	175	1986	7	NA	1576	175	1986	7	0	1986-07-02	1986-07-31	30	1	1986-07-02	1986-07-15	14	0	BIR	13	DEA	GRO	NA	NA	0	0	NA	NA	NA	NA
16478	SEN	KOL	SAM	NA	CAP	AMDI	EPE	SNKOCA00481	GUI	M	NA	SNKOCA03587	7	1993	1	1	1986-03-31	171	1986	3	NA	1577	171	1986	3	0	1986-03-02	1986-04-01	31	1	1986-03-31	1986-04-01	2	0	BIR	NA	NA	NA	NA	NA	0	0	NA	NA	NA	NA
16479	SEN	KOL	SAM	NA	CAP	AMDI	EPE	SNKOCA00481	GUI	M	NA	SNKOCA03587	7	1993	1	1	1986-03-31	171	1986	3	NA	1578	172	1986	4	1	1986-04-02	1986-05-01	30	1	1986-04-02	1986-05-01	30	NA	NA	NA	NA	NA	NA	NA	0	0	NA	NA	NA	NA
16348	SEN	KOL	SAM	NA	CAP	AMDI	EPE	SNKOCA00481	GUI	M	NA	SNKOCA03587	7	1993	1	1	1986-03-31	171	1986	3	NA	1579	173	1986	5	2	1986-05-02	1986-06-01	31	1	1986-05-02	1986-06-01	31	NA	NA	NA	NA	NA	NA	NA	0	0	NA	NA	NA	NA
16501	SEN	KOL	SAM	NA	CAP	AMDI	EPE	SNKOCA00481	GUI	M	NA	SNKOCA03587	7	1993	1	1	1986-03-31	171	1986	3	NA	1580	174	1986	6	3	1986-06-02	1986-07-01	30	1	1986-06-02	1986-06-29	28	NA	NA	90	DEA	GRO	NA	NA	0	0	NA	NA	NA	NA
65024	SEN	KOL	BIJ	NA	CAP	KADI	EPE	SNKOCA00482	GUI	F	NA	SNKOCA03412	8	1987	2	2	1986-06-25	174	1986	6	NA	1581	174	1986	6	0	1986-06-02	1986-07-01	30	1	1986-06-25	1986-06-27	3	0	BIR	2	DEA	GRO	NA	NA	0	0	NA	NA	NA	NA
118342	SEN	KOL	DIA	NA	CAP	TAMB	EPE	SNKOCA00483	GUI	F	NA	SNKOCA02592	3	850	2	2	1985-07-12	163	1985	7	NA	1582	163	1985	7	0	1985-07-02	1985-07-31	30	1	1985-07-12	1985-07-31	20	0	BIR	NA	NA	NA	NA	NA	0	0	NA	NA	NA	NA
118495	SEN	KOL	DIA	NA	CAP	TAMB	EPE	SNKOCA00483	GUI	F	NA	SNKOCA02592	3	850	2	2	1985-07-12	163	1985	7	NA	1583	164	1985	8	1	1985-08-01	1985-08-31	31	1	1985-08-01	1985-08-31	31	NA	NA	NA	NA	NA	NA	NA	0	0	NA	NA	NA	NA
118740	SEN	KOL	DIA	NA	CAP	TAMB	EPE	SNKOCA00483	GUI	F	NA	SNKOCA02592	3	850	2	2	1985-07-12	163	1985	7	NA	1584	165	1985	9	2	1985-09-01	1985-09-30	30	1	1985-09-01	1985-09-30	30	NA	NA	NA	NA	NA	NA	NA	0	0	NA	NA	NA	NA
118832	SEN	KOL	DIA	NA	CAP	TAMB	EPE	SNKOCA00483	GUI	F	NA	SNKOCA02592	3	850	2	2	1985-07-12	163	1985	7	NA	1585	166	1985	10	3	1985-10-01	1985-10-31	31	1	1985-10-01	1985-10-27	27	NA	NA	107	DEA	DIS	D90	NA	0	0	NA	NA	NA	NA
39785	SEN	KOL	NAB	NA	CAP	DIAH	EPE	SNKOCA00484	GUI	F	NA	SNKOCA04761	2	609	2	2	1986-04-16	172	1986	4	NA	1586	172	1986	4	0	1986-04-02	1986-05-01	30	1	1986-04-16	1986-05-01	16	0	BIR	NA	NA	NA	NA	NA	0	0	NA	NA	NA	NA
39755	SEN	KOL	NAB	NA	CAP	DIAH	EPE	SNKOCA00484	GUI	F	NA	SNKOCA04761	2	609	2	2	1986-04-16	172	1986	4	NA	1587	173	1986	5	1	1986-05-02	1986-06-01	31	1	1986-05-02	1986-06-01	31	NA	NA	NA	NA	NA	NA	NA	0	0	NA	NA	NA	NA
39849	SEN	KOL	NAB	NA	CAP	DIAH	EPE	SNKOCA00484	GUI	F	NA	SNKOCA04761	2	609	2	2	1986-04-16	172	1986	4	NA	1588	174	1986	6	2	1986-06-02	1986-07-01	30	1	1986-06-02	1986-07-01	30	NA	NA	NA	NA	NA	NA	NA	0	0	NA	NA	NA	NA
39867	SEN	KOL	NAB	NA	CAP	DIAH	EPE	SNKOCA00484	GUI	F	NA	SNKOCA04761	2	609	2	2	1986-04-16	172	1986	4	NA	1589	175	1986	7	3	1986-07-02	1986-07-31	30	1	1986-07-02	1986-07-31	30	NA	NA	NA	NA	NA	NA	NA	0	0	NA	NA	NA	NA
39796	SEN	KOL	NAB	NA	CAP	DIAH	EPE	SNKOCA00484	GUI	F	NA	SNKOCA04761	2	609	2	2	1986-04-16	172	1986	4	NA	1590	176	1986	8	4	1986-08-01	1986-08-31	31	1	1986-08-01	1986-08-03	3	NA	NA	109	SAL	NA	NA	NA	0	0	NA	NA	NA	NA
99599	SEN	KOL	LAM	NA	CAP	OUSK	EPE	SNKOCA00485	GUI	F	NA	SNKOCA04433	3	748	1	1	1986-06-02	174	1986	6	NA	1591	174	1986	6	0	1986-06-02	1986-07-01	30	1	1986-06-02	1986-07-01	30	0	BIR	NA	NA	NA	NA	NA	0	0	NA	NA	NA	NA
99698	SEN	KOL	LAM	NA	CAP	OUSK	EPE	SNKOCA00485	GUI	F	NA	SNKOCA04433	3	748	1	1	1986-06-02	174	1986	6	NA	1592	175	1986	7	1	1986-07-02	1986-07-31	30	1	1986-07-02	1986-07-29	28	NA	NA	57	BAR	NA	NA	NA	0	0	NA	NA	NA	NA
18380	SEN	KOL	SAM	NA	CAP	ARDI	EPE	SNKOCA00486	GUI	F	NA	SNKOCA03592	6	1294	2	2	1986-07-01	174	1986	6	NA	1593	174	1986	6	0	1986-06-02	1986-07-01	30	1	1986-07-01	1986-07-01	1	0	BIR	NA	NA	NA	NA	NA	0	0	NA	NA	NA	NA
18657	SEN	KOL	SAM	NA	CAP	ARDI	EPE	SNKOCA00486	GUI	F	NA	SNKOCA03592	6	1294	2	2	1986-07-01	174	1986	6	NA	1594	175	1986	7	1	1986-07-02	1986-07-31	30	1	1986-07-02	1986-07-31	30	NA	NA	NA	NA	NA	NA	NA	0	0	NA	NA	NA	NA
18660	SEN	KOL	SAM	NA	CAP	ARDI	EPE	SNKOCA00486	GUI	F	NA	SNKOCA03592	6	1294	2	2	1986-07-01	174	1986	6	NA	1595	176	1986	8	2	1986-08-01	1986-08-31	31	1	1986-08-01	1986-08-05	5	NA	NA	35	BAR	NA	NA	NA	0	0	NA	NA	NA	NA
18621	SEN	KOL	SAM	NA	CAP	ARDI	EPE	SNKOCA00487	GUI	M	NA	SNKOCA03592	6	1294	2	2	1986-07-01	174	1986	6	NA	1596	174	1986	6	0	1986-06-02	1986-07-01	30	1	1986-07-01	1986-07-01	1	0	BIR	NA	NA	NA	NA	NA	0	0	NA	NA	NA	NA
18535	SEN	KOL	SAM	NA	CAP	ARDI	EPE	SNKOCA00487	GUI	M	NA	SNKOCA03592	6	1294	2	2	1986-07-01	174	1986	6	NA	1597	175	1986	7	1	1986-07-02	1986-07-31	30	1	1986-07-02	1986-07-31	30	NA	NA	NA	NA	NA	NA	NA	0	0	NA	NA	NA	NA
18536	SEN	KOL	SAM	NA	CAP	ARDI	EPE	SNKOCA00487	GUI	M	NA	SNKOCA03592	6	1294	2	2	1986-07-01	174	1986	6	NA	1598	176	1986	8	2	1986-08-01	1986-08-31	31	1	1986-08-01	1986-08-05	5	NA	NA	35	BAR	NA	NA	NA	0	0	NA	NA	NA	NA
65015	SEN	KOL	BIJ	NA	CAP	KADI	EPE	SNKOCA00488	GUI	M	NA	SNKOCA04611	1	328	2	2	1986-05-19	173	1986	5	NA	1599	173	1986	5	0	1986-05-02	1986-06-01	31	1	1986-05-19	1986-06-01	14	0	BIR	NA	NA	NA	NA	NA	0	0	NA	NA	NA	NA
64996	SEN	KOL	BIJ	NA	CAP	KADI	EPE	SNKOCA00488	GUI	M	NA	SNKOCA04611	1	328	2	2	1986-05-19	173	1986	5	NA	1600	174	1986	6	1	1986-06-02	1986-07-01	30	1	1986-06-02	1986-07-01	30	NA	NA	NA	NA	NA	NA	NA	0	0	NA	NA	NA	NA
64988	SEN	KOL	BIJ	NA	CAP	KADI	EPE	SNKOCA00488	GUI	M	NA	SNKOCA04611	1	328	2	2	1986-05-19	173	1986	5	NA	1601	175	1986	7	2	1986-07-02	1986-07-31	30	1	1986-07-02	1986-07-29	28	NA	NA	71	BAR	NA	NA	NA	0	0	NA	NA	NA	NA
127708	SEN	KOL	DIA	NA	CAP	YAMA	EPE	SNKOCA00489	GUI	F	NA	SNKOCA03678	4	869	2	2	1986-04-02	172	1986	4	NA	1602	172	1986	4	0	1986-04-02	1986-05-01	30	1	1986-04-02	1986-05-01	30	0	BIR	NA	NA	NA	NA	NA	0	0	NA	NA	NA	NA
127519	SEN	KOL	DIA	NA	CAP	YAMA	EPE	SNKOCA00489	GUI	F	NA	SNKOCA03678	4	869	2	2	1986-04-02	172	1986	4	NA	1603	173	1986	5	1	1986-05-02	1986-06-01	31	1	1986-05-02	1986-06-01	31	NA	NA	NA	NA	NA	NA	NA	0	0	NA	NA	NA	NA
127484	SEN	KOL	DIA	NA	CAP	YAMA	EPE	SNKOCA00489	GUI	F	NA	SNKOCA03678	4	869	2	2	1986-04-02	172	1986	4	NA	1604	174	1986	6	2	1986-06-02	1986-07-01	30	1	1986-06-02	1986-07-01	30	NA	NA	NA	NA	NA	NA	NA	0	0	NA	NA	NA	NA
127837	SEN	KOL	DIA	NA	CAP	YAMA	EPE	SNKOCA00489	GUI	F	NA	SNKOCA03678	4	869	2	2	1986-04-02	172	1986	4	NA	1605	175	1986	7	3	1986-07-02	1986-07-31	30	1	1986-07-02	1986-07-19	18	NA	NA	108	BAR	NA	NA	NA	0	0	NA	NA	NA	NA
119961	SEN	KOL	HAM	NA	CAP	TARO	EPE	SNKOCA00490	GUI	F	NA	SNKOCA04659	6	1619	2	2	1986-05-22	173	1986	5	NA	1606	173	1986	5	0	1986-05-02	1986-06-01	31	1	1986-05-22	1986-06-01	11	0	BIR	NA	NA	NA	NA	NA	0	0	NA	NA	NA	NA
119843	SEN	KOL	HAM	NA	CAP	TARO	EPE	SNKOCA00490	GUI	F	NA	SNKOCA04659	6	1619	2	2	1986-05-22	173	1986	5	NA	1607	174	1986	6	1	1986-06-02	1986-07-01	30	1	1986-06-02	1986-07-01	30	NA	NA	NA	NA	NA	NA	NA	0	0	NA	NA	NA	NA
119912	SEN	KOL	HAM	NA	CAP	TARO	EPE	SNKOCA00490	GUI	F	NA	SNKOCA04659	6	1619	2	2	1986-05-22	173	1986	5	NA	1608	175	1986	7	2	1986-07-02	1986-07-31	30	1	1986-07-02	1986-07-31	30	NA	NA	NA	NA	NA	NA	NA	0	0	NA	NA	NA	NA
119884	SEN	KOL	HAM	NA	CAP	TARO	EPE	SNKOCA00490	GUI	F	NA	SNKOCA04659	6	1619	2	2	1986-05-22	173	1986	5	NA	1609	176	1986	8	3	1986-08-01	1986-08-31	31	1	1986-08-01	1986-08-01	1	NA	NA	71	DEA	ACC	NA	NA	0	0	NA	NA	NA	NA
16437	SEN	KOL	SAM	NA	CAP	AMDI	EPE	SNKOCA00491	GUI	M	NA	SNKOCA03589	2	539	1	1	1986-07-05	175	1986	7	NA	1610	175	1986	7	0	1986-07-02	1986-07-31	30	1	1986-07-05	1986-07-16	12	0	BIR	11	DEA	DIS	D30	NA	0	0	NA	NA	NA	NA
16366	SEN	KOL	SAM	NA	CAP	AMDI	EPE	SNKOCA00492	GUI	M	NA	SNKOCA03725	2	540	1	1	1986-07-06	175	1986	7	NA	1611	175	1986	7	0	1986-07-02	1986-07-31	30	1	1986-07-06	1986-07-16	11	0	BIR	10	DEA	DIS	D30	NA	0	0	NA	NA	NA	NA
81947	SEN	KOL	SAM	NA	CAP	MOSA	EPE	SNKOCA00493	GUI	M	NA	SNKOCA03521	1	457	1	1	1986-06-25	174	1986	6	NA	1612	174	1986	6	0	1986-06-02	1986-07-01	30	1	1986-06-25	1986-07-01	7	0	BIR	NA	NA	NA	NA	NA	0	0	NA	NA	NA	NA
81837	SEN	KOL	SAM	NA	CAP	MOSA	EPE	SNKOCA00493	GUI	M	NA	SNKOCA03521	1	457	1	1	1986-06-25	174	1986	6	NA	1613	175	1986	7	1	1986-07-02	1986-07-31	30	1	1986-07-02	1986-07-31	30	NA	NA	NA	NA	NA	NA	NA	0	0	NA	NA	NA	NA
81949	SEN	KOL	SAM	NA	CAP	MOSA	EPE	SNKOCA00493	GUI	M	NA	SNKOCA03521	1	457	1	1	1986-06-25	174	1986	6	NA	1614	176	1986	8	2	1986-08-01	1986-08-31	31	1	1986-08-01	1986-08-19	19	NA	NA	55	SAL	NA	NA	NA	0	0	NA	NA	NA	NA
64425	SEN	KOL	SAM	NA	CAP	IDAK	EMD	SNKOCA00494	GUI	M	NA	SNKOCA03608	4	1233	2	2	1986-07-02	175	1986	7	NA	1615	175	1986	7	0	1986-07-02	1986-07-31	30	1	1986-07-02	1986-07-31	30	0	BIR	NA	NA	NA	NA	NA	0	0	NA	NA	NA	NA
64441	SEN	KOL	SAM	NA	CAP	IDAK	EMD	SNKOCA00494	GUI	M	NA	SNKOCA03608	4	1233	2	2	1986-07-02	175	1986	7	NA	1616	176	1986	8	1	1986-08-01	1986-08-31	31	1	1986-08-01	1986-08-09	9	NA	NA	38	SAL	NA	NA	NA	0	0	NA	NA	NA	NA
115747	SEN	KOL	SAM	NA	CAP	SECO	EMD	SNKOCA00495	GUI	M	NA	SNKOCA03618	6	1424	2	2	1986-05-09	173	1986	5	NA	1617	173	1986	5	0	1986-05-02	1986-06-01	31	1	1986-05-09	1986-06-01	24	0	BIR	NA	NA	NA	NA	NA	0	0	NA	NA	NA	NA
115913	SEN	KOL	SAM	NA	CAP	SECO	EMD	SNKOCA00495	GUI	M	NA	SNKOCA03618	6	1424	2	2	1986-05-09	173	1986	5	NA	1618	174	1986	6	1	1986-06-02	1986-07-01	30	1	1986-06-02	1986-07-01	30	NA	NA	NA	NA	NA	NA	NA	0	0	NA	NA	NA	NA
115954	SEN	KOL	SAM	NA	CAP	SECO	EMD	SNKOCA00495	GUI	M	NA	SNKOCA03618	6	1424	2	2	1986-05-09	173	1986	5	NA	1619	175	1986	7	2	1986-07-02	1986-07-31	30	1	1986-07-02	1986-07-31	30	NA	NA	NA	NA	NA	NA	NA	0	0	NA	NA	NA	NA
115065	SEN	KOL	SAM	NA	CAP	SECO	EMD	SNKOCA00495	GUI	M	NA	SNKOCA03618	6	1424	2	2	1986-05-09	173	1986	5	NA	1620	176	1986	8	3	1986-08-01	1986-08-31	31	1	1986-08-01	1986-08-17	17	NA	NA	100	BAR	NA	NA	NA	0	0	NA	NA	NA	NA
338	SEN	KOL	SAM	NA	CAP	ABDI	EPE	SNKOCA00496	GUI	M	NA	SNKOCA03606	1	280	1	1	1986-06-25	174	1986	6	NA	1621	174	1986	6	0	1986-06-02	1986-07-01	30	1	1986-06-25	1986-07-01	7	0	BIR	NA	NA	NA	NA	NA	0	0	NA	NA	NA	NA
352	SEN	KOL	SAM	NA	CAP	ABDI	EPE	SNKOCA00496	GUI	M	NA	SNKOCA03606	1	280	1	1	1986-06-25	174	1986	6	NA	1622	175	1986	7	1	1986-07-02	1986-07-31	30	1	1986-07-02	1986-07-31	30	NA	NA	NA	NA	NA	NA	NA	0	0	NA	NA	NA	NA
287	SEN	KOL	SAM	NA	CAP	ABDI	EPE	SNKOCA00496	GUI	M	NA	SNKOCA03606	1	280	1	1	1986-06-25	174	1986	6	NA	1623	176	1986	8	2	1986-08-01	1986-08-31	31	1	1986-08-01	1986-08-14	14	NA	NA	50	DEA	GRO	NA	NA	0	0	NA	NA	NA	NA
60441	SEN	KOL	SAM	NA	CAP	GHAN	EPE	SNKOCA00497	GUI	F	NA	SNKOCA03776	1	287	1	1	1986-04-28	172	1986	4	NA	1624	172	1986	4	0	1986-04-02	1986-05-01	30	1	1986-04-28	1986-05-01	4	0	BIR	NA	NA	NA	NA	NA	0	0	NA	NA	NA	NA
60450	SEN	KOL	SAM	NA	CAP	GHAN	EPE	SNKOCA00497	GUI	F	NA	SNKOCA03776	1	287	1	1	1986-04-28	172	1986	4	NA	1625	173	1986	5	1	1986-05-02	1986-06-01	31	1	1986-05-02	1986-06-01	31	NA	NA	NA	NA	NA	NA	NA	0	0	NA	NA	NA	NA
60440	SEN	KOL	SAM	NA	CAP	GHAN	EPE	SNKOCA00497	GUI	F	NA	SNKOCA03776	1	287	1	1	1986-04-28	172	1986	4	NA	1626	174	1986	6	2	1986-06-02	1986-07-01	30	1	1986-06-02	1986-07-01	30	NA	NA	NA	NA	NA	NA	NA	0	0	NA	NA	NA	NA
60448	SEN	KOL	SAM	NA	CAP	GHAN	EPE	SNKOCA00497	GUI	F	NA	SNKOCA03776	1	287	1	1	1986-04-28	172	1986	4	NA	1627	175	1986	7	3	1986-07-02	1986-07-31	30	1	1986-07-02	1986-07-31	30	NA	NA	NA	NA	NA	NA	NA	0	0	NA	NA	NA	NA
60443	SEN	KOL	SAM	NA	CAP	GHAN	EPE	SNKOCA00497	GUI	F	NA	SNKOCA03776	1	287	1	1	1986-04-28	172	1986	4	NA	1628	176	1986	8	4	1986-08-01	1986-08-31	31	1	1986-08-01	1986-08-10	10	NA	NA	104	DEA	FEE	NA	NA	0	0	NA	NA	NA	NA
81272	SEN	KOL	SAM	NA	CAP	MOSA	EPE	SNKOCA00498	GUI	M	NA	SNKOCA03520	2	571	1	1	1986-05-04	173	1986	5	NA	1629	173	1986	5	0	1986-05-02	1986-06-01	31	1	1986-05-04	1986-06-01	29	0	BIR	NA	NA	NA	NA	NA	0	0	NA	NA	NA	NA
81395	SEN	KOL	SAM	NA	CAP	MOSA	EPE	SNKOCA00498	GUI	M	NA	SNKOCA03520	2	571	1	1	1986-05-04	173	1986	5	NA	1630	174	1986	6	1	1986-06-02	1986-07-01	30	1	1986-06-02	1986-07-01	30	NA	NA	NA	NA	NA	NA	NA	0	0	NA	NA	NA	NA
81338	SEN	KOL	SAM	NA	CAP	MOSA	EPE	SNKOCA00498	GUI	M	NA	SNKOCA03520	2	571	1	1	1986-05-04	173	1986	5	NA	1631	175	1986	7	2	1986-07-02	1986-07-31	30	1	1986-07-02	1986-07-31	30	NA	NA	NA	NA	NA	NA	NA	0	0	NA	NA	NA	NA
81287	SEN	KOL	SAM	NA	CAP	MOSA	EPE	SNKOCA00498	GUI	M	NA	SNKOCA03520	2	571	1	1	1986-05-04	173	1986	5	NA	1632	176	1986	8	3	1986-08-01	1986-08-31	31	1	1986-08-01	1986-08-12	12	NA	NA	100	DEA	DIS	D10	NA	0	0	NA	NA	NA	NA
105142	SEN	KOL	SAM	NA	CAP	SAID	EPE	SNKOCA00499	GUI	F	NA	SNKOCA02540	1	294	2	2	1986-06-21	174	1986	6	NA	1633	174	1986	6	0	1986-06-02	1986-07-01	30	1	1986-06-21	1986-07-01	11	0	BIR	NA	NA	NA	NA	NA	0	0	NA	NA	NA	NA
105067	SEN	KOL	SAM	NA	CAP	SAID	EPE	SNKOCA00499	GUI	F	NA	SNKOCA02540	1	294	2	2	1986-06-21	174	1986	6	NA	1634	175	1986	7	1	1986-07-02	1986-07-31	30	1	1986-07-02	1986-07-31	30	NA	NA	NA	NA	NA	NA	NA	0	0	NA	NA	NA	NA
105315	SEN	KOL	SAM	NA	CAP	SAID	EPE	SNKOCA00499	GUI	F	NA	SNKOCA02540	1	294	2	2	1986-06-21	174	1986	6	NA	1635	176	1986	8	2	1986-08-01	1986-08-31	31	1	1986-08-01	1986-08-16	16	NA	NA	56	DEA	GRO	NA	NA	0	0	NA	NA	NA	NA
104988	SEN	KOL	SAM	NA	CAP	SAID	EPE	SNKOCA00500	GUI	M	NA	SNKOCA02540	1	294	2	2	1986-06-21	174	1986	6	NA	1636	174	1986	6	0	1986-06-02	1986-07-01	30	1	1986-06-21	1986-07-01	11	0	BIR	NA	NA	NA	NA	NA	0	0	NA	NA	NA	NA
105119	SEN	KOL	SAM	NA	CAP	SAID	EPE	SNKOCA00500	GUI	M	NA	SNKOCA02540	1	294	2	2	1986-06-21	174	1986	6	NA	1637	175	1986	7	1	1986-07-02	1986-07-31	30	1	1986-07-02	1986-07-31	30	NA	NA	NA	NA	NA	NA	NA	0	0	NA	NA	NA	NA
105243	SEN	KOL	SAM	NA	CAP	SAID	EPE	SNKOCA00500	GUI	M	NA	SNKOCA02540	1	294	2	2	1986-06-21	174	1986	6	NA	1638	176	1986	8	2	1986-08-01	1986-08-31	31	1	1986-08-01	1986-08-16	16	NA	NA	56	DEA	GRO	NA	NA	0	0	NA	NA	NA	NA
105076	SEN	KOL	SAM	NA	CAP	SAID	EPE	SNKOCA00501	GUI	M	NA	SNKOCA03542	1	958	1	1	1986-07-30	175	1986	7	NA	1639	175	1986	7	0	1986-07-02	1986-07-31	30	1	1986-07-30	1986-07-31	2	0	BIR	NA	NA	NA	NA	NA	0	0	NA	NA	NA	NA
104909	SEN	KOL	SAM	NA	CAP	SAID	EPE	SNKOCA00501	GUI	M	NA	SNKOCA03542	1	958	1	1	1986-07-30	175	1986	7	NA	1640	176	1986	8	1	1986-08-01	1986-08-31	31	1	1986-08-01	1986-08-17	17	NA	NA	18	DEA	GRO	NA	NA	0	0	NA	NA	NA	NA
104800	SEN	KOL	SAM	NA	CAP	SAID	EPE	SNKOCA00502	GUI	F	NA	SNKOCA03533	3	1235	2	2	1986-08-01	176	1986	8	NA	1641	176	1986	8	0	1986-08-01	1986-08-31	31	1	1986-08-01	1986-08-14	14	0	BIR	13	DEA	GRO	NA	NA	0	0	NA	NA	NA	NA
104799	SEN	KOL	SAM	NA	CAP	SAID	EPE	SNKOCA00503	GUI	F	NA	SNKOCA03533	3	1235	2	2	1986-08-01	176	1986	8	NA	1642	176	1986	8	0	1986-08-01	1986-08-31	31	1	1986-08-01	1986-08-15	15	0	BIR	14	DEA	GRO	NA	NA	0	0	NA	NA	NA	NA
104963	SEN	KOL	SAM	NA	CAP	SAID	EPE	SNKOCA00504	GUI	F	NA	SNKOCA03536	3	853	2	2	1986-05-17	173	1986	5	NA	1643	173	1986	5	0	1986-05-02	1986-06-01	31	1	1986-05-17	1986-06-01	16	0	BIR	NA	NA	NA	NA	NA	0	0	NA	NA	NA	NA
104425	SEN	KOL	SAM	NA	CAP	SAID	EPE	SNKOCA00504	GUI	F	NA	SNKOCA03536	3	853	2	2	1986-05-17	173	1986	5	NA	1644	174	1986	6	1	1986-06-02	1986-07-01	30	1	1986-06-02	1986-07-01	30	NA	NA	NA	NA	NA	NA	NA	0	0	NA	NA	NA	NA
105536	SEN	KOL	SAM	NA	CAP	SAID	EPE	SNKOCA00504	GUI	F	NA	SNKOCA03536	3	853	2	2	1986-05-17	173	1986	5	NA	1645	175	1986	7	2	1986-07-02	1986-07-31	30	1	1986-07-02	1986-07-31	30	NA	NA	NA	NA	NA	NA	NA	0	0	NA	NA	NA	NA
105456	SEN	KOL	SAM	NA	CAP	SAID	EPE	SNKOCA00504	GUI	F	NA	SNKOCA03536	3	853	2	2	1986-05-17	173	1986	5	NA	1646	176	1986	8	3	1986-08-01	1986-08-31	31	1	1986-08-01	1986-08-16	16	NA	NA	91	DEA	DIS	D10	NA	0	0	NA	NA	NA	NA
105008	SEN	KOL	SAM	NA	CAP	SAID	EPE	SNKOCA00505	GUI	F	NA	SNKOCA03536	3	853	2	2	1986-05-17	173	1986	5	NA	1647	173	1986	5	0	1986-05-02	1986-06-01	31	1	1986-05-17	1986-06-01	16	0	BIR	NA	NA	NA	NA	NA	0	0	NA	NA	NA	NA
105869	SEN	KOL	SAM	NA	CAP	SAID	EPE	SNKOCA00505	GUI	F	NA	SNKOCA03536	3	853	2	2	1986-05-17	173	1986	5	NA	1648	174	1986	6	1	1986-06-02	1986-07-01	30	1	1986-06-02	1986-07-01	30	NA	NA	NA	NA	NA	NA	NA	0	0	NA	NA	NA	NA
105782	SEN	KOL	SAM	NA	CAP	SAID	EPE	SNKOCA00505	GUI	F	NA	SNKOCA03536	3	853	2	2	1986-05-17	173	1986	5	NA	1649	175	1986	7	2	1986-07-02	1986-07-31	30	1	1986-07-02	1986-07-31	30	NA	NA	NA	NA	NA	NA	NA	0	0	NA	NA	NA	NA
105587	SEN	KOL	SAM	NA	CAP	SAID	EPE	SNKOCA00505	GUI	F	NA	SNKOCA03536	3	853	2	2	1986-05-17	173	1986	5	NA	1650	176	1986	8	3	1986-08-01	1986-08-31	31	1	1986-08-01	1986-08-13	13	NA	NA	88	DEA	DIS	D10	NA	0	0	NA	NA	NA	NA
80421	SEN	KOL	SAM	NA	CAP	MOKA	EPE	SNKOCA00506	GUI	M	NA	SNKOCA03555	3	745	2	2	1986-05-30	173	1986	5	NA	1651	173	1986	5	0	1986-05-02	1986-06-01	31	1	1986-05-30	1986-06-01	3	0	BIR	NA	NA	NA	NA	NA	0	0	NA	NA	NA	NA
80231	SEN	KOL	SAM	NA	CAP	MOKA	EPE	SNKOCA00506	GUI	M	NA	SNKOCA03555	3	745	2	2	1986-05-30	173	1986	5	NA	1652	174	1986	6	1	1986-06-02	1986-07-01	30	1	1986-06-02	1986-07-01	30	NA	NA	NA	NA	NA	NA	NA	0	0	NA	NA	NA	NA
80380	SEN	KOL	SAM	NA	CAP	MOKA	EPE	SNKOCA00506	GUI	M	NA	SNKOCA03555	3	745	2	2	1986-05-30	173	1986	5	NA	1653	175	1986	7	2	1986-07-02	1986-07-31	30	1	1986-07-02	1986-07-31	30	NA	NA	NA	NA	NA	NA	NA	0	0	NA	NA	NA	NA
80204	SEN	KOL	SAM	NA	CAP	MOKA	EPE	SNKOCA00506	GUI	M	NA	SNKOCA03555	3	745	2	2	1986-05-30	173	1986	5	NA	1654	176	1986	8	3	1986-08-01	1986-08-31	31	1	1986-08-01	1986-08-14	14	NA	NA	76	DEA	DIS	D10	NA	0	0	NA	NA	NA	NA
80300	SEN	KOL	SAM	NA	CAP	MOKA	EPE	SNKOCA00507	GUI	M	NA	SNKOCA03555	3	745	2	2	1986-05-30	173	1986	5	NA	1655	173	1986	5	0	1986-05-02	1986-06-01	31	1	1986-05-30	1986-06-01	3	0	BIR	NA	NA	NA	NA	NA	0	0	NA	NA	NA	NA
80218	SEN	KOL	SAM	NA	CAP	MOKA	EPE	SNKOCA00507	GUI	M	NA	SNKOCA03555	3	745	2	2	1986-05-30	173	1986	5	NA	1656	174	1986	6	1	1986-06-02	1986-07-01	30	1	1986-06-02	1986-07-01	30	NA	NA	NA	NA	NA	NA	NA	0	0	NA	NA	NA	NA
80246	SEN	KOL	SAM	NA	CAP	MOKA	EPE	SNKOCA00507	GUI	M	NA	SNKOCA03555	3	745	2	2	1986-05-30	173	1986	5	NA	1657	175	1986	7	2	1986-07-02	1986-07-31	30	1	1986-07-02	1986-07-31	30	NA	NA	NA	NA	NA	NA	NA	0	0	NA	NA	NA	NA
80382	SEN	KOL	SAM	NA	CAP	MOKA	EPE	SNKOCA00507	GUI	M	NA	SNKOCA03555	3	745	2	2	1986-05-30	173	1986	5	NA	1658	176	1986	8	3	1986-08-01	1986-08-31	31	1	1986-08-01	1986-08-13	13	NA	NA	75	DEA	DIS	D10	NA	0	0	NA	NA	NA	NA
80393	SEN	KOL	SAM	NA	CAP	MOKA	EPE	SNKOCA00508	GUI	M	NA	SNKOCA02523	2	545	1	1	1986-06-25	174	1986	6	NA	1659	174	1986	6	0	1986-06-02	1986-07-01	30	1	1986-06-25	1986-07-01	7	0	BIR	NA	NA	NA	NA	NA	0	0	NA	NA	NA	NA
80236	SEN	KOL	SAM	NA	CAP	MOKA	EPE	SNKOCA00508	GUI	M	NA	SNKOCA02523	2	545	1	1	1986-06-25	174	1986	6	NA	1660	175	1986	7	1	1986-07-02	1986-07-31	30	1	1986-07-02	1986-07-31	30	NA	NA	NA	NA	NA	NA	NA	0	0	NA	NA	NA	NA
80408	SEN	KOL	SAM	NA	CAP	MOKA	EPE	SNKOCA00508	GUI	M	NA	SNKOCA02523	2	545	1	1	1986-06-25	174	1986	6	NA	1661	176	1986	8	2	1986-08-01	1986-08-31	31	1	1986-08-01	1986-08-12	12	NA	NA	48	DEA	DIS	D10	NA	0	0	NA	NA	NA	NA
69202	SEN	KOL	SAM	NA	CAP	MAHD	EPE	SNKOCA00509	GUI	F	NA	SNKOCA03562	3	809	1	1	1986-05-04	173	1986	5	NA	1662	173	1986	5	0	1986-05-02	1986-06-01	31	1	1986-05-04	1986-06-01	29	0	BIR	NA	NA	NA	NA	NA	0	0	NA	NA	NA	NA
69242	SEN	KOL	SAM	NA	CAP	MAHD	EPE	SNKOCA00509	GUI	F	NA	SNKOCA03562	3	809	1	1	1986-05-04	173	1986	5	NA	1663	174	1986	6	1	1986-06-02	1986-07-01	30	1	1986-06-02	1986-07-01	30	NA	NA	NA	NA	NA	NA	NA	0	0	NA	NA	NA	NA
69324	SEN	KOL	SAM	NA	CAP	MAHD	EPE	SNKOCA00509	GUI	F	NA	SNKOCA03562	3	809	1	1	1986-05-04	173	1986	5	NA	1664	175	1986	7	2	1986-07-02	1986-07-31	30	1	1986-07-02	1986-07-31	30	NA	NA	NA	NA	NA	NA	NA	0	0	NA	NA	NA	NA
69376	SEN	KOL	SAM	NA	CAP	MAHD	EPE	SNKOCA00509	GUI	F	NA	SNKOCA03562	3	809	1	1	1986-05-04	173	1986	5	NA	1665	176	1986	8	3	1986-08-01	1986-08-31	31	1	1986-08-01	1986-08-10	10	NA	NA	98	DEA	DIS	D10	NA	0	0	NA	NA	NA	NA
69351	SEN	KOL	SAM	NA	CAP	MAHD	EPE	SNKOCA00510	GUI	M	NA	SNKOCA03566	3	969	2	2	1986-05-11	173	1986	5	NA	1666	173	1986	5	0	1986-05-02	1986-06-01	31	1	1986-05-11	1986-06-01	22	0	BIR	NA	NA	NA	NA	NA	0	0	NA	NA	NA	NA
69335	SEN	KOL	SAM	NA	CAP	MAHD	EPE	SNKOCA00510	GUI	M	NA	SNKOCA03566	3	969	2	2	1986-05-11	173	1986	5	NA	1667	174	1986	6	1	1986-06-02	1986-07-01	30	1	1986-06-02	1986-07-01	30	NA	NA	NA	NA	NA	NA	NA	0	0	NA	NA	NA	NA
69309	SEN	KOL	SAM	NA	CAP	MAHD	EPE	SNKOCA00510	GUI	M	NA	SNKOCA03566	3	969	2	2	1986-05-11	173	1986	5	NA	1668	175	1986	7	2	1986-07-02	1986-07-31	30	1	1986-07-02	1986-07-31	30	NA	NA	NA	NA	NA	NA	NA	0	0	NA	NA	NA	NA
69401	SEN	KOL	SAM	NA	CAP	MAHD	EPE	SNKOCA00510	GUI	M	NA	SNKOCA03566	3	969	2	2	1986-05-11	173	1986	5	NA	1669	176	1986	8	3	1986-08-01	1986-08-31	31	1	1986-08-01	1986-08-07	7	NA	NA	88	DEA	DIS	D10	NA	0	0	NA	NA	NA	NA
63046	SEN	KOL	SAN	NA	CAP	IBDE	EPE	SNKOCA00511	GUI	F	NA	SNKOCA04594	1	280	1	1	1986-07-29	175	1986	7	NA	1670	175	1986	7	0	1986-07-02	1986-07-31	30	1	1986-07-29	1986-07-31	3	0	BIR	NA	NA	NA	NA	NA	0	0	NA	NA	NA	NA
63023	SEN	KOL	SAN	NA	CAP	IBDE	EPE	SNKOCA00511	GUI	F	NA	SNKOCA04594	1	280	1	1	1986-07-29	175	1986	7	NA	1671	176	1986	8	1	1986-08-01	1986-08-31	31	1	1986-08-01	1986-08-31	31	NA	NA	NA	NA	NA	NA	NA	0	0	NA	NA	NA	NA
63056	SEN	KOL	SAN	NA	CAP	IBDE	EPE	SNKOCA00511	GUI	F	NA	SNKOCA04594	1	280	1	1	1986-07-29	175	1986	7	NA	1672	177	1986	9	2	1986-09-01	1986-09-30	30	1	1986-09-01	1986-09-24	24	NA	NA	57	SAL	NA	NA	NA	0	0	NA	NA	NA	NA
92671	SEN	KOL	BYD	NA	CAP	OBAL	EPE	SNKOCA00512	GUI	F	NA	SNKOCA04708	1	306	2	2	1986-09-10	177	1986	9	NA	1673	177	1986	9	0	1986-09-01	1986-09-30	30	1	1986-09-10	1986-09-11	2	0	BIR	1	DEA	GRO	NA	NA	0	0	NA	NA	NA	NA
108332	SEN	KOL	BAN	NA	CAP	SALI	EPE	SNKOCA00513	GUI	M	NA	SNKOCA04288	2	535	1	1	1986-08-25	176	1986	8	NA	1674	176	1986	8	0	1986-08-01	1986-08-31	31	1	1986-08-25	1986-08-31	7	0	BIR	NA	NA	NA	NA	NA	0	0	NA	NA	NA	NA
108292	SEN	KOL	BAN	NA	CAP	SALI	EPE	SNKOCA00513	GUI	M	NA	SNKOCA04288	2	535	1	1	1986-08-25	176	1986	8	NA	1675	177	1986	9	1	1986-09-01	1986-09-30	30	1	1986-09-01	1986-09-04	4	NA	NA	10	DEA	GRO	NA	NA	0	0	NA	NA	NA	NA
109726	SEN	KOL	LAY	NA	CAP	SAMB	EPE	SNKOCA00514	GUI	F	NA	SNKOCA03456	10	2813	3	3	1986-08-28	176	1986	8	NA	1676	176	1986	8	0	1986-08-01	1986-08-31	31	1	1986-08-28	1986-08-31	4	0	BIR	NA	NA	NA	NA	NA	0	0	NA	NA	NA	NA
109647	SEN	KOL	LAY	NA	CAP	SAMB	EPE	SNKOCA00514	GUI	F	NA	SNKOCA03456	10	2813	3	3	1986-08-28	176	1986	8	NA	1677	177	1986	9	1	1986-09-01	1986-09-30	30	1	1986-09-01	1986-09-27	27	NA	NA	30	DEA	GRO	NA	NA	0	0	NA	NA	NA	NA
101222	SEN	KOL	SAM	NA	CAP	SABA	EPE	SNKOCA00515	GUI	M	NA	SNKOCA04918	3	805	2	2	1986-06-29	174	1986	6	NA	1678	174	1986	6	0	1986-06-02	1986-07-01	30	1	1986-06-29	1986-07-01	3	0	BIR	NA	NA	NA	NA	NA	0	0	NA	NA	NA	NA
101211	SEN	KOL	SAM	NA	CAP	SABA	EPE	SNKOCA00515	GUI	M	NA	SNKOCA04918	3	805	2	2	1986-06-29	174	1986	6	NA	1679	175	1986	7	1	1986-07-02	1986-07-31	30	1	1986-07-02	1986-07-31	30	NA	NA	NA	NA	NA	NA	NA	0	0	NA	NA	NA	NA
101257	SEN	KOL	SAM	NA	CAP	SABA	EPE	SNKOCA00515	GUI	M	NA	SNKOCA04918	3	805	2	2	1986-06-29	174	1986	6	NA	1680	176	1986	8	2	1986-08-01	1986-08-31	31	1	1986-08-01	1986-08-31	31	NA	NA	NA	NA	NA	NA	NA	0	0	NA	NA	NA	NA
101269	SEN	KOL	SAM	NA	CAP	SABA	EPE	SNKOCA00515	GUI	M	NA	SNKOCA04918	3	805	2	2	1986-06-29	174	1986	6	NA	1681	177	1986	9	3	1986-09-01	1986-09-30	30	1	1986-09-01	1986-09-01	1	NA	NA	64	DEA	DIS	D10	NA	0	0	NA	NA	NA	NA
101249	SEN	KOL	SAM	NA	CAP	SABA	EPE	SNKOCA00516	GUI	F	NA	SNKOCA04919	1	354	1	1	1986-07-04	175	1986	7	NA	1682	175	1986	7	0	1986-07-02	1986-07-31	30	1	1986-07-04	1986-07-31	28	0	BIR	NA	NA	NA	NA	NA	0	0	NA	NA	NA	NA
101268	SEN	KOL	SAM	NA	CAP	SABA	EPE	SNKOCA00516	GUI	F	NA	SNKOCA04919	1	354	1	1	1986-07-04	175	1986	7	NA	1683	176	1986	8	1	1986-08-01	1986-08-31	31	1	1986-08-01	1986-08-31	31	NA	NA	NA	NA	NA	NA	NA	0	0	NA	NA	NA	NA
101468	SEN	KOL	SAM	NA	CAP	SABA	EPE	SNKOCA00516	GUI	F	NA	SNKOCA04919	1	354	1	1	1986-07-04	175	1986	7	NA	1684	177	1986	9	2	1986-09-01	1986-09-30	30	1	1986-09-01	1986-09-03	3	NA	NA	61	DEA	DIS	D10	NA	0	0	NA	NA	NA	NA
101425	SEN	KOL	SAM	NA	CAP	SABA	EPE	SNKOCA00517	GUI	F	NA	SNKOCA03513	2	493	1	1	1986-06-23	174	1986	6	NA	1685	174	1986	6	0	1986-06-02	1986-07-01	30	1	1986-06-23	1986-07-01	9	0	BIR	NA	NA	NA	NA	NA	0	0	NA	NA	NA	NA
101304	SEN	KOL	SAM	NA	CAP	SABA	EPE	SNKOCA00517	GUI	F	NA	SNKOCA03513	2	493	1	1	1986-06-23	174	1986	6	NA	1686	175	1986	7	1	1986-07-02	1986-07-31	30	1	1986-07-02	1986-07-31	30	NA	NA	NA	NA	NA	NA	NA	0	0	NA	NA	NA	NA
101373	SEN	KOL	SAM	NA	CAP	SABA	EPE	SNKOCA00517	GUI	F	NA	SNKOCA03513	2	493	1	1	1986-06-23	174	1986	6	NA	1687	176	1986	8	2	1986-08-01	1986-08-31	31	1	1986-08-01	1986-08-31	31	NA	NA	NA	NA	NA	NA	NA	0	0	NA	NA	NA	NA
101361	SEN	KOL	SAM	NA	CAP	SABA	EPE	SNKOCA00517	GUI	F	NA	SNKOCA03513	2	493	1	1	1986-06-23	174	1986	6	NA	1688	177	1986	9	3	1986-09-01	1986-09-30	30	1	1986-09-01	1986-09-21	21	NA	NA	90	DEA	DIS	D10	NA	0	0	NA	NA	NA	NA
70653	SEN	KOL	SOU	NA	CAP	MALL	EPE	SNKOCA00518	GUI	M	NA	SNKOCA03668	1	319	1	1	1986-05-01	172	1986	4	NA	1689	172	1986	4	0	1986-04-02	1986-05-01	30	1	1986-05-01	1986-05-01	1	0	BIR	NA	NA	NA	NA	NA	0	0	NA	NA	NA	NA
70573	SEN	KOL	SOU	NA	CAP	MALL	EPE	SNKOCA00518	GUI	M	NA	SNKOCA03668	1	319	1	1	1986-05-01	172	1986	4	NA	1690	173	1986	5	1	1986-05-02	1986-06-01	31	1	1986-05-02	1986-06-01	31	NA	NA	NA	NA	NA	NA	NA	0	0	NA	NA	NA	NA
70668	SEN	KOL	SOU	NA	CAP	MALL	EPE	SNKOCA00518	GUI	M	NA	SNKOCA03668	1	319	1	1	1986-05-01	172	1986	4	NA	1691	174	1986	6	2	1986-06-02	1986-07-01	30	1	1986-06-02	1986-07-01	30	NA	NA	NA	NA	NA	NA	NA	0	0	NA	NA	NA	NA
70651	SEN	KOL	SOU	NA	CAP	MALL	EPE	SNKOCA00518	GUI	M	NA	SNKOCA03668	1	319	1	1	1986-05-01	172	1986	4	NA	1692	175	1986	7	3	1986-07-02	1986-07-31	30	1	1986-07-02	1986-07-31	30	NA	NA	NA	NA	NA	NA	NA	0	0	NA	NA	NA	NA
70545	SEN	KOL	SOU	NA	CAP	MALL	EPE	SNKOCA00518	GUI	M	NA	SNKOCA03668	1	319	1	1	1986-05-01	172	1986	4	NA	1693	176	1986	8	4	1986-08-01	1986-08-31	31	1	1986-08-01	1986-08-22	22	NA	NA	113	DEA	DIS	D90	NA	0	0	NA	NA	NA	NA
101387	SEN	KOL	SAM	NA	CAP	SABA	EPE	SNKOCA00519	GUI	M	NA	SNKOCA04918	3	805	2	2	1986-06-29	174	1986	6	NA	1694	174	1986	6	0	1986-06-02	1986-07-01	30	1	1986-06-29	1986-07-01	3	0	BIR	NA	NA	NA	NA	NA	0	0	NA	NA	NA	NA
101489	SEN	KOL	SAM	NA	CAP	SABA	EPE	SNKOCA00519	GUI	M	NA	SNKOCA04918	3	805	2	2	1986-06-29	174	1986	6	NA	1695	175	1986	7	1	1986-07-02	1986-07-31	30	1	1986-07-02	1986-07-31	30	NA	NA	NA	NA	NA	NA	NA	0	0	NA	NA	NA	NA
101359	SEN	KOL	SAM	NA	CAP	SABA	EPE	SNKOCA00519	GUI	M	NA	SNKOCA04918	3	805	2	2	1986-06-29	174	1986	6	NA	1696	176	1986	8	2	1986-08-01	1986-08-31	31	1	1986-08-01	1986-08-31	31	NA	NA	NA	NA	NA	NA	NA	0	0	NA	NA	NA	NA
101246	SEN	KOL	SAM	NA	CAP	SABA	EPE	SNKOCA00519	GUI	M	NA	SNKOCA04918	3	805	2	2	1986-06-29	174	1986	6	NA	1697	177	1986	9	3	1986-09-01	1986-09-30	30	1	1986-09-01	1986-09-01	1	NA	NA	64	DEA	DIS	D10	NA	0	0	NA	NA	NA	NA
119437	SEN	KOL	DIA	NA	CAP	TAMB	EPE	SNKOCA00520	GUI	M	NA	SNKOCA02483	10	3321	4	4	1985-07-19	163	1985	7	NA	1698	163	1985	7	0	1985-07-02	1985-07-31	30	1	1985-07-19	1985-07-31	13	0	BIR	NA	NA	NA	NA	NA	0	0	NA	NA	NA	NA
119073	SEN	KOL	DIA	NA	CAP	TAMB	EPE	SNKOCA00520	GUI	M	NA	SNKOCA02483	10	3321	4	4	1985-07-19	163	1985	7	NA	1699	164	1985	8	1	1985-08-01	1985-08-31	31	1	1985-08-01	1985-08-31	31	NA	NA	NA	NA	NA	NA	NA	0	0	NA	NA	NA	NA
119195	SEN	KOL	DIA	NA	CAP	TAMB	EPE	SNKOCA00520	GUI	M	NA	SNKOCA02483	10	3321	4	4	1985-07-19	163	1985	7	NA	1700	165	1985	9	2	1985-09-01	1985-09-30	30	1	1985-09-01	1985-09-30	30	NA	NA	NA	NA	NA	NA	NA	0	0	NA	NA	NA	NA
119318	SEN	KOL	DIA	NA	CAP	TAMB	EPE	SNKOCA00520	GUI	M	NA	SNKOCA02483	10	3321	4	4	1985-07-19	163	1985	7	NA	1701	166	1985	10	3	1985-10-01	1985-10-31	31	1	1985-10-01	1985-10-20	20	NA	NA	93	DEA	DIS	D30	NA	0	0	NA	NA	NA	NA
108860	SEN	KOL	BAN	NA	CAP	SALI	EPE	SNKOCA00521	GUI	F	NA	SNKOCA04526	3	719	2	2	1986-09-04	177	1986	9	NA	1702	177	1986	9	0	1986-09-01	1986-09-30	30	1	1986-09-04	1986-09-30	27	0	BIR	NA	NA	NA	NA	NA	0	0	NA	NA	NA	NA
108940	SEN	KOL	BAN	NA	CAP	SALI	EPE	SNKOCA00521	GUI	F	NA	SNKOCA04526	3	719	2	2	1986-09-04	177	1986	9	NA	1703	178	1986	10	1	1986-10-01	1986-10-31	31	1	1986-10-01	1986-10-16	16	NA	NA	42	DEA	DIS	D30	NA	0	0	NA	NA	NA	NA
125233	SEN	KOL	BAN	NA	CAP	WAND	EPE	SNKOCA00522	GUI	F	NA	SNKOCA04501	10	2965	3	3	1986-08-27	176	1986	8	NA	1704	176	1986	8	0	1986-08-01	1986-08-31	31	1	1986-08-27	1986-08-31	5	0	BIR	NA	NA	NA	NA	NA	0	0	NA	NA	NA	NA
125274	SEN	KOL	BAN	NA	CAP	WAND	EPE	SNKOCA00522	GUI	F	NA	SNKOCA04501	10	2965	3	3	1986-08-27	176	1986	8	NA	1705	177	1986	9	1	1986-09-01	1986-09-30	30	1	1986-09-01	1986-09-30	30	NA	NA	NA	NA	NA	NA	NA	0	0	NA	NA	NA	NA
125639	SEN	KOL	BAN	NA	CAP	WAND	EPE	SNKOCA00522	GUI	F	NA	SNKOCA04501	10	2965	3	3	1986-08-27	176	1986	8	NA	1706	178	1986	10	2	1986-10-01	1986-10-31	31	1	1986-10-01	1986-10-26	26	NA	NA	60	DEA	ACC	NA	NA	0	0	NA	NA	NA	NA
109702	SEN	KOL	LAY	NA	CAP	SAMB	EPE	SNKOCA00523	GUI	F	NA	SNKOCA03455	6	1792	3	3	1986-09-11	177	1986	9	NA	1707	177	1986	9	0	1986-09-01	1986-09-30	30	1	1986-09-11	1986-09-30	20	0	BIR	NA	NA	NA	NA	NA	0	0	NA	NA	NA	NA
109426	SEN	KOL	LAY	NA	CAP	SAMB	EPE	SNKOCA00523	GUI	F	NA	SNKOCA03455	6	1792	3	3	1986-09-11	177	1986	9	NA	1708	178	1986	10	1	1986-10-01	1986-10-31	31	1	1986-10-01	1986-10-23	23	NA	NA	42	DEA	GRO	NA	NA	0	0	NA	NA	NA	NA
80394	SEN	KOL	SAM	NA	CAP	MOKA	EPE	SNKOCA00524	GUI	M	NA	SNKOCA02438	9	3180	2	2	1986-09-30	177	1986	9	NA	1709	177	1986	9	0	1986-09-01	1986-09-30	30	1	1986-09-30	1986-09-30	1	0	BIR	NA	NA	NA	NA	NA	0	0	NA	NA	NA	NA
80339	SEN	KOL	SAM	NA	CAP	MOKA	EPE	SNKOCA00524	GUI	M	NA	SNKOCA02438	9	3180	2	2	1986-09-30	177	1986	9	NA	1710	178	1986	10	1	1986-10-01	1986-10-31	31	1	1986-10-01	1986-10-12	12	NA	NA	12	DEA	ACC	NA	NA	0	0	NA	NA	NA	NA
51913	SEN	KOL	BOU	NA	CAP	FADY	EPE	SNKOCA00525	GUI	F	NA	SNKOCA04572	1	372	1	1	1986-11-24	179	1986	11	NA	1711	179	1986	11	0	1986-11-01	1986-11-30	30	1	1986-11-24	1986-11-28	5	0	BIR	4	DEA	GRO	NA	NA	0	0	NA	NA	NA	NA
29412	SEN	KOL	BIJ	NA	CAP	CISS	EBL	SNKOCA00526	GUI	M	NA	SNKOCA02621	2	514	1	1	1987-04-08	184	1987	4	NA	1712	184	1987	4	0	1987-04-02	1987-05-01	30	1	1987-04-08	1987-05-01	24	0	BIR	NA	NA	NA	NA	NA	0	0	NA	NA	NA	NA
29535	SEN	KOL	BIJ	NA	CAP	CISS	EBL	SNKOCA00526	GUI	M	NA	SNKOCA02621	2	514	1	1	1987-04-08	184	1987	4	NA	1713	185	1987	5	1	1987-05-02	1987-06-01	31	1	1987-05-02	1987-06-01	31	NA	NA	NA	NA	NA	NA	NA	0	0	NA	NA	NA	NA
29296	SEN	KOL	BIJ	NA	CAP	CISS	EBL	SNKOCA00526	GUI	M	NA	SNKOCA02621	2	514	1	1	1987-04-08	184	1987	4	NA	1714	186	1987	6	2	1987-06-02	1987-07-01	30	1	1987-06-02	1987-07-01	30	NA	NA	84	WIT	NA	NA	NA	0	0	NA	NA	NA	NA
82061	SEN	KOL	BAN	NA	CAP	MOUC	EPE	SNKOCA00527	GUI	M	NA	SNKOCA04924	9	2195	3	3	1986-09-19	177	1986	9	NA	1715	177	1986	9	0	1986-09-01	1986-09-30	30	1	1986-09-19	1986-09-30	12	0	BIR	NA	NA	NA	NA	NA	0	0	NA	NA	NA	NA
82151	SEN	KOL	BAN	NA	CAP	MOUC	EPE	SNKOCA00527	GUI	M	NA	SNKOCA04924	9	2195	3	3	1986-09-19	177	1986	9	NA	1716	178	1986	10	1	1986-10-01	1986-10-31	31	1	1986-10-01	1986-10-31	31	NA	NA	NA	NA	NA	NA	NA	0	0	NA	NA	NA	NA
82132	SEN	KOL	BAN	NA	CAP	MOUC	EPE	SNKOCA00527	GUI	M	NA	SNKOCA04924	9	2195	3	3	1986-09-19	177	1986	9	NA	1717	179	1986	11	2	1986-11-01	1986-11-30	30	1	1986-11-01	1986-11-18	18	NA	NA	60	BAR	NA	NA	NA	0	0	NA	NA	NA	NA
82104	SEN	KOL	BAN	NA	CAP	MOUC	EPE	SNKOCA00528	GUI	M	NA	SNKOCA04924	9	2195	3	3	1986-09-19	177	1986	9	NA	1718	177	1986	9	0	1986-09-01	1986-09-30	30	1	1986-09-19	1986-09-30	12	0	BIR	NA	NA	NA	NA	NA	0	0	NA	NA	NA	NA
82146	SEN	KOL	BAN	NA	CAP	MOUC	EPE	SNKOCA00528	GUI	M	NA	SNKOCA04924	9	2195	3	3	1986-09-19	177	1986	9	NA	1719	178	1986	10	1	1986-10-01	1986-10-31	31	1	1986-10-01	1986-10-31	31	NA	NA	NA	NA	NA	NA	NA	0	0	NA	NA	NA	NA
82160	SEN	KOL	BAN	NA	CAP	MOUC	EPE	SNKOCA00528	GUI	M	NA	SNKOCA04924	9	2195	3	3	1986-09-19	177	1986	9	NA	1720	179	1986	11	2	1986-11-01	1986-11-30	30	1	1986-11-01	1986-11-18	18	NA	NA	60	BAR	NA	NA	NA	0	0	NA	NA	NA	NA
82176	SEN	KOL	BAN	NA	CAP	MOUC	EPE	SNKOCA00529	GUI	F	NA	SNKOCA04924	9	2195	3	3	1986-09-19	177	1986	9	NA	1721	177	1986	9	0	1986-09-01	1986-09-30	30	1	1986-09-19	1986-09-30	12	0	BIR	NA	NA	NA	NA	NA	0	0	NA	NA	NA	NA
82077	SEN	KOL	BAN	NA	CAP	MOUC	EPE	SNKOCA00529	GUI	F	NA	SNKOCA04924	9	2195	3	3	1986-09-19	177	1986	9	NA	1722	178	1986	10	1	1986-10-01	1986-10-31	31	1	1986-10-01	1986-10-31	31	NA	NA	NA	NA	NA	NA	NA	0	0	NA	NA	NA	NA
82075	SEN	KOL	BAN	NA	CAP	MOUC	EPE	SNKOCA00529	GUI	F	NA	SNKOCA04924	9	2195	3	3	1986-09-19	177	1986	9	NA	1723	179	1986	11	2	1986-11-01	1986-11-30	30	1	1986-11-01	1986-11-18	18	NA	NA	60	BAR	NA	NA	NA	0	0	NA	NA	NA	NA
32188	SEN	KOL	SAN	NA	CAP	DARO	EPE	SNKOCA00530	GUI	M	NA	SNKOCA04616	2	690	1	1	1986-10-06	178	1986	10	NA	1724	178	1986	10	0	1986-10-01	1986-10-31	31	1	1986-10-06	1986-10-31	26	0	BIR	NA	NA	NA	NA	NA	0	0	NA	NA	NA	NA
32178	SEN	KOL	SAN	NA	CAP	DARO	EPE	SNKOCA00530	GUI	M	NA	SNKOCA04616	2	690	1	1	1986-10-06	178	1986	10	NA	1725	179	1986	11	1	1986-11-01	1986-11-30	30	1	1986-11-01	1986-11-14	14	NA	NA	39	DEA	GRO	NA	NA	0	0	NA	NA	NA	NA
17184	SEN	KOL	SAN	NA	CAP	AMKA	EPE	SNKOCA00531	GUI	M	NA	SNKOCA04619	3	830	2	2	1986-10-23	178	1986	10	NA	1726	178	1986	10	0	1986-10-01	1986-10-31	31	1	1986-10-23	1986-10-31	9	0	BIR	NA	NA	NA	NA	NA	0	0	NA	NA	NA	NA
17356	SEN	KOL	SAN	NA	CAP	AMKA	EPE	SNKOCA00531	GUI	M	NA	SNKOCA04619	3	830	2	2	1986-10-23	178	1986	10	NA	1727	179	1986	11	1	1986-11-01	1986-11-30	30	1	1986-11-01	1986-11-30	30	NA	NA	NA	NA	NA	NA	NA	0	0	NA	NA	NA	NA
17323	SEN	KOL	SAN	NA	CAP	AMKA	EPE	SNKOCA00531	GUI	M	NA	SNKOCA04619	3	830	2	2	1986-10-23	178	1986	10	NA	1728	180	1986	12	2	1986-12-01	1986-12-31	31	1	1986-12-01	1986-12-01	1	NA	NA	39	DEA	GRO	NA	NA	0	0	NA	NA	NA	NA
16094	SEN	KOL	SAN	NA	CAP	AMAD	EPE	SNKOCA00532	GUI	F	NA	SNKOCA04343	1	363	1	1	1986-10-21	178	1986	10	NA	1729	178	1986	10	0	1986-10-01	1986-10-31	31	1	1986-10-21	1986-10-31	11	0	BIR	NA	NA	NA	NA	NA	0	0	NA	NA	NA	NA
16081	SEN	KOL	SAN	NA	CAP	AMAD	EPE	SNKOCA00532	GUI	F	NA	SNKOCA04343	1	363	1	1	1986-10-21	178	1986	10	NA	1730	179	1986	11	1	1986-11-01	1986-11-30	30	1	1986-11-01	1986-11-30	30	NA	NA	NA	NA	NA	NA	NA	0	0	NA	NA	NA	NA
16095	SEN	KOL	SAN	NA	CAP	AMAD	EPE	SNKOCA00532	GUI	F	NA	SNKOCA04343	1	363	1	1	1986-10-21	178	1986	10	NA	1731	180	1986	12	2	1986-12-01	1986-12-31	31	1	1986-12-01	1986-12-01	1	NA	NA	41	DEA	DIS	D30	NA	0	0	NA	NA	NA	NA
119592	SEN	KOL	DIA	NA	CAP	TAMB	EPE	SNKOCA00533	GUI	M	NA	SNKOCA02528	5	1295	3	3	1986-09-30	177	1986	9	NA	1732	177	1986	9	0	1986-09-01	1986-09-30	30	1	1986-09-30	1986-09-30	1	0	BIR	NA	NA	NA	NA	NA	0	0	NA	NA	NA	NA
119688	SEN	KOL	DIA	NA	CAP	TAMB	EPE	SNKOCA00533	GUI	M	NA	SNKOCA02528	5	1295	3	3	1986-09-30	177	1986	9	NA	1733	178	1986	10	1	1986-10-01	1986-10-31	31	1	1986-10-01	1986-10-31	31	NA	NA	NA	NA	NA	NA	NA	0	0	NA	NA	NA	NA
119746	SEN	KOL	DIA	NA	CAP	TAMB	EPE	SNKOCA00533	GUI	M	NA	SNKOCA02528	5	1295	3	3	1986-09-30	177	1986	9	NA	1734	179	1986	11	2	1986-11-01	1986-11-30	30	1	1986-11-01	1986-11-14	14	NA	NA	45	DEA	GRO	NA	NA	0	0	NA	NA	NA	NA
101779	SEN	KOL	MAH	NA	CAP	SADI	EPE	SNKOCA00534	GUI	F	NA	SNKOCA03697	5	1364	3	3	1986-09-09	177	1986	9	NA	1735	177	1986	9	0	1986-09-01	1986-09-30	30	1	1986-09-09	1986-09-30	22	0	BIR	NA	NA	NA	NA	NA	0	0	NA	NA	NA	NA
101808	SEN	KOL	MAH	NA	CAP	SADI	EPE	SNKOCA00534	GUI	F	NA	SNKOCA03697	5	1364	3	3	1986-09-09	177	1986	9	NA	1736	178	1986	10	1	1986-10-01	1986-10-31	31	1	1986-10-01	1986-10-31	31	NA	NA	NA	NA	NA	NA	NA	0	0	NA	NA	NA	NA
101794	SEN	KOL	MAH	NA	CAP	SADI	EPE	SNKOCA00534	GUI	F	NA	SNKOCA03697	5	1364	3	3	1986-09-09	177	1986	9	NA	1737	179	1986	11	2	1986-11-01	1986-11-30	30	1	1986-11-01	1986-11-30	30	NA	NA	NA	NA	NA	NA	NA	0	0	NA	NA	NA	NA
101725	SEN	KOL	MAH	NA	CAP	SADI	EPE	SNKOCA00534	GUI	F	NA	SNKOCA03697	5	1364	3	3	1986-09-09	177	1986	9	NA	1738	180	1986	12	3	1986-12-01	1986-12-31	31	1	1986-12-01	1986-12-13	13	NA	NA	95	DEA	ACC	NA	NA	0	0	NA	NA	NA	NA
30335	SEN	KOL	BIJ	NA	CAP	CISS	EBL	SNKOCA00535	GUI	F	NA	SNKOCA02990	5	1420	2	2	1986-11-04	179	1986	11	NA	1739	179	1986	11	0	1986-11-01	1986-11-30	30	1	1986-11-04	1986-11-30	27	0	BIR	NA	NA	NA	NA	NA	0	0	NA	NA	NA	NA
30621	SEN	KOL	BIJ	NA	CAP	CISS	EBL	SNKOCA00535	GUI	F	NA	SNKOCA02990	5	1420	2	2	1986-11-04	179	1986	11	NA	1740	180	1986	12	1	1986-12-01	1986-12-31	31	1	1986-12-01	1986-12-07	7	NA	NA	33	DEA	GRO	NA	NA	0	0	NA	NA	NA	NA
30663	SEN	KOL	BIJ	NA	CAP	CISS	EBL	SNKOCA00536	GUI	M	NA	SNKOCA02990	5	1420	2	2	1986-11-04	179	1986	11	NA	1741	179	1986	11	0	1986-11-01	1986-11-30	30	1	1986-11-04	1986-11-30	27	0	BIR	NA	NA	NA	NA	NA	0	0	NA	NA	NA	NA
30665	SEN	KOL	BIJ	NA	CAP	CISS	EBL	SNKOCA00536	GUI	M	NA	SNKOCA02990	5	1420	2	2	1986-11-04	179	1986	11	NA	1742	180	1986	12	1	1986-12-01	1986-12-31	31	1	1986-12-01	1986-12-07	7	NA	NA	33	DEA	GRO	NA	NA	0	0	NA	NA	NA	NA
101054	SEN	KOL	MAK	NA	CAP	PABA	EPE	SNKOCA00537	GUI	F	NA	SNKOCA04768	7	2168	3	3	1986-11-22	179	1986	11	NA	1743	179	1986	11	0	1986-11-01	1986-11-30	30	1	1986-11-22	1986-11-30	9	0	BIR	NA	NA	NA	NA	NA	0	0	NA	NA	NA	NA
101085	SEN	KOL	MAK	NA	CAP	PABA	EPE	SNKOCA00537	GUI	F	NA	SNKOCA04768	7	2168	3	3	1986-11-22	179	1986	11	NA	1744	180	1986	12	1	1986-12-01	1986-12-31	31	1	1986-12-01	1986-12-16	16	NA	NA	24	DEA	GRO	NA	NA	0	0	NA	NA	NA	NA
113907	SEN	KOL	SOU	NA	CAP	SASY	EPE	SNKOCA00538	GUI	F	NA	SNKOCA03635	5	1236	1	1	1986-11-02	179	1986	11	NA	1745	179	1986	11	0	1986-11-01	1986-11-30	30	1	1986-11-02	1986-11-30	29	0	BIR	NA	NA	NA	NA	NA	0	0	NA	NA	NA	NA
113869	SEN	KOL	SOU	NA	CAP	SASY	EPE	SNKOCA00538	GUI	F	NA	SNKOCA03635	5	1236	1	1	1986-11-02	179	1986	11	NA	1746	180	1986	12	1	1986-12-01	1986-12-31	31	1	1986-12-01	1986-12-23	23	NA	NA	51	DEA	DIS	D70	NA	0	0	NA	NA	NA	NA
113883	SEN	KOL	SOU	NA	CAP	SASY	EPE	SNKOCA00539	GUI	M	NA	SNKOCA03640	2	570	1	1	1986-11-06	179	1986	11	NA	1747	179	1986	11	0	1986-11-01	1986-11-30	30	1	1986-11-06	1986-11-30	25	0	BIR	NA	NA	NA	NA	NA	0	0	NA	NA	NA	NA
113949	SEN	KOL	SOU	NA	CAP	SASY	EPE	SNKOCA00539	GUI	M	NA	SNKOCA03640	2	570	1	1	1986-11-06	179	1986	11	NA	1748	180	1986	12	1	1986-12-01	1986-12-31	31	1	1986-12-01	1986-12-23	23	NA	NA	47	DEA	DIS	D70	NA	0	0	NA	NA	NA	NA
113950	SEN	KOL	SOU	NA	CAP	SASY	EPE	SNKOCA00540	GUI	F	NA	SNKOCA03636	2	482	1	1	1986-11-06	179	1986	11	NA	1749	179	1986	11	0	1986-11-01	1986-11-30	30	1	1986-11-06	1986-11-30	25	0	BIR	NA	NA	NA	NA	NA	0	0	NA	NA	NA	NA
113953	SEN	KOL	SOU	NA	CAP	SASY	EPE	SNKOCA00540	GUI	F	NA	SNKOCA03636	2	482	1	1	1986-11-06	179	1986	11	NA	1750	180	1986	12	1	1986-12-01	1986-12-31	31	1	1986-12-01	1986-12-23	23	NA	NA	47	DEA	DIS	D70	NA	0	0	NA	NA	NA	NA
120991	SEN	KOL	BAN	NA	CAP	TIDI	EPE	SNKOCA00541	GUI	F	NA	SNKOCA02686	8	1973	2	2	1990-09-04	225	1990	9	NA	1751	225	1990	9	0	1990-09-01	1990-09-30	30	1	1990-09-04	1990-09-30	27	0	BIR	NA	NA	NA	NA	NA	0	0	NA	NA	NA	NA
120979	SEN	KOL	BAN	NA	CAP	TIDI	EPE	SNKOCA00541	GUI	F	NA	SNKOCA02686	8	1973	2	2	1990-09-04	225	1990	9	NA	1752	226	1990	10	1	1990-10-01	1990-10-31	31	1	1990-10-01	1990-10-14	14	NA	NA	40	DEA	FEE	NA	NA	0	0	NA	NA	NA	NA
2070	SEN	KOL	SAG	NA	CAP	ADAM	EPE	SNKOCA00542	GUI	M	NA	SNKOCA04878	1	208	1	1	1986-11-02	179	1986	11	NA	1753	179	1986	11	0	1986-11-01	1986-11-30	30	1	1986-11-02	1986-11-11	10	0	BIR	9	DEA	GRO	NA	NA	0	0	NA	NA	NA	NA
121000	SEN	KOL	BAN	NA	CAP	TIDI	EPE	SNKOCA00543	GUI	F	NA	SNKOCA04493	2	639	1	1	1987-01-04	181	1987	1	NA	1754	181	1987	1	0	1987-01-01	1987-01-30	30	1	1987-01-04	1987-01-05	2	0	BIR	1	DEA	GRO	NA	NA	0	0	NA	NA	NA	NA
95627	SEN	KOL	MAH	NA	CAP	ODIA	EPE	SNKOCA00544	GUI	M	NA	SNKOCA03715	2	539	1	1	1986-10-22	178	1986	10	NA	1755	178	1986	10	0	1986-10-01	1986-10-31	31	1	1986-10-22	1986-10-31	10	0	BIR	NA	NA	NA	NA	NA	0	0	NA	NA	NA	NA
95747	SEN	KOL	MAH	NA	CAP	ODIA	EPE	SNKOCA00544	GUI	M	NA	SNKOCA03715	2	539	1	1	1986-10-22	178	1986	10	NA	1756	179	1986	11	1	1986-11-01	1986-11-30	30	1	1986-11-01	1986-11-30	30	NA	NA	NA	NA	NA	NA	NA	0	0	NA	NA	NA	NA
95420	SEN	KOL	MAH	NA	CAP	ODIA	EPE	SNKOCA00544	GUI	M	NA	SNKOCA03715	2	539	1	1	1986-10-22	178	1986	10	NA	1757	180	1986	12	2	1986-12-01	1986-12-31	31	1	1986-12-01	1986-12-31	31	NA	NA	NA	NA	NA	NA	NA	0	0	NA	NA	NA	NA
95540	SEN	KOL	MAH	NA	CAP	ODIA	EPE	SNKOCA00544	GUI	M	NA	SNKOCA03715	2	539	1	1	1986-10-22	178	1986	10	NA	1758	181	1987	1	3	1987-01-01	1987-01-30	30	1	1987-01-01	1987-01-21	21	NA	NA	91	SAL	NA	NA	NA	0	0	NA	NA	NA	NA
6493	SEN	KOL	BYD	NA	CAP	ADIA	EPE	SNKOCA00545	GUI	F	NA	SNKOCA05161	1	504	2	2	1986-11-01	179	1986	11	NA	1759	179	1986	11	0	1986-11-01	1986-11-30	30	1	1986-11-01	1986-11-30	30	0	BIR	NA	NA	NA	NA	NA	0	0	NA	NA	NA	NA
6130	SEN	KOL	BYD	NA	CAP	ADIA	EPE	SNKOCA00545	GUI	F	NA	SNKOCA05161	1	504	2	2	1986-11-01	179	1986	11	NA	1760	180	1986	12	1	1986-12-01	1986-12-31	31	1	1986-12-01	1986-12-31	31	NA	NA	NA	NA	NA	NA	NA	0	0	NA	NA	NA	NA
5725	SEN	KOL	BYD	NA	CAP	ADIA	EPE	SNKOCA00545	GUI	F	NA	SNKOCA05161	1	504	2	2	1986-11-01	179	1986	11	NA	1761	181	1987	1	2	1987-01-01	1987-01-30	30	1	1987-01-01	1987-01-13	13	NA	NA	73	SAL	NA	NA	NA	0	0	NA	NA	NA	NA
5644	SEN	KOL	BYD	NA	CAP	ADIA	EPE	SNKOCA00546	GUI	F	NA	SNKOCA05161	1	504	2	2	1986-11-01	179	1986	11	NA	1762	179	1986	11	0	1986-11-01	1986-11-30	30	1	1986-11-01	1986-11-30	30	0	BIR	NA	NA	NA	NA	NA	0	0	NA	NA	NA	NA
5692	SEN	KOL	BYD	NA	CAP	ADIA	EPE	SNKOCA00546	GUI	F	NA	SNKOCA05161	1	504	2	2	1986-11-01	179	1986	11	NA	1763	180	1986	12	1	1986-12-01	1986-12-31	31	1	1986-12-01	1986-12-31	31	NA	NA	NA	NA	NA	NA	NA	0	0	NA	NA	NA	NA
5575	SEN	KOL	BYD	NA	CAP	ADIA	EPE	SNKOCA00546	GUI	F	NA	SNKOCA05161	1	504	2	2	1986-11-01	179	1986	11	NA	1764	181	1987	1	2	1987-01-01	1987-01-30	30	1	1987-01-01	1987-01-13	13	NA	NA	73	SAL	NA	NA	NA	0	0	NA	NA	NA	NA
58966	SEN	KOL	SOU	NA	CAP	FODI	EPE	SNKOCA00547	GUI	M	NA	SNKOCA04845	1	228	1	1	1986-11-03	179	1986	11	NA	1765	179	1986	11	0	1986-11-01	1986-11-30	30	1	1986-11-03	1986-11-30	28	0	BIR	NA	NA	NA	NA	NA	0	0	NA	NA	NA	NA
58514	SEN	KOL	SOU	NA	CAP	FODI	EPE	SNKOCA00547	GUI	M	NA	SNKOCA04845	1	228	1	1	1986-11-03	179	1986	11	NA	1766	180	1986	12	1	1986-12-01	1986-12-31	31	1	1986-12-01	1986-12-31	31	NA	NA	NA	NA	NA	NA	NA	0	0	NA	NA	NA	NA
58390	SEN	KOL	SOU	NA	CAP	FODI	EPE	SNKOCA00547	GUI	M	NA	SNKOCA04845	1	228	1	1	1986-11-03	179	1986	11	NA	1767	181	1987	1	2	1987-01-01	1987-01-30	30	1	1987-01-01	1987-01-21	21	NA	NA	79	DEA	DIS	D90	NA	0	0	NA	NA	NA	NA
50057	SEN	KOL	SAN	NA	CAP	DOUL	EPE	SNKOCA00548	GUI	M	NA	SNKOCA04627	1	361	1	1	1986-10-19	178	1986	10	NA	1768	178	1986	10	0	1986-10-01	1986-10-31	31	1	1986-10-19	1986-10-31	13	0	BIR	NA	NA	NA	NA	NA	0	0	NA	NA	NA	NA
50252	SEN	KOL	SAN	NA	CAP	DOUL	EPE	SNKOCA00548	GUI	M	NA	SNKOCA04627	1	361	1	1	1986-10-19	178	1986	10	NA	1769	179	1986	11	1	1986-11-01	1986-11-30	30	1	1986-11-01	1986-11-30	30	NA	NA	NA	NA	NA	NA	NA	0	0	NA	NA	NA	NA
50070	SEN	KOL	SAN	NA	CAP	DOUL	EPE	SNKOCA00548	GUI	M	NA	SNKOCA04627	1	361	1	1	1986-10-19	178	1986	10	NA	1770	180	1986	12	2	1986-12-01	1986-12-31	31	1	1986-12-01	1986-12-31	31	NA	NA	NA	NA	NA	NA	NA	0	0	NA	NA	NA	NA
50013	SEN	KOL	SAN	NA	CAP	DOUL	EPE	SNKOCA00548	GUI	M	NA	SNKOCA04627	1	361	1	1	1986-10-19	178	1986	10	NA	1771	181	1987	1	3	1987-01-01	1987-01-30	30	1	1987-01-01	1987-01-18	18	NA	NA	91	DEA	DIS	D30	NA	0	0	NA	NA	NA	NA
21877	SEN	KOL	SAN	NA	CAP	BAKA	EPE	SNKOCA00549	GUI	M	NA	SNKOCA02530	2	499	1	1	1986-10-13	178	1986	10	NA	1772	178	1986	10	0	1986-10-01	1986-10-31	31	1	1986-10-13	1986-10-31	19	0	BIR	NA	NA	NA	NA	NA	0	0	NA	NA	NA	NA
21868	SEN	KOL	SAN	NA	CAP	BAKA	EPE	SNKOCA00549	GUI	M	NA	SNKOCA02530	2	499	1	1	1986-10-13	178	1986	10	NA	1773	179	1986	11	1	1986-11-01	1986-11-30	30	1	1986-11-01	1986-11-30	30	NA	NA	NA	NA	NA	NA	NA	0	0	NA	NA	NA	NA
21919	SEN	KOL	SAN	NA	CAP	BAKA	EPE	SNKOCA00549	GUI	M	NA	SNKOCA02530	2	499	1	1	1986-10-13	178	1986	10	NA	1774	180	1986	12	2	1986-12-01	1986-12-31	31	1	1986-12-01	1986-12-31	31	NA	NA	NA	NA	NA	NA	NA	0	0	NA	NA	NA	NA
21915	SEN	KOL	SAN	NA	CAP	BAKA	EPE	SNKOCA00549	GUI	M	NA	SNKOCA02530	2	499	1	1	1986-10-13	178	1986	10	NA	1775	181	1987	1	3	1987-01-01	1987-01-30	30	1	1987-01-01	1987-01-08	8	NA	NA	87	DEA	DIS	D20	NA	0	0	NA	NA	NA	NA
60581	SEN	KOL	SAN	NA	CAP	GOLL	EPE	SNKOCA00550	GUI	M	NA	SNKOCA04601	1	373	2	2	1986-10-26	178	1986	10	NA	1776	178	1986	10	0	1986-10-01	1986-10-31	31	1	1986-10-26	1986-10-31	6	0	BIR	NA	NA	NA	NA	NA	0	0	NA	NA	NA	NA
60530	SEN	KOL	SAN	NA	CAP	GOLL	EPE	SNKOCA00550	GUI	M	NA	SNKOCA04601	1	373	2	2	1986-10-26	178	1986	10	NA	1777	179	1986	11	1	1986-11-01	1986-11-30	30	1	1986-11-01	1986-11-30	30	NA	NA	NA	NA	NA	NA	NA	0	0	NA	NA	NA	NA
60595	SEN	KOL	SAN	NA	CAP	GOLL	EPE	SNKOCA00550	GUI	M	NA	SNKOCA04601	1	373	2	2	1986-10-26	178	1986	10	NA	1778	180	1986	12	2	1986-12-01	1986-12-31	31	1	1986-12-01	1986-12-31	31	NA	NA	NA	NA	NA	NA	NA	0	0	NA	NA	NA	NA
60492	SEN	KOL	SAN	NA	CAP	GOLL	EPE	SNKOCA00550	GUI	M	NA	SNKOCA04601	1	373	2	2	1986-10-26	178	1986	10	NA	1779	181	1987	1	3	1987-01-01	1987-01-30	30	1	1987-01-01	1987-01-07	7	NA	NA	73	DEA	DIS	D30	NA	0	0	NA	NA	NA	NA
60677	SEN	KOL	SAN	NA	CAP	GOLL	EPE	SNKOCA00551	GUI	F	NA	SNKOCA04598	3	1029	2	2	1986-10-09	178	1986	10	NA	1780	178	1986	10	0	1986-10-01	1986-10-31	31	1	1986-10-09	1986-10-31	23	0	BIR	NA	NA	NA	NA	NA	0	0	NA	NA	NA	NA
60692	SEN	KOL	SAN	NA	CAP	GOLL	EPE	SNKOCA00551	GUI	F	NA	SNKOCA04598	3	1029	2	2	1986-10-09	178	1986	10	NA	1781	179	1986	11	1	1986-11-01	1986-11-30	30	1	1986-11-01	1986-11-30	30	NA	NA	NA	NA	NA	NA	NA	0	0	NA	NA	NA	NA
60655	SEN	KOL	SAN	NA	CAP	GOLL	EPE	SNKOCA00551	GUI	F	NA	SNKOCA04598	3	1029	2	2	1986-10-09	178	1986	10	NA	1782	180	1986	12	2	1986-12-01	1986-12-31	31	1	1986-12-01	1986-12-31	31	NA	NA	NA	NA	NA	NA	NA	0	0	NA	NA	NA	NA
60542	SEN	KOL	SAN	NA	CAP	GOLL	EPE	SNKOCA00551	GUI	F	NA	SNKOCA04598	3	1029	2	2	1986-10-09	178	1986	10	NA	1783	181	1987	1	3	1987-01-01	1987-01-30	30	1	1987-01-01	1987-01-05	5	NA	NA	88	DEA	DIS	D30	NA	0	0	NA	NA	NA	NA
60691	SEN	KOL	SAN	NA	CAP	GOLL	EPE	SNKOCA00552	GUI	F	NA	SNKOCA04601	1	373	2	2	1986-10-26	178	1986	10	NA	1784	178	1986	10	0	1986-10-01	1986-10-31	31	1	1986-10-26	1986-10-31	6	0	BIR	NA	NA	NA	NA	NA	0	0	NA	NA	NA	NA
60663	SEN	KOL	SAN	NA	CAP	GOLL	EPE	SNKOCA00552	GUI	F	NA	SNKOCA04601	1	373	2	2	1986-10-26	178	1986	10	NA	1785	179	1986	11	1	1986-11-01	1986-11-30	30	1	1986-11-01	1986-11-30	30	NA	NA	NA	NA	NA	NA	NA	0	0	NA	NA	NA	NA
60588	SEN	KOL	SAN	NA	CAP	GOLL	EPE	SNKOCA00552	GUI	F	NA	SNKOCA04601	1	373	2	2	1986-10-26	178	1986	10	NA	1786	180	1986	12	2	1986-12-01	1986-12-31	31	1	1986-12-01	1986-12-31	31	NA	NA	NA	NA	NA	NA	NA	0	0	NA	NA	NA	NA
60517	SEN	KOL	SAN	NA	CAP	GOLL	EPE	SNKOCA00552	GUI	F	NA	SNKOCA04601	1	373	2	2	1986-10-26	178	1986	10	NA	1787	181	1987	1	3	1987-01-01	1987-01-30	30	1	1987-01-01	1987-01-07	7	NA	NA	73	DEA	DIS	D30	NA	0	0	NA	NA	NA	NA
124364	SEN	KOL	BAN	NA	CAP	WAND	EPE	SNKOCA00553	GUI	M	NA	SNKOCA04499	1	736	1	1	1986-10-30	178	1986	10	NA	1788	178	1986	10	0	1986-10-01	1986-10-31	31	1	1986-10-30	1986-10-31	2	0	BIR	NA	NA	NA	NA	NA	0	0	NA	NA	NA	NA
124378	SEN	KOL	BAN	NA	CAP	WAND	EPE	SNKOCA00553	GUI	M	NA	SNKOCA04499	1	736	1	1	1986-10-30	178	1986	10	NA	1789	179	1986	11	1	1986-11-01	1986-11-30	30	1	1986-11-01	1986-11-30	30	NA	NA	NA	NA	NA	NA	NA	0	0	NA	NA	NA	NA
124395	SEN	KOL	BAN	NA	CAP	WAND	EPE	SNKOCA00553	GUI	M	NA	SNKOCA04499	1	736	1	1	1986-10-30	178	1986	10	NA	1790	180	1986	12	2	1986-12-01	1986-12-31	31	1	1986-12-01	1986-12-30	30	NA	NA	61	WIT	NA	NA	NA	0	0	NA	NA	NA	NA
78990	SEN	KOL	NAB	NA	CAP	MASE	EPE	SNKOCA00554	GUI	M	NA	SNKOCA05123	2	534	2	2	1986-10-31	178	1986	10	NA	1791	178	1986	10	0	1986-10-01	1986-10-31	31	1	1986-10-31	1986-10-31	1	0	BIR	NA	NA	NA	NA	NA	0	0	NA	NA	NA	NA
79061	SEN	KOL	NAB	NA	CAP	MASE	EPE	SNKOCA00554	GUI	M	NA	SNKOCA05123	2	534	2	2	1986-10-31	178	1986	10	NA	1792	179	1986	11	1	1986-11-01	1986-11-30	30	1	1986-11-01	1986-11-30	30	NA	NA	NA	NA	NA	NA	NA	0	0	NA	NA	NA	NA
78889	SEN	KOL	NAB	NA	CAP	MASE	EPE	SNKOCA00554	GUI	M	NA	SNKOCA05123	2	534	2	2	1986-10-31	178	1986	10	NA	1793	180	1986	12	2	1986-12-01	1986-12-31	31	1	1986-12-01	1986-12-31	31	NA	NA	NA	NA	NA	NA	NA	0	0	NA	NA	NA	NA
78918	SEN	KOL	NAB	NA	CAP	MASE	EPE	SNKOCA00554	GUI	M	NA	SNKOCA05123	2	534	2	2	1986-10-31	178	1986	10	NA	1794	181	1987	1	3	1987-01-01	1987-01-30	30	1	1987-01-01	1987-01-20	20	NA	NA	81	DEA	ACC	NA	NA	0	0	NA	NA	NA	NA
51799	SEN	KOL	BOU	NA	CAP	FADY	EPE	SNKOCA00555	GUI	M	NA	SNKOCA04558	5	1392	1	1	1986-09-07	177	1986	9	NA	1795	177	1986	9	0	1986-09-01	1986-09-30	30	1	1986-09-07	1986-09-30	24	0	BIR	NA	NA	NA	NA	NA	0	0	NA	NA	NA	NA
51608	SEN	KOL	BOU	NA	CAP	FADY	EPE	SNKOCA00555	GUI	M	NA	SNKOCA04558	5	1392	1	1	1986-09-07	177	1986	9	NA	1796	178	1986	10	1	1986-10-01	1986-10-31	31	1	1986-10-01	1986-10-31	31	NA	NA	NA	NA	NA	NA	NA	0	0	NA	NA	NA	NA
51638	SEN	KOL	BOU	NA	CAP	FADY	EPE	SNKOCA00555	GUI	M	NA	SNKOCA04558	5	1392	1	1	1986-09-07	177	1986	9	NA	1797	179	1986	11	2	1986-11-01	1986-11-30	30	1	1986-11-01	1986-11-30	30	NA	NA	NA	NA	NA	NA	NA	0	0	NA	NA	NA	NA
51662	SEN	KOL	BOU	NA	CAP	FADY	EPE	SNKOCA00555	GUI	M	NA	SNKOCA04558	5	1392	1	1	1986-09-07	177	1986	9	NA	1798	180	1986	12	3	1986-12-01	1986-12-31	31	1	1986-12-01	1986-12-31	31	NA	NA	NA	NA	NA	NA	NA	0	0	NA	NA	NA	NA
51647	SEN	KOL	BOU	NA	CAP	FADY	EPE	SNKOCA00555	GUI	M	NA	SNKOCA04558	5	1392	1	1	1986-09-07	177	1986	9	NA	1799	181	1987	1	4	1987-01-01	1987-01-30	30	1	1987-01-01	1987-01-18	18	NA	NA	133	BAR	NA	NA	NA	0	0	NA	NA	NA	NA
78904	SEN	KOL	NAB	NA	CAP	MASE	EPE	SNKOCA00556	GUI	M	NA	SNKOCA05122	1	280	1	1	1986-10-22	178	1986	10	NA	1800	178	1986	10	0	1986-10-01	1986-10-31	31	1	1986-10-22	1986-10-31	10	0	BIR	NA	NA	NA	NA	NA	0	0	NA	NA	NA	NA
78934	SEN	KOL	NAB	NA	CAP	MASE	EPE	SNKOCA00556	GUI	M	NA	SNKOCA05122	1	280	1	1	1986-10-22	178	1986	10	NA	1801	179	1986	11	1	1986-11-01	1986-11-30	30	1	1986-11-01	1986-11-30	30	NA	NA	NA	NA	NA	NA	NA	0	0	NA	NA	NA	NA
78948	SEN	KOL	NAB	NA	CAP	MASE	EPE	SNKOCA00556	GUI	M	NA	SNKOCA05122	1	280	1	1	1986-10-22	178	1986	10	NA	1802	180	1986	12	2	1986-12-01	1986-12-31	31	1	1986-12-01	1986-12-31	31	NA	NA	NA	NA	NA	NA	NA	0	0	NA	NA	NA	NA
78887	SEN	KOL	NAB	NA	CAP	MASE	EPE	SNKOCA00556	GUI	M	NA	SNKOCA05122	1	280	1	1	1986-10-22	178	1986	10	NA	1803	181	1987	1	3	1987-01-01	1987-01-30	30	1	1987-01-01	1987-01-30	30	NA	NA	NA	NA	NA	NA	NA	0	0	NA	NA	NA	NA
78891	SEN	KOL	NAB	NA	CAP	MASE	EPE	SNKOCA00556	GUI	M	NA	SNKOCA05122	1	280	1	1	1986-10-22	178	1986	10	NA	1804	182	1987	2	4	1987-01-31	1987-03-01	30	1	1987-01-31	1987-02-03	4	NA	NA	104	SAL	NA	NA	NA	0	0	NA	NA	NA	NA
58352	SEN	KOL	SOU	NA	CAP	FODI	EPE	SNKOCA00557	GUI	M	NA	SNKOCA03801	7	1830	3	3	1987-01-19	181	1987	1	NA	1805	181	1987	1	0	1987-01-01	1987-01-30	30	1	1987-01-19	1987-01-30	12	0	BIR	NA	NA	NA	NA	NA	0	0	NA	NA	NA	NA
58552	SEN	KOL	SOU	NA	CAP	FODI	EPE	SNKOCA00557	GUI	M	NA	SNKOCA03801	7	1830	3	3	1987-01-19	181	1987	1	NA	1806	182	1987	2	1	1987-01-31	1987-03-01	30	1	1987-01-31	1987-02-09	10	NA	NA	21	DEA	GRO	NA	NA	0	0	NA	NA	NA	NA
58307	SEN	KOL	SOU	NA	CAP	FODI	EPE	SNKOCA00558	GUI	M	NA	SNKOCA03661	2	511	1	1	1986-11-08	179	1986	11	NA	1807	179	1986	11	0	1986-11-01	1986-11-30	30	1	1986-11-08	1986-11-30	23	0	BIR	NA	NA	NA	NA	NA	0	0	NA	NA	NA	NA
58309	SEN	KOL	SOU	NA	CAP	FODI	EPE	SNKOCA00558	GUI	M	NA	SNKOCA03661	2	511	1	1	1986-11-08	179	1986	11	NA	1808	180	1986	12	1	1986-12-01	1986-12-31	31	1	1986-12-01	1986-12-31	31	NA	NA	NA	NA	NA	NA	NA	0	0	NA	NA	NA	NA
58549	SEN	KOL	SOU	NA	CAP	FODI	EPE	SNKOCA00558	GUI	M	NA	SNKOCA03661	2	511	1	1	1986-11-08	179	1986	11	NA	1809	181	1987	1	2	1987-01-01	1987-01-30	30	1	1987-01-01	1987-01-30	30	NA	NA	NA	NA	NA	NA	NA	0	0	NA	NA	NA	NA
58673	SEN	KOL	SOU	NA	CAP	FODI	EPE	SNKOCA00558	GUI	M	NA	SNKOCA03661	2	511	1	1	1986-11-08	179	1986	11	NA	1810	182	1987	2	3	1987-01-31	1987-03-01	30	1	1987-01-31	1987-02-13	14	NA	NA	97	DEA	FEE	NA	NA	0	0	NA	NA	NA	NA
17334	SEN	KOL	SAN	NA	CAP	AMKA	EPE	SNKOCA00559	GUI	M	NA	SNKOCA04620	5	1323	3	3	1986-10-28	178	1986	10	NA	1811	178	1986	10	0	1986-10-01	1986-10-31	31	1	1986-10-28	1986-10-31	4	0	BIR	NA	NA	NA	NA	NA	0	0	NA	NA	NA	NA
17207	SEN	KOL	SAN	NA	CAP	AMKA	EPE	SNKOCA00559	GUI	M	NA	SNKOCA04620	5	1323	3	3	1986-10-28	178	1986	10	NA	1812	179	1986	11	1	1986-11-01	1986-11-30	30	1	1986-11-01	1986-11-30	30	NA	NA	NA	NA	NA	NA	NA	0	0	NA	NA	NA	NA
17206	SEN	KOL	SAN	NA	CAP	AMKA	EPE	SNKOCA00559	GUI	M	NA	SNKOCA04620	5	1323	3	3	1986-10-28	178	1986	10	NA	1813	180	1986	12	2	1986-12-01	1986-12-31	31	1	1986-12-01	1986-12-31	31	NA	NA	NA	NA	NA	NA	NA	0	0	NA	NA	NA	NA
17263	SEN	KOL	SAN	NA	CAP	AMKA	EPE	SNKOCA00559	GUI	M	NA	SNKOCA04620	5	1323	3	3	1986-10-28	178	1986	10	NA	1814	181	1987	1	3	1987-01-01	1987-01-30	30	1	1987-01-01	1987-01-30	30	NA	NA	NA	NA	NA	NA	NA	0	0	NA	NA	NA	NA
17261	SEN	KOL	SAN	NA	CAP	AMKA	EPE	SNKOCA00559	GUI	M	NA	SNKOCA04620	5	1323	3	3	1986-10-28	178	1986	10	NA	1815	182	1987	2	4	1987-01-31	1987-03-01	30	1	1987-01-31	1987-02-08	9	NA	NA	103	DEA	FEE	NA	NA	0	0	NA	NA	NA	NA
50166	SEN	KOL	SAN	NA	CAP	DOUL	EPE	SNKOCA00560	GUI	M	NA	SNKOCA04629	3	649	2	2	1986-11-04	179	1986	11	NA	1816	179	1986	11	0	1986-11-01	1986-11-30	30	1	1986-11-04	1986-11-30	27	0	BIR	NA	NA	NA	NA	NA	0	0	NA	NA	NA	NA
50153	SEN	KOL	SAN	NA	CAP	DOUL	EPE	SNKOCA00560	GUI	M	NA	SNKOCA04629	3	649	2	2	1986-11-04	179	1986	11	NA	1817	180	1986	12	1	1986-12-01	1986-12-31	31	1	1986-12-01	1986-12-31	31	NA	NA	NA	NA	NA	NA	NA	0	0	NA	NA	NA	NA
50180	SEN	KOL	SAN	NA	CAP	DOUL	EPE	SNKOCA00560	GUI	M	NA	SNKOCA04629	3	649	2	2	1986-11-04	179	1986	11	NA	1818	181	1987	1	2	1987-01-01	1987-01-30	30	1	1987-01-01	1987-01-23	23	NA	NA	80	DEA	DIS	D10	NA	0	0	NA	NA	NA	NA
91376	SEN	KOL	LAY	NA	CAP	NIOR	EPE	SNKOCA00561	GUI	M	NA	SNKOCA03467	8	1813	3	3	1986-10-02	178	1986	10	NA	1819	178	1986	10	0	1986-10-01	1986-10-31	31	1	1986-10-02	1986-10-31	30	0	BIR	NA	NA	NA	NA	NA	0	0	NA	NA	NA	NA
91446	SEN	KOL	LAY	NA	CAP	NIOR	EPE	SNKOCA00561	GUI	M	NA	SNKOCA03467	8	1813	3	3	1986-10-02	178	1986	10	NA	1820	179	1986	11	1	1986-11-01	1986-11-30	30	1	1986-11-01	1986-11-30	30	NA	NA	NA	NA	NA	NA	NA	0	0	NA	NA	NA	NA
91434	SEN	KOL	LAY	NA	CAP	NIOR	EPE	SNKOCA00561	GUI	M	NA	SNKOCA03467	8	1813	3	3	1986-10-02	178	1986	10	NA	1821	180	1986	12	2	1986-12-01	1986-12-31	31	1	1986-12-01	1986-12-31	31	NA	NA	NA	NA	NA	NA	NA	0	0	NA	NA	NA	NA
91488	SEN	KOL	LAY	NA	CAP	NIOR	EPE	SNKOCA00561	GUI	M	NA	SNKOCA03467	8	1813	3	3	1986-10-02	178	1986	10	NA	1822	181	1987	1	3	1987-01-01	1987-01-30	30	1	1987-01-01	1987-01-25	25	NA	NA	115	DEA	FEE	NA	NA	0	0	NA	NA	NA	NA
118356	SEN	KOL	DIA	NA	CAP	TAMB	EPE	SNKOCA00562	GUI	M	NA	SNKOCA02558	1	220	1	1	1986-11-08	179	1986	11	NA	1823	179	1986	11	0	1986-11-01	1986-11-30	30	1	1986-11-08	1986-11-30	23	0	BIR	NA	NA	NA	NA	NA	0	0	NA	NA	NA	NA
118576	SEN	KOL	DIA	NA	CAP	TAMB	EPE	SNKOCA00562	GUI	M	NA	SNKOCA02558	1	220	1	1	1986-11-08	179	1986	11	NA	1824	180	1986	12	1	1986-12-01	1986-12-31	31	1	1986-12-01	1986-12-31	31	NA	NA	NA	NA	NA	NA	NA	0	0	NA	NA	NA	NA
118192	SEN	KOL	DIA	NA	CAP	TAMB	EPE	SNKOCA00562	GUI	M	NA	SNKOCA02558	1	220	1	1	1986-11-08	179	1986	11	NA	1825	181	1987	1	2	1987-01-01	1987-01-30	30	1	1987-01-01	1987-01-19	19	NA	NA	72	DEA	GRO	NA	NA	0	0	NA	NA	NA	NA
78781	SEN	KOL	NAB	NA	CAP	MASA	EPE	SNKOCA00563	GUI	F	NA	SNKOCA04750	3	951	1	1	1986-10-22	178	1986	10	NA	1826	178	1986	10	0	1986-10-01	1986-10-31	31	1	1986-10-22	1986-10-31	10	0	BIR	NA	NA	NA	NA	NA	0	0	NA	NA	NA	NA
78792	SEN	KOL	NAB	NA	CAP	MASA	EPE	SNKOCA00563	GUI	F	NA	SNKOCA04750	3	951	1	1	1986-10-22	178	1986	10	NA	1827	179	1986	11	1	1986-11-01	1986-11-30	30	1	1986-11-01	1986-11-30	30	NA	NA	NA	NA	NA	NA	NA	0	0	NA	NA	NA	NA
78836	SEN	KOL	NAB	NA	CAP	MASA	EPE	SNKOCA00563	GUI	F	NA	SNKOCA04750	3	951	1	1	1986-10-22	178	1986	10	NA	1828	180	1986	12	2	1986-12-01	1986-12-31	31	1	1986-12-01	1986-12-31	31	NA	NA	NA	NA	NA	NA	NA	0	0	NA	NA	NA	NA
78795	SEN	KOL	NAB	NA	CAP	MASA	EPE	SNKOCA00563	GUI	F	NA	SNKOCA04750	3	951	1	1	1986-10-22	178	1986	10	NA	1829	181	1987	1	3	1987-01-01	1987-01-30	30	1	1987-01-01	1987-01-30	30	NA	NA	NA	NA	NA	NA	NA	0	0	NA	NA	NA	NA
78823	SEN	KOL	NAB	NA	CAP	MASA	EPE	SNKOCA00563	GUI	F	NA	SNKOCA04750	3	951	1	1	1986-10-22	178	1986	10	NA	1830	182	1987	2	4	1987-01-31	1987-03-01	30	1	1987-01-31	1987-02-14	15	NA	NA	115	DEA	DIS	D10	NA	0	0	NA	NA	NA	NA
125680	SEN	KOL	BAN	NA	CAP	WAND	EPE	SNKOCA00564	GUI	M	NA	SNKOCA04517	1	336	2	2	1986-10-27	178	1986	10	NA	1831	178	1986	10	0	1986-10-01	1986-10-31	31	1	1986-10-27	1986-10-31	5	0	BIR	NA	NA	NA	NA	NA	0	0	NA	NA	NA	NA
125643	SEN	KOL	BAN	NA	CAP	WAND	EPE	SNKOCA00564	GUI	M	NA	SNKOCA04517	1	336	2	2	1986-10-27	178	1986	10	NA	1832	179	1986	11	1	1986-11-01	1986-11-30	30	1	1986-11-01	1986-11-30	30	NA	NA	NA	NA	NA	NA	NA	0	0	NA	NA	NA	NA
125793	SEN	KOL	BAN	NA	CAP	WAND	EPE	SNKOCA00564	GUI	M	NA	SNKOCA04517	1	336	2	2	1986-10-27	178	1986	10	NA	1833	180	1986	12	2	1986-12-01	1986-12-31	31	1	1986-12-01	1986-12-31	31	NA	NA	NA	NA	NA	NA	NA	0	0	NA	NA	NA	NA
125835	SEN	KOL	BAN	NA	CAP	WAND	EPE	SNKOCA00564	GUI	M	NA	SNKOCA04517	1	336	2	2	1986-10-27	178	1986	10	NA	1834	181	1987	1	3	1987-01-01	1987-01-30	30	1	1987-01-01	1987-01-30	30	NA	NA	NA	NA	NA	NA	NA	0	0	NA	NA	NA	NA
125838	SEN	KOL	BAN	NA	CAP	WAND	EPE	SNKOCA00564	GUI	M	NA	SNKOCA04517	1	336	2	2	1986-10-27	178	1986	10	NA	1835	182	1987	2	4	1987-01-31	1987-03-01	30	1	1987-01-31	1987-02-01	2	NA	NA	97	DEA	FEE	NA	NA	0	0	NA	NA	NA	NA
51305	SEN	KOL	BOU	NA	CAP	FADY	EPE	SNKOCA00565	GUI	M	NA	SNKOCA04570	2	510	1	1	1987-04-13	184	1987	4	NA	1836	184	1987	4	0	1987-04-02	1987-05-01	30	1	1987-04-13	1987-05-01	19	0	BIR	NA	NA	NA	NA	NA	0	0	NA	NA	NA	NA
51346	SEN	KOL	BOU	NA	CAP	FADY	EPE	SNKOCA00565	GUI	M	NA	SNKOCA04570	2	510	1	1	1987-04-13	184	1987	4	NA	1837	185	1987	5	1	1987-05-02	1987-06-01	31	1	1987-05-02	1987-05-13	12	NA	NA	30	SAL	NA	NA	NA	0	0	NA	NA	NA	NA
108171	SEN	KOL	MAF	NA	CAP	SAKA	EPE	SNKOCA00566	GUI	M	NA	SNKOCA04725	3	660	1	1	1987-02-26	182	1987	2	NA	1838	182	1987	2	0	1987-01-31	1987-03-01	30	1	1987-02-26	1987-02-28	3	0	BIR	2	DEA	GRO	NA	NA	0	0	NA	NA	NA	NA
16076	SEN	KOL	SAN	NA	CAP	AMAD	EPE	SNKOCA00567	GUI	F	NA	SNKOCA04624	9	2575	3	3	1987-02-02	182	1987	2	NA	1839	182	1987	2	0	1987-01-31	1987-03-01	30	1	1987-02-02	1987-02-20	19	0	BIR	18	DEA	GRO	NA	NA	0	0	NA	NA	NA	NA
110101	SEN	KOL	LAY	NA	CAP	SAMB	EPE	SNKOCA00568	GUI	F	NA	SNKOCA03458	6	1284	3	3	1987-02-19	182	1987	2	NA	1840	182	1987	2	0	1987-01-31	1987-03-01	30	1	1987-02-19	1987-02-27	9	0	BIR	8	DEA	GRO	NA	NA	0	0	NA	NA	NA	NA
110089	SEN	KOL	LAY	NA	CAP	SAMB	EPE	SNKOCA00569	GUI	F	NA	SNKOCA03458	6	1284	3	3	1987-02-19	182	1987	2	NA	1841	182	1987	2	0	1987-01-31	1987-03-01	30	1	1987-02-19	1987-02-27	9	0	BIR	8	DEA	GRO	NA	NA	0	0	NA	NA	NA	NA
110106	SEN	KOL	LAY	NA	CAP	SAMB	EPE	SNKOCA00570	GUI	F	NA	SNKOCA03987	1	340	2	2	1987-01-21	181	1987	1	NA	1842	181	1987	1	0	1987-01-01	1987-01-30	30	1	1987-01-21	1987-01-30	10	0	BIR	NA	NA	NA	NA	NA	0	0	NA	NA	NA	NA
109979	SEN	KOL	LAY	NA	CAP	SAMB	EPE	SNKOCA00570	GUI	F	NA	SNKOCA03987	1	340	2	2	1987-01-21	181	1987	1	NA	1843	182	1987	2	1	1987-01-31	1987-03-01	30	1	1987-01-31	1987-02-02	3	NA	NA	12	DEA	GRO	NA	NA	0	0	NA	NA	NA	NA
110094	SEN	KOL	LAY	NA	CAP	SAMB	EPE	SNKOCA00571	GUI	F	NA	SNKOCA03987	1	340	2	2	1987-01-21	181	1987	1	NA	1844	181	1987	1	0	1987-01-01	1987-01-30	30	1	1987-01-21	1987-01-30	10	0	BIR	NA	NA	NA	NA	NA	0	0	NA	NA	NA	NA
110124	SEN	KOL	LAY	NA	CAP	SAMB	EPE	SNKOCA00571	GUI	F	NA	SNKOCA03987	1	340	2	2	1987-01-21	181	1987	1	NA	1845	182	1987	2	1	1987-01-31	1987-03-01	30	1	1987-01-31	1987-02-02	3	NA	NA	12	DEA	GRO	NA	NA	0	0	NA	NA	NA	NA
32198	SEN	KOL	SAN	NA	CAP	DARO	EPE	SNKOCA00572	GUI	M	NA	SNKOCA02529	3	639	2	2	1986-12-07	180	1986	12	NA	1846	180	1986	12	0	1986-12-01	1986-12-31	31	1	1986-12-07	1986-12-31	25	0	BIR	NA	NA	NA	NA	NA	0	0	NA	NA	NA	NA
32168	SEN	KOL	SAN	NA	CAP	DARO	EPE	SNKOCA00572	GUI	M	NA	SNKOCA02529	3	639	2	2	1986-12-07	180	1986	12	NA	1847	181	1987	1	1	1987-01-01	1987-01-30	30	1	1987-01-01	1987-01-30	30	NA	NA	NA	NA	NA	NA	NA	0	0	NA	NA	NA	NA
32187	SEN	KOL	SAN	NA	CAP	DARO	EPE	SNKOCA00572	GUI	M	NA	SNKOCA02529	3	639	2	2	1986-12-07	180	1986	12	NA	1848	182	1987	2	2	1987-01-31	1987-03-01	30	1	1987-01-31	1987-02-23	24	NA	NA	78	DEA	DIS	D70	NA	0	0	NA	NA	NA	NA
79277	SEN	KOL	NAB	NA	CAP	MASE	EPE	SNKOCA00573	GUI	F	NA	SNKOCA05123	2	534	2	2	1986-10-31	178	1986	10	NA	1849	178	1986	10	0	1986-10-01	1986-10-31	31	1	1986-10-31	1986-10-31	1	0	BIR	NA	NA	NA	NA	NA	0	0	NA	NA	NA	NA
79300	SEN	KOL	NAB	NA	CAP	MASE	EPE	SNKOCA00573	GUI	F	NA	SNKOCA05123	2	534	2	2	1986-10-31	178	1986	10	NA	1850	179	1986	11	1	1986-11-01	1986-11-30	30	1	1986-11-01	1986-11-30	30	NA	NA	NA	NA	NA	NA	NA	0	0	NA	NA	NA	NA
79279	SEN	KOL	NAB	NA	CAP	MASE	EPE	SNKOCA00573	GUI	F	NA	SNKOCA05123	2	534	2	2	1986-10-31	178	1986	10	NA	1851	180	1986	12	2	1986-12-01	1986-12-31	31	1	1986-12-01	1986-12-31	31	NA	NA	NA	NA	NA	NA	NA	0	0	NA	NA	NA	NA
79252	SEN	KOL	NAB	NA	CAP	MASE	EPE	SNKOCA00573	GUI	F	NA	SNKOCA05123	2	534	2	2	1986-10-31	178	1986	10	NA	1852	181	1987	1	3	1987-01-01	1987-01-30	30	1	1987-01-01	1987-01-30	30	NA	NA	NA	NA	NA	NA	NA	0	0	NA	NA	NA	NA
79282	SEN	KOL	NAB	NA	CAP	MASE	EPE	SNKOCA00573	GUI	F	NA	SNKOCA05123	2	534	2	2	1986-10-31	178	1986	10	NA	1853	182	1987	2	4	1987-01-31	1987-03-01	30	1	1987-01-31	1987-02-23	24	NA	NA	115	DEA	DIS	D10	NA	0	0	NA	NA	NA	NA
75518	SEN	KOL	BAN	NA	CAP	MAMA	EPE	SNKOCA00574	GUI	F	NA	SNKOCA04477	4	1307	2	2	1987-01-12	181	1987	1	NA	1854	181	1987	1	0	1987-01-01	1987-01-30	30	1	1987-01-12	1987-01-30	19	0	BIR	NA	NA	NA	NA	NA	0	0	NA	NA	NA	NA
75082	SEN	KOL	BAN	NA	CAP	MAMA	EPE	SNKOCA00574	GUI	F	NA	SNKOCA04477	4	1307	2	2	1987-01-12	181	1987	1	NA	1855	182	1987	2	1	1987-01-31	1987-03-01	30	1	1987-01-31	1987-03-01	30	NA	NA	NA	NA	NA	NA	NA	0	0	NA	NA	NA	NA
75552	SEN	KOL	BAN	NA	CAP	MAMA	EPE	SNKOCA00574	GUI	F	NA	SNKOCA04477	4	1307	2	2	1987-01-12	181	1987	1	NA	1856	183	1987	3	2	1987-03-02	1987-04-01	31	1	1987-03-02	1987-03-20	19	NA	NA	67	BAR	NA	NA	NA	0	0	NA	NA	NA	NA
6352	SEN	KOL	BYD	NA	CAP	ADIA	EPE	SNKOCA00575	GUI	F	NA	SNKOCA02560	1	270	1	1	1987-01-03	181	1987	1	NA	1857	181	1987	1	0	1987-01-01	1987-01-30	30	1	1987-01-03	1987-01-30	28	0	BIR	NA	NA	NA	NA	NA	0	0	NA	NA	NA	NA
6104	SEN	KOL	BYD	NA	CAP	ADIA	EPE	SNKOCA00575	GUI	F	NA	SNKOCA02560	1	270	1	1	1987-01-03	181	1987	1	NA	1858	182	1987	2	1	1987-01-31	1987-03-01	30	1	1987-01-31	1987-03-01	30	NA	NA	NA	NA	NA	NA	NA	0	0	NA	NA	NA	NA
5984	SEN	KOL	BYD	NA	CAP	ADIA	EPE	SNKOCA00575	GUI	F	NA	SNKOCA02560	1	270	1	1	1987-01-03	181	1987	1	NA	1859	183	1987	3	2	1987-03-02	1987-04-01	31	1	1987-03-02	1987-03-14	13	NA	NA	70	DEA	GRO	NA	NA	0	0	NA	NA	NA	NA
109207	SEN	KOL	BAN	NA	CAP	SALI	EPE	SNKOCA00576	GUI	F	NA	SNKOCA04954	1	311	2	2	1987-03-02	183	1987	3	NA	1860	183	1987	3	0	1987-03-02	1987-04-01	31	1	1987-03-02	1987-03-09	8	0	BIR	7	DEA	GRO	NA	NA	0	0	NA	NA	NA	NA
114906	SEN	KOL	SAM	NA	CAP	SECO	EMD	SNKOCA00577	GUI	M	NA	SNKOCA03618	7	1597	3	3	1986-10-29	178	1986	10	NA	1861	178	1986	10	0	1986-10-01	1986-10-31	31	1	1986-10-29	1986-10-31	3	0	BIR	NA	NA	NA	NA	NA	0	0	NA	NA	NA	NA
114984	SEN	KOL	SAM	NA	CAP	SECO	EMD	SNKOCA00577	GUI	M	NA	SNKOCA03618	7	1597	3	3	1986-10-29	178	1986	10	NA	1862	179	1986	11	1	1986-11-01	1986-11-30	30	1	1986-11-01	1986-11-30	30	NA	NA	NA	NA	NA	NA	NA	0	0	NA	NA	NA	NA
114786	SEN	KOL	SAM	NA	CAP	SECO	EMD	SNKOCA00577	GUI	M	NA	SNKOCA03618	7	1597	3	3	1986-10-29	178	1986	10	NA	1863	180	1986	12	2	1986-12-01	1986-12-31	31	1	1986-12-01	1986-12-31	31	NA	NA	NA	NA	NA	NA	NA	0	0	NA	NA	NA	NA
114989	SEN	KOL	SAM	NA	CAP	SECO	EMD	SNKOCA00577	GUI	M	NA	SNKOCA03618	7	1597	3	3	1986-10-29	178	1986	10	NA	1864	181	1987	1	3	1987-01-01	1987-01-30	30	1	1987-01-01	1987-01-30	30	NA	NA	NA	NA	NA	NA	NA	0	0	NA	NA	NA	NA
115233	SEN	KOL	SAM	NA	CAP	SECO	EMD	SNKOCA00577	GUI	M	NA	SNKOCA03618	7	1597	3	3	1986-10-29	178	1986	10	NA	1865	182	1987	2	4	1987-01-31	1987-03-01	30	1	1987-01-31	1987-02-10	11	NA	NA	104	DEA	DIS	D10	NA	0	0	NA	NA	NA	NA
45535	SEN	KOL	BAM	NA	CAP	DIAR	EPE	SNKOCA00578	GUI	F	NA	SNKOCA04736	10	2220	3	3	1987-02-13	182	1987	2	NA	1866	182	1987	2	0	1987-01-31	1987-03-01	30	1	1987-02-13	1987-03-01	17	0	BIR	NA	NA	NA	NA	NA	0	0	NA	NA	NA	NA
45659	SEN	KOL	BAM	NA	CAP	DIAR	EPE	SNKOCA00578	GUI	F	NA	SNKOCA04736	10	2220	3	3	1987-02-13	182	1987	2	NA	1867	183	1987	3	1	1987-03-02	1987-04-01	31	1	1987-03-02	1987-03-22	21	NA	NA	37	DEA	DIS	D70	NA	0	0	NA	NA	NA	NA
83722	SEN	KOL	MAH	NA	CAP	MOUM	EPE	SNKOCA00579	GUI	M	NA	SNKOCA06272	1	306	2	2	1987-02-07	182	1987	2	NA	1868	182	1987	2	0	1987-01-31	1987-03-01	30	1	1987-02-07	1987-03-01	23	0	BIR	NA	NA	NA	NA	NA	0	0	NA	NA	NA	NA
83734	SEN	KOL	MAH	NA	CAP	MOUM	EPE	SNKOCA00579	GUI	M	NA	SNKOCA06272	1	306	2	2	1987-02-07	182	1987	2	NA	1869	183	1987	3	1	1987-03-02	1987-04-01	31	1	1987-03-02	1987-03-18	17	NA	NA	39	DEA	GRO	NA	NA	0	0	NA	NA	NA	NA
96004	SEN	KOL	MAH	NA	CAP	ODIA	EPE	SNKOCA00580	GUI	M	NA	SNKOCA03798	1	396	1	1	1986-12-27	180	1986	12	NA	1870	180	1986	12	0	1986-12-01	1986-12-31	31	1	1986-12-27	1986-12-31	5	0	BIR	NA	NA	NA	NA	NA	0	0	NA	NA	NA	NA
95999	SEN	KOL	MAH	NA	CAP	ODIA	EPE	SNKOCA00580	GUI	M	NA	SNKOCA03798	1	396	1	1	1986-12-27	180	1986	12	NA	1871	181	1987	1	1	1987-01-01	1987-01-30	30	1	1987-01-01	1987-01-30	30	NA	NA	NA	NA	NA	NA	NA	0	0	NA	NA	NA	NA
96044	SEN	KOL	MAH	NA	CAP	ODIA	EPE	SNKOCA00580	GUI	M	NA	SNKOCA03798	1	396	1	1	1986-12-27	180	1986	12	NA	1872	182	1987	2	2	1987-01-31	1987-03-01	30	1	1987-01-31	1987-03-01	30	NA	NA	NA	NA	NA	NA	NA	0	0	NA	NA	NA	NA
96081	SEN	KOL	MAH	NA	CAP	ODIA	EPE	SNKOCA00580	GUI	M	NA	SNKOCA03798	1	396	1	1	1986-12-27	180	1986	12	NA	1873	183	1987	3	3	1987-03-02	1987-04-01	31	1	1987-03-02	1987-03-10	9	NA	NA	73	DEA	DIS	D90	NA	0	0	NA	NA	NA	NA
32210	SEN	KOL	SAN	NA	CAP	DARO	EPE	SNKOCA00581	GUI	M	NA	SNKOCA05008	2	860	2	2	1987-02-22	182	1987	2	NA	1874	182	1987	2	0	1987-01-31	1987-03-01	30	1	1987-02-22	1987-03-01	8	0	BIR	NA	NA	NA	NA	NA	0	0	NA	NA	NA	NA
32237	SEN	KOL	SAN	NA	CAP	DARO	EPE	SNKOCA00581	GUI	M	NA	SNKOCA05008	2	860	2	2	1987-02-22	182	1987	2	NA	1875	183	1987	3	1	1987-03-02	1987-04-01	31	1	1987-03-02	1987-03-19	18	NA	NA	25	DEA	GRO	NA	NA	0	0	NA	NA	NA	NA
92971	SEN	KOL	BYD	NA	CAP	OBAL	EPE	SNKOCA00582	GUI	F	NA	SNKOCA04708	2	527	2	2	1987-04-19	184	1987	4	NA	1876	184	1987	4	0	1987-04-02	1987-05-01	30	1	1987-04-19	1987-04-20	2	0	BIR	1	DEA	GRO	NA	NA	0	0	NA	NA	NA	NA
65087	SEN	KOL	SAN	NA	CAP	KAND	EPE	SNKOCA00583	GUI	M	NA	SNKOCA02588	1	322	1	1	1987-03-03	183	1987	3	NA	1877	183	1987	3	0	1987-03-02	1987-04-01	31	1	1987-03-03	1987-03-30	28	0	BIR	27	END	NA	NA	NA	0	0	NA	NA	NA	NA
[truncated: 128,435 more rows]
